# Supplementary material for: Unveiling essential host genes and keystone microorganisms of the olive tree holobiont linked to Verticillium wilt tolerance
Source: Microbiome. 2025 Nov 26;13:239. doi: 10.1186/s40168-025-02216-5 (PMC12659499; doi:10.1186/s40168-025-02216-5)
Supplement: Supplementary file 4 — Additional File 3. Tables with the relative abundance at genus level of bacterial and fungal communities in both endosphere and rhizosphere. Excel document in xlsx format. It contains four sheets. Genera with relative abundance ≥ 1 are highlighted in light green and ≥ 2 in dark green. Colored genus names are highlighted according to their differential abundance when comparing VWO-tolerant and VWO-susceptible cultivars only with ANCOM-BCII, ALDEx2 or with both methods. [file 40168_2025_2216_MOESM3_ESM.xlsx]

## Sheet: Bacteria endo
Kingdom	Phylum	Class	Order	Family	Genus	T	S	TSD	SSD									ALDEx2
Bacteria	Actinobacteria	Actinobacteria	Pseudonocardiales	Pseudonocardiaceae	Actinophytocola	37.9035	12.4881	21.4792	16.976									Genus	rab.all	rab.win.R	rab.win.S	diff.btw	diff.win	effect	overlap	we.ep	we.eBH	wi.ep	wi.eBH
Bacteria	Actinobacteria	Actinobacteria	Streptomycetales	Streptomycetaceae	Streptomyces	8.6822	16.2715	9.47624	15.3217									Actinophytocola	10.3535	13.2778	9.14957	-3.32303	2.73576	-1.09161	0.127438	0.000963954	0.0760216	0.000359056	0.0507615
Bacteria	Actinobacteria	Actinobacteria	Pseudonocardiales	Pseudonocardiaceae	Pseudonocardia	6.5166	9.29681	3.32132	6.25661									Nocardia	5.14314	7.26132	0.825035	-5.70285	5.71843	-0.905128	0.145833	0.00240985	0.0757351	0.000769711	0.0679821
Bacteria	Actinobacteria	Actinobacteria	Pseudonocardiales	Pseudonocardiaceae	Kibdelosporangium	7.35733	3.39821	5.04323	5.03107									Kibdelosporangium	8.46519	10.4281	7.8794	-2.4193	3.75989	-0.559529	0.208062	0.012972	0.32995	0.00532489	0.200973
unclassified	unclassified	unclassified	unclassified	unclassified	unclassified	2.9389	4.10292	1.28235	3.71803
Bacteria	Proteobacteria	Alphaproteobacteria	Hyphomicrobiales	Bradyrhizobiaceae	Bradyrhizobium	1.7445	4.50703	0.921885	4.51474									ANCOM-BCII
Bacteria	Proteobacteria	Gammaproteobacteria	Pseudomonadales	Pseudomonadaceae	Pseudomonas	0.626018	4.41529	1.50837	12.7418									Genus	lfc_selectedS	se_selectedS	W_selectedS	p_selectedS	q_selectedS
Bacteria	Proteobacteria	Alphaproteobacteria	Hyphomicrobiales	Rhizobiaceae	Rhizobium	3.945	0.944066	9.4571	1.05999									Nocardia	-2.93684	0.810808	-3.62212	0.000292204	0.0397397
Bacteria	Actinobacteria	Actinobacteria	Pseudonocardiales	Pseudonocardiaceae	Lentzea	2.06996	2.25609	6.19945	2.3361									Actinophytocola	-2.18422	0.723088	-3.02068	0.00252209	0.340482
Bacteria	Proteobacteria	Alphaproteobacteria	Hyphomicrobiales	Hyphomicrobiaceae	Rhodomicrobium	1.56396	2.21128	1.99336	2.10036									Arboricoccus	-1.47824	0.554375	-2.66649	0.00766475	1
Bacteria	Actinobacteria	Actinobacteria	Micromonosporales	Micromonosporaceae	Micromonospora	0.645468	2.8001	1.36443	5.14423									Kibdelosporangium	-1.7373	0.747587	-2.32388	0.0201319	1
Bacteria	Actinobacteria	Actinobacteria	Micromonosporales	Micromonosporaceae	Actinoplanes	0.225924	3.16338	0.406964	4.10878									Georgfuchsia	-0.961047	0.431252	-2.2285	0.0258469	1
Bacteria	Proteobacteria	Gammaproteobacteria	Nevskiales	Steroidobacteraceae	Steroidobacter	0.910592	2.43633	0.74308	1.77475
Bacteria	Actinobacteria	Actinobacteria	Cryptosporangiales	Cryptosporangiaceae	Cryptosporangium	1.16324	2.14024	2.23645	2.51612
Bacteria	Proteobacteria	Alphaproteobacteria	Hyphomicrobiales	Rhizobiaceae	Ensifer	0.139213	3.07393	0.476004	10.3965
Bacteria	Actinobacteria	Actinobacteria	Streptosporangiales	Streptosporangiaceae	Nonomuraea	1.11773	1.66596	1.4758	2.85894
Bacteria	Bacteroidetes	Chitinophagia	Chitinophagales	Chitinophagaceae	Niastella	2.06414	0.661229	3.41504	0.800742
Bacteria	Actinobacteria	Actinobacteria	Pseudonocardiales	Pseudonocardiaceae	Saccharopolyspora	1.03239	1.51781	3.10256	2.48466
Bacteria	Actinobacteria	Actinobacteria	Mycobacteriales	Nocardiaceae	Nocardia	1.82113	0.375816	2.51619	0.821954
Bacteria	Actinobacteria	Actinobacteria	Propionibacteriales	Nocardioidaceae	Nocardioides	0.161689	1.94662	0.233754	7.04984
Bacteria	Proteobacteria	Alphaproteobacteria	Sphingomonadales	Sphingomonadaceae	Sphingomonas	0.841215	1.20747	1.57101	2.59085
Bacteria	Proteobacteria	Gammaproteobacteria	Gammaproteobacteria_incertae_sedis	fis	Acidibacter	0.440086	1.2859	0.416578	1.37332
Bacteria	Actinobacteria	Actinobacteria	Micromonosporales	Micromonosporaceae	Phytohabitans	0.0786246	1.64091	0.179813	3.44277
Bacteria	Candidatus_Saccharibacteria	cis	ois	fis	Saccharibacteria_gis	1.01003	0.669101	1.33704	1.18171
Bacteria	Proteobacteria	Alphaproteobacteria	Hyphomicrobiales	Rhizobiaceae	Neorhizobium	1.07706	0.505039	2.4818	1.11948
Bacteria	Proteobacteria	Gammaproteobacteria	Enterobacterales	Erwiniaceae	Pantoea	0.00161449	1.39194	0.00559276	5.49676
Bacteria	Proteobacteria	Alphaproteobacteria	Hyphomicrobiales	Rhizobiaceae	Agrobacterium	0.949329	0.271366	1.67795	0.460404
Bacteria	Proteobacteria	Betaproteobacteria	Burkholderiales	Comamonadaceae	Variovorax	0.796629	0.403212	1.88677	0.911197
Bacteria	Bacteroidetes	Cytophagia	Cytophagales	Fulvivirgaceae	Ohtaekwangia	0.744556	0.454096	1.34696	0.74149
Bacteria	Proteobacteria	Deltaproteobacteria	Myxococcales	Kofleriaceae	Kofleria	0.459078	0.70702	1.11727	2.04707
Bacteria	Actinobacteria	Actinobacteria	Micrococcales	Promicromonosporaceae	Promicromonospora	0.723291	0.360189	2.34278	0.784058		ANCOM-BCII
Bacteria	Proteobacteria	Alphaproteobacteria	Hyphomicrobiales	Hyphomicrobiaceae	Hyphomicrobium	0.40349	0.651733	0.669204	1.14903		ALDEx2
Bacteria	Actinobacteria	Actinobacteria	Propionibacteriales	Actinopolymorphaceae	Flindersiella	0.781485	0.259435	2.28837	0.579202		BOTH methods
Bacteria	Actinobacteria	Actinobacteria	Mycobacteriales	Mycobacteriaceae	Mycobacterium	0.408792	0.575767	0.4364	0.817836
Bacteria	Actinobacteria	Thermoleophilia	Solirubrobacterales	Solirubrobacteraceae	Solirubrobacter	0.198014	0.696978	0.226562	0.922169
Bacteria	Proteobacteria	Alphaproteobacteria	Hyphomicrobiales	Devosiaceae	Devosia	0.531135	0.2768	0.98202	0.430047
Bacteria	Actinobacteria	Actinobacteria	Micromonosporales	Micromonosporaceae	Virgisporangium	0.162548	0.571858	0.249967	0.491507
Bacteria	Acidobacteria	Acidobacteria_Gp4	ois	fis	Gp4	0.364893	0.366789	0.951598	1.28504
Bacteria	Actinobacteria	Acidimicrobiia	Acidimicrobiales	Iamiaceae	Actinomarinicola	0.491385	0.166751	1.44389	0.307814
Bacteria	Bacteroidetes	Chitinophagia	Chitinophagales	Chitinophagaceae	Flavitalea	0.303681	0.308653	0.288502	0.429677
Bacteria	Proteobacteria	Alphaproteobacteria	Caulobacterales	Caulobacteraceae	Phenylobacterium	0.359155	0.218536	0.485285	0.308213
Bacteria	Actinobacteria	Actinobacteria	Pseudonocardiales	Pseudonocardiaceae	Amycolatopsis	0.274386	0.29689	0.394527	0.625409
Bacteria	Bacteroidetes	Chitinophagia	Chitinophagales	Chitinophagaceae	Chitinophaga	0.248057	0.282836	0.667408	0.452326
Bacteria	Proteobacteria	Alphaproteobacteria	Rhodospirillales	Acetobacteraceae	Roseomonas	0.250189	0.237481	0.502579	0.454202
Bacteria	Actinobacteria	Actinobacteria	Micromonosporales	Micromonosporaceae	Catenuloplanes	0.22662	0.256488	0.776816	0.437797
Bacteria	Proteobacteria	Alphaproteobacteria	Hyphomicrobiales	Boseaceae	Bosea	0.201073	0.234973	0.594282	0.735301
Bacteria	Proteobacteria	Alphaproteobacteria	Hyphomicrobiales	Bradyrhizobiaceae	Pseudorhodoplanes	0.112768	0.272805	0.338031	0.679803
Bacteria	Acidobacteria	Vicinamibacteria	Vicinamibacterales	Vicinamibacteraceae	Vicinamibacter	0.114505	0.263882	0.210603	0.297923
Bacteria	Proteobacteria	Alphaproteobacteria	Hyphomicrobiales	Phyllobacteriaceae	Mesorhizobium	0.168029	0.191359	0.449617	0.356487
Bacteria	Proteobacteria	Alphaproteobacteria	Hyphomicrobiales	Nitrobacteraceae	Undibacter	0.123745	0.232613	0.143607	0.257124
Bacteria	Actinobacteria	Thermoleophilia	Solirubrobacterales	Parviterribacteraceae	Parviterribacter	0.206952	0.138946	0.272057	0.306119
Bacteria	Firmicutes	Bacilli	Caryophanales	Bacillaceae	Neobacillus	0.0991509	0.244083	0.170762	0.439756
Bacteria	Proteobacteria	Alphaproteobacteria	Hyphomicrobiales	Rhizobiaceae	Onobrychidicola	0.0887477	0.249846	0.184669	0.409017
Bacteria	Proteobacteria	Gammaproteobacteria	Legionellales	Legionellaceae	Legionella	0.0402278	0.289374	0.139353	1.02285
Bacteria	Proteobacteria	Alphaproteobacteria	Hyphomicrobiales	Hyphomicrobiales_incertae_sedis	Terrihabitans	0.115677	0.210201	0.229586	0.501138
Bacteria	Proteobacteria	Alphaproteobacteria	Rhodospirillales	Rhodospirillaceae	Dongia	0.0449781	0.271765	0.0860152	0.422069
Bacteria	Bacteroidetes	Cytophagia	Cytophagales	Fulvivirgaceae	Chryseolinea	0.195077	0.115309	0.298971	0.1764
Bacteria	Actinobacteria	Actinobacteria	Micrococcales	Cellulomonadaceae	Cellulomonas	0.29325	0	1.01027	0
Bacteria	Actinobacteria	Actinobacteria	Streptosporangiales	Thermomonosporaceae	Actinomadura	0.0721221	0.216741	0.153304	0.34631
Bacteria	Proteobacteria	Alphaproteobacteria	Rhodospirillales	Rhodospirillaceae	Lacibacterium	0.168558	0.107785	0.180198	0.19031
Bacteria	Proteobacteria	Alphaproteobacteria	Micropepsales	Micropepsaceae	Micropepsis	0.146051	0.127281	0.40631	0.258904
Bacteria	Actinobacteria	Actinobacteria	Pseudonocardiales	Pseudonocardiaceae	Saccharothrix	0.112003	0.158246	0.209179	0.497786
Bacteria	Actinobacteria	Actinobacteria	Pseudonocardiales	Pseudonocardiaceae	Actinokineospora	0.134944	0.129398	0.322144	0.379539
Bacteria	Proteobacteria	Gammaproteobacteria	Nevskiales	Steroidobacteraceae	Povalibacter	0.189293	0.0710716	0.335423	0.227146
Bacteria	Proteobacteria	Alphaproteobacteria	Hyphomicrobiales	Rhizobiaceae	Allorhizobium	0.21523	0.0299138	0.395928	0.0785358
Bacteria	Proteobacteria	Alphaproteobacteria	Caulobacterales	Caulobacteraceae	Caulobacter	0.170734	0.0688473	0.420441	0.116059
Bacteria	Proteobacteria	Alphaproteobacteria	Hyphomicrobiales	Bradyrhizobiaceae	Tardiphaga	0.223706	0.00327009	0.774939	0.0138738
Bacteria	Firmicutes	Bacilli	Caryophanales	Bacillaceae	Peribacillus	0.0577961	0.163508	0.0702088	0.37839
Bacteria	Proteobacteria	Alphaproteobacteria	Rhodospirillales	Reyranellaceae	Reyranella	0.10703	0.10916	0.187484	0.195857
Bacteria	Proteobacteria	Alphaproteobacteria	Hyphomicrobiales	Hyphomicrobiales_incertae_sedis	Flaviflagellibacter	0	0.212994	0	0.495636
Bacteria	Proteobacteria	Deltaproteobacteria	Myxococcales	unclassified	Sandaracinus	0.0998834	0.0987867	0.279017	0.213371
Bacteria	Firmicutes	Bacilli	Caryophanales	Bacillaceae	Priestia	0.00699353	0.169231	0.0200972	0.269162
Bacteria	Proteobacteria	Alphaproteobacteria	Sphingomonadales	Sphingomonadaceae	Rhizorhabdus	0.110015	0.0655016	0.160742	0.180454
Bacteria	Actinobacteria	Acidimicrobiia	Acidimicrobiales	Ilumatobacteraceae	Desertimonas	0.0282264	0.146454	0.0545071	0.203504
Bacteria	Actinobacteria	Actinobacteria	Kineosporiales	Kineosporiaceae	Kineosporia	0	0.165392	0	0.378078
Bacteria	Proteobacteria	Betaproteobacteria	Burkholderiales	Comamonadaceae	Rhizobacter	0.146356	0	0.281696	0
Bacteria	Actinobacteria	Actinobacteria	Streptomycetales	Streptomycetaceae	Yinghuangia	0.129182	0	0.406051	0
Bacteria	Proteobacteria	Alphaproteobacteria	Rhodospirillales	Geminicoccaceae	Arboricoccus	0.120182	0.00302792	0.189244	0.0128464
Bacteria	Proteobacteria	Alphaproteobacteria	Sphingomonadales	Erythrobacteraceae	Novosphingobium	0.0800992	0.0365717	0.244209	0.0672469
Bacteria	Bacteroidetes	Chitinophagia	Chitinophagales	Chitinophagaceae	Taibaiella	0.0510812	0.0651756	0.0875299	0.146871
Bacteria	Proteobacteria	Alphaproteobacteria	Hyphomicrobiales	Xanthobacteraceae	Ancylobacter	0.0222419	0.0902597	0.0612347	0.167533
Bacteria	Acidobacteria	Acidobacteria_Gp16	ois	fis	Gp16	0.0671838	0.140265	0.16437	0.21521
Bacteria	Actinobacteria	Actinobacteria	Propionibacteriales	Kribbellaceae	Kribbella	0.0201736	0.0817201	0.0523148	0.126296
Bacteria	Proteobacteria	Betaproteobacteria	Burkholderiales	Oxalobacteraceae	Duganella	0.100906	0	0.349548	0
Bacteria	Proteobacteria	Betaproteobacteria	Burkholderiales	Oxalobacteraceae	Massilia	0.0857026	0.0149623	0.296883	0.039693
Bacteria	Proteobacteria	Alphaproteobacteria	Hyphomicrobiales	Bradyrhizobiaceae	Methylopila	0.0644157	0.0267252	0.223142	0.0620978
Bacteria	Actinobacteria	Actinobacteria	Micrococcales	Microbacteriaceae	Pseudolysinimonas	0.0113014	0.0791713	0.0391493	0.232412
Bacteria	Actinobacteria	Acidimicrobiia	Acidimicrobiales	Iamiaceae	Iamia	0.0112576	0.0634175	0.023567	0.117383
Bacteria	Firmicutes	Bacilli	Caryophanales	Paenibacillaceae	Oxalophagus	0.032979	0.0362248	0.0831322	0.136934
Bacteria	Proteobacteria	Alphaproteobacteria	Caulobacterales	Caulobacteraceae	Brevundimonas	0.0313685	0.0366447	0.0945924	0.0905512
Bacteria	Proteobacteria	Betaproteobacteria	Burkholderiales	Comamonadaceae	Piscinibacter	0.0554419	0.0109892	0.132446	0.0324554
Bacteria	Verrucomicrobia	Opitutia	Opitutales	Opitutaceae	Nibricoccus	0.0422796	0.0235544	0.10146	0.0932744
Bacteria	Proteobacteria	Betaproteobacteria	Nitrosomonadales	Sterolibacteriaceae	Georgfuchsia	0.054319	0.00386643	0.110165	0.0164039
Bacteria	Actinobacteria	Actinobacteria	Micrococcales	Microbacteriaceae	Agromyces	0.0133355	0.044784	0.0422362	0.0841884
Bacteria	Proteobacteria	Deltaproteobacteria	Myxococcales	Labilitrichaceae	Labilithrix	0.0245815	0.0286756	0.0455635	0.0771975
Bacteria	Proteobacteria	Alphaproteobacteria	Hyphomicrobiales	Methylobacteriaceae	Methylobacterium	0.00508026	0.0465244	0.013721	0.131275
Bacteria	Actinobacteria	Actinobacteria	Kineosporiales	Kineosporiaceae	Angustibacter	0.00682774	0.0433495	0.016228	0.0974285
Bacteria	Firmicutes	Bacilli	Caryophanales	Bacillaceae	Metabacillus	0.0176719	0.0295749	0.0415018	0.089068
Bacteria	Proteobacteria	Alphaproteobacteria	Hyphomicrobiales	Methylobacteriaceae	Microvirga	0.00403623	0.0419685	0.0139819	0.082564
Bacteria	Firmicutes	Bacilli	Caryophanales	Bacillaceae	Bacillus	0.0289263	0.0149111	0.100204	0.0332791
Bacteria	Actinobacteria	Thermoleophilia	Solirubrobacterales	Conexibacteraceae	Conexibacter	0	0.0428283	0	0.15755
Bacteria	Bacteroidetes	Sphingobacteriia	Sphingobacteriales	Sphingobacteriaceae	Pedobacter	0.0397765	0.00255428	0.13779	0.0108369
Bacteria	Proteobacteria	Deltaproteobacteria	Myxococcales	Haliangiaceae	Haliangium	0.0027186	0.0394714	0.0094175	0.124316
Bacteria	Actinobacteria	Rubrobacteria	Rubrobacterales	Rubrobacteraceae	Rubrobacter	0.0252869	0.0164718	0.0767616	0.0528435
Bacteria	Proteobacteria	Alphaproteobacteria	Sphingomonadales	Sphingomonadaceae	Rhizorhapis	0.0267765	0.0138258	0.0634416	0.0423712
Bacteria	Proteobacteria	Betaproteobacteria	Burkholderiales	Comamonadaceae	Acidovorax	0.0393155	0	0.115967	0
Bacteria	Planctomycetes	Planctomycetia	Pirellulales	Lacipirellulaceae	Lacipirellula	0.00806436	0.029213	0.0181582	0.047883
Bacteria	Firmicutes	Bacilli	Caryophanales	Bacillaceae	Ectobacillus	0.0123778	0.0230162	0.0428779	0.0739912
Bacteria	Proteobacteria	Alphaproteobacteria	Hyphomicrobiales	Bradyrhizobiaceae	Afipia	0.0216121	0.00908355	0.0342176	0.0286029
Bacteria	Proteobacteria	Gammaproteobacteria	Xanthomonadales	Xanthomonadaceae	Pseudoxanthomonas	0.00850493	0.0219668	0.0217595	0.0931972
Bacteria	Actinobacteria	Actinobacteria	Micromonosporales	Micromonosporaceae	Dactylosporangium	0	0.0299386	0	0.102942
Bacteria	Firmicutes	Bacilli	Caryophanales	Bacillaceae	Domibacillus	0.0152428	0.0146335	0.0359576	0.0352267
Bacteria	Actinobacteria	Actinobacteria	Geodermatophilales	Geodermatophilaceae	Blastococcus	0.0172542	0.0113477	0.0586381	0.0366227
Bacteria	Verrucomicrobia	Opitutia	Opitutales	Opitutaceae	Lacunisphaera	0.0154696	0.0110863	0.0339162	0.034308
Bacteria	Actinobacteria	Actinobacteria	Jiangellales	Jiangellaceae	Jiangella	0	0.0259306	0	0.0764606
Bacteria	Acidobacteria	Acidobacteria_Gp6	ois	fis	Gp6	0.00453464	0.0211149	0.00874219	0.0702864
Bacteria	Bacteroidetes	Chitinophagia	Chitinophagales	Chitinophagaceae	Terrimonas	0.00565072	0.0190444	0.0195747	0.0399966
Bacteria	Actinobacteria	Thermoleophilia	Gaiellales	Gaiellaceae	Gaiella	0.0169522	0.00436626	0.058724	0.0149915
Bacteria	Proteobacteria	Alphaproteobacteria	Sphingomonadales	Sphingomonadaceae	Sphingopyxis	0	0.020875	0	0.0795029
Bacteria	Verrucomicrobia	Opitutia	Opitutales	Opitutaceae	Horticoccus	0.00387305	0.0146587	0.00922174	0.0388573
Bacteria	Firmicutes	Bacilli	Caryophanales	Paenibacillaceae	Brevibacillus	0.00734451	0.00900777	0.0184084	0.028792
Bacteria	Firmicutes	Bacilli	Caryophanales	Bacillaceae	Niallia	0.000755166	0.0146886	0.00261597	0.0543163
Bacteria	Bacteroidetes	Flavobacteriia	Flavobacteriales	Weeksellaceae	Chryseobacterium	0	0.0152923	0	0.0648796
Bacteria	Proteobacteria	Alphaproteobacteria	Sphingomonadales	Sphingomonadaceae	Sphingobium	0	0.0146281	0	0.0462829
Bacteria	Proteobacteria	Alphaproteobacteria	Rhodospirillales	Azospirillaceae	Skermanella	0	0.014289	0	0.060623
Bacteria	Acidobacteria	Blastocatellia	Blastocatellales	Blastocatellaceae	Aridibacter	0.00210807	0.0121402	0.00675194	0.0385364
Bacteria	Proteobacteria	Alphaproteobacteria	Rhodospirillales	Stellaceae	Stella	0.0098413	0.00403722	0.0260701	0.0171285
Bacteria	Verrucomicrobia	Spartobacteria	ois	fis	Spartobacteria_gis	0.0122364	0.00135122	0.024867	0.00573276
Bacteria	Actinobacteria	Actinobacteria	Micrococcales	Promicromonosporaceae	Cellulosimicrobium	0.0103597	0.00106592	0.0358869	0.0045223
Bacteria	Proteobacteria	Alphaproteobacteria	Hyphomicrobiales	Aestuariivirgaceae	Aestuariivirga	0	0.0112643	0	0.025284
Bacteria	Acidobacteria	Acidobacteria_Gp7	ois	fis	Gp7	0.00565072	0.00504496	0.0195747	0.0159468
Bacteria	Planctomycetes	Phycisphaerae	Tepidisphaerales	Tepidisphaeraceae	Tepidisphaera	0.000377583	0.00913832	0.00130799	0.0219646
Bacteria	Proteobacteria	Betaproteobacteria	Burkholderiales	Alcaligenaceae	Pigmentiphaga	0	0.00942019	0	0.0399665
Bacteria	Actinobacteria	Actinobacteria	Micrococcales	Micrococcaceae	Pseudarthrobacter	0.00442415	0.00487506	0.0103881	0.0206831
Bacteria	Proteobacteria	Betaproteobacteria	Burkholderiales	Comamonadaceae	Pseudorhodoferax	0	0.00924751	0	0.0283405
Bacteria	Acidobacteria	Acidobacteria_Gp3	ois	fis	Gp3	0.00625185	0.0029032	0.0163745	0.0095874
Bacteria	Proteobacteria	Alphaproteobacteria	Caulobacterales	Caulobacteraceae	Terricaulis	0.0078001	0	0.0187716	0
Bacteria	Proteobacteria	Gammaproteobacteria	Xanthomonadales	Xanthomonadaceae	Lysobacter	0.00753429	0	0.0260996	0
Bacteria	Proteobacteria	Gammaproteobacteria	Xanthomonadales	Xanthomonadaceae	Xanthomonas	0.00628051	0	0.0217563	0
Bacteria	Firmicutes	Bacilli	Caryophanales	Paenibacillaceae	Paenibacillus	0.00443985	0.00121819	0.0153801	0.00516834
Bacteria	Proteobacteria	Betaproteobacteria	Burkholderiales	Comamonadaceae	Rubrivivax	0.00201811	0.00319401	0.00699095	0.013551
Bacteria	Gemmatimonadetes	Longimicrobia	Longimicrobiales	Longimicrobiaceae	Longimicrobium	0.00336352	0.00164595	0.0116516	0.00496909
Bacteria	Actinobacteria	Actinobacteria	Geodermatophilales	Geodermatophilaceae	Geodermatophilus	0.0029599	0.00182729	0.0102534	0.00775251
Bacteria	Proteobacteria	Gammaproteobacteria	Legionellales	Coxiellaceae	Aquicella	0	0.00420264	0	0.0178303
Bacteria	Proteobacteria	Alphaproteobacteria	Hyphomicrobiales	Xanthobacteraceae	Labrys	0	0.00406276	0	0.0133235
Bacteria	Acidobacteria	Blastocatellia	Blastocatellales	Blastocatellaceae	Stenotrophobacter	0.0029599	0.000840528	0.0102534	0.00356606
Bacteria	Proteobacteria	Alphaproteobacteria	Rhodospirillales	Rhodospirillaceae	Inquilinus	0	0.00369832	0	0.0156907
Bacteria	Acidobacteria	Blastocatellia	Blastocatellales	Blastocatellaceae	Blastocatella	0.00301495	0	0.0104441	0
Bacteria	Proteobacteria	Alphaproteobacteria	Sphingomonadales	Erythrobacteraceae	Aurantiacibacter	0.0029599	0	0.0102534	0
Bacteria	Proteobacteria	Betaproteobacteria	Burkholderiales	Comamonadaceae	Caldimonas	0	0.00236464	0	0.0100323
Bacteria	Chloroflexi	Thermomicrobia	Sphaerobacterales	Sphaerobacteraceae	Sphaerobacter	0.000528616	0.00134485	0.00183118	0.00570569
Bacteria	Acidobacteria	Blastocatellia	Blastocatellales	Arenimicrobiaceae	Arenimicrobium	0.000672705	0.00117674	0.00233032	0.00499248
Bacteria	Proteobacteria	Alphaproteobacteria	Rhodobacterales	Roseobacteraceae	Rubellimicrobium	0	0.00168106	0	0.00713212
Bacteria	Chloroflexi	Caldilineae	Caldilineales	Caldilineaceae	Caldilinea	0	0.00151295	0	0.00641891
Bacteria	Gemmatimonadetes	Gemmatimonadia	Gemmatimonadales	Gemmatimonadaceae	Roseisolibacter	0	0.00135122	0	0.00573276
Bacteria	Actinobacteria	Acidimicrobiia	Acidimicrobiales	Ilumatobacteraceae	Ilumatobacter	0.00134541	0	0.00466064	0
Bacteria	Actinobacteria	Actinobacteria	Micromonosporales	Micromonosporaceae	Allorhizocola	0.00127427	0	0.00441419	0
Bacteria	Armatimonadetes	Chthonomonadia	Chthonomonadales	Chthonomonadaceae	Chthonomonas	0	0.00119857	0	0.00432504
Bacteria	Actinobacteria	Actinobacteria	Micromonosporales	Micromonosporaceae	Asanoa	0.00113275	0	0.00392396	0
Bacteria	Actinobacteria	Actinobacteria	unclassified	unclassified	Thermasporomyces	0	0.000840528	0	0.00356606
Bacteria	Verrucomicrobia	Subdivision3	ois	fis	Subdivision3_gis	0	0.000672871	0	0.00285475
Bacteria	Proteobacteria	Betaproteobacteria	Nitrosomonadales	Methylophilaceae	Methylobacillus	0	0.000370309	0	0.00157109
Bacteria	Proteobacteria	Alphaproteobacteria	unclassified	unclassified	Micropepsis	0.00022655	0	0.000784792	0
Bacteria	Bacteroidetes	Flavobacteriia	Flavobacteriales	Weeksellaceae	Cloacibacterium	0.00022655	0	0.000784792	0

## Sheet: Bacteria rhizo
Kingdom	Phylum	Class	Order	Family	Genus	T	S	TSD	SSD									ALDEx2
Bacteria	Acidobacteria	Acidobacteria_Gp4	ois	fis	Gp4	11.9308	10.5403	2.89128	2.05456									Genus	rab.all	rab.win.R	rab.win.S	diff.btw	diff.win	effect	overlap	we.ep	we.eBH	wi.ep	wi.eBH
Bacteria	Acidobacteria	Acidobacteria_Gp6	ois	fis	Gp6	11.0941	11.1084	2.76938	3.3766									Actinomarinicola	4.78887	4.0982	5.31607	1.10664	1.43249	0.711624	0.162549	0.00802251	0.216073	0.00236839	0.10426
Bacteria	Proteobacteria	Alphaproteobacteria	Hyphomicrobiales	Rhizobiaceae	Rhizobium	13.6646	7.18971	8.64423	7.19249									Longimicrobium	5.31834	5.88767	4.82676	-1.05582	1.46861	-0.531161	0.175781	0.104488	0.462759	0.00273245	0.110532
unclassified	unclassified	unclassified	unclassified	unclassified	unclassified	9.51201	7.92216	2.45812	1.71361									Ectobacillus	3.43876	4.12822	2.67502	-1.59584	3.06917	-0.483347	0.227865	0.00843424	0.220697	0.00852003	0.160785
Bacteria	Proteobacteria	Alphaproteobacteria	Sphingomonadales	Sphingomonadaceae	Sphingomonas	5.23363	5.9947	2.53916	2.2291									Niveitalea	2.58241	-2.28072	3.13087	4.36624	6.00923	0.644671	0.223958	0.0333468	0.299372	0.0122012	0.176557
Bacteria	Planctomycetes	Phycisphaerae	Tepidisphaerales	Tepidisphaeraceae	Tepidisphaera	4.3048	5.64423	1.76069	2.029									Povalibacter	4.0653	4.8826	3.88258	-1.03812	1.38369	-0.604578	0.205462	0.0254425	0.289199	0.0135545	0.187538
Bacteria	Acidobacteria	Acidobacteria_Gp7	ois	fis	Gp7	4.22894	4.93514	1.366	2.66396									Methylobacterium	1.88047	0.575954	2.25945	1.65956	3.65784	0.490601	0.214564	0.0314228	0.298928	0.0138389	0.178739
Bacteria	Actinobacteria	Rubrobacteria	Rubrobacterales	Rubrobacteraceae	Rubrobacter	3.10225	3.60676	1.28104	1.46076									Gp2	3.25206	3.85283	2.80901	-1.1413	1.90067	-0.435351	0.218466	0.0198747	0.270154	0.0155795	0.190255
Bacteria	Gemmatimonadetes	Longimicrobia	Longimicrobiales	Longimicrobiaceae	Longimicrobium	3.31156	2.96339	1.92817	1.49963									Caulobacter	-1.68756	-3.55358	1.64752	4.38781	5.40224	0.768803	0.205729	0.0302014	0.247895	0.0157406	0.172916
Bacteria	Gemmatimonadetes	Gemmatimonadia	Gemmatimonadales	Gemmatimonadaceae	Roseisolibacter	2.50776	2.72703	0.799144	1.22302									Aciditerrimonas	1.51847	2.7217	-2.22966	-4.18948	5.28429	-0.697301	0.244792	0.020151	0.232479	0.0173382	0.199052
Bacteria	Verrucomicrobia	Subdivision3	ois	fis	Subdivision3_gis	2.33969	2.64022	0.988835	1.20919									Constrictibacter	2.34921	-1.7337	2.72534	3.59512	5.23713	0.627506	0.230169	0.025907	0.277912	0.017771	0.205989
Bacteria	Acidobacteria	Blastocatellia	Blastocatellales	Arenimicrobiaceae	Arenimicrobium	1.65663	1.73231	0.961545	0.901205									Niallia	1.81439	-2.78939	2.77892	4.7305	5.83139	0.706282	0.247074	0.0269072	0.278304	0.0226984	0.227869
Bacteria	Firmicutes	Bacilli	Caryophanales	Bacillaceae	Neobacillus	0.652423	1.90919	0.417145	3.99505									Rhizobium	9.00017	10.2118	8.72188	-1.22009	1.93456	-0.608231	0.275683	0.0235967	0.285748	0.0364693	0.286895
Bacteria	Bacteroidetes	Cytophagia	Cytophagales	Fulvivirgaceae	Ohtaekwangia	1.06654	1.27156	0.296	0.505133									Gp12	0.261366	1.82091	-1.60135	-2.62406	4.86076	-0.537094	0.24349	0.0877426	0.373185	0.0236759	0.22225
Bacteria	Actinobacteria	Actinobacteria	Geodermatophilales	Geodermatophilaceae	Blastococcus	0.891672	1.17955	0.449947	0.762777									Microlunatus	2.72407	-2.38733	3.20011	4.14541	6.27025	0.581983	0.259115	0.0472368	0.326804	0.0239911	0.229785
Bacteria	Firmicutes	Bacilli	Caryophanales	Bacillaceae	Metabacillus	1.30716	0.603173	1.40207	0.711867									Actinophytocola	2.23531	3.13726	-1.1301	-2.92892	5.97722	-0.469621	0.259115	0.0546958	0.330593	0.0253407	0.239807
Bacteria	Proteobacteria	Betaproteobacteria	Burkholderiales	Comamonadaceae	Ramlibacter	1.01596	0.872123	0.768258	0.554193									Corallococcus	1.94402	-1.48519	3.03486	2.77472	5.82458	0.505793	0.266927	0.0607122	0.367251	0.028571	0.251853
Bacteria	Acidobacteria	Acidobacteria_Gp16	ois	fis	Gp16	0.790067	0.904631	0.199615	0.49041									Gemmatimonas	5.22693	4.7274	5.46701	0.688747	1.11449	0.589141	0.26658	0.029481	0.303192	0.0369695	0.284975
Bacteria	Proteobacteria	Gammaproteobacteria	Pseudomonadales	Pseudomonadaceae	Pseudomonas	0.0150024	1.65343	0.0170484	4.75872									Terricaulis	2.56235	3.40615	2.14074	-1.43023	3.4794	-0.324938	0.269181	0.0981503	0.43046	0.0299126	0.254978
Bacteria	Acidobacteria	Blastocatellia	Blastocatellales	Blastocatellaceae	Stenotrophobacter	0.610391	0.99797	0.246181	0.614557									Rhizorhapis	3.42676	4.3335	2.89484	-2.36351	4.91401	-0.419595	0.257813	0.0483505	0.330865	0.0313491	0.268409
Bacteria	Actinobacteria	Thermoleophilia	Solirubrobacterales	Solirubrobacteraceae	Solirubrobacter	0.725142	0.7712	0.439099	0.547886									Rubrivivax	2.05426	2.87282	1.01737	-1.67489	5.14586	-0.37861	0.269181	0.0807828	0.390621	0.0364336	0.283294
Bacteria	Firmicutes	Bacilli	Caryophanales	Bacillaceae	Bacillus	0.785043	0.634303	1.35239	0.868048									Metabacillus	5.08859	6.60007	4.69824	-1.12132	2.92322	-0.270747	0.306892	0.0380818	0.331804	0.0769433	0.401822
Bacteria	Proteobacteria	Betaproteobacteria	Nitrosomonadales	Usitatibacteraceae	Usitatibacter	0.624068	0.670183	0.345745	0.346724									Terrimonas	3.31222	3.89834	2.82128	-1.03519	3.38854	-0.246403	0.35026	0.0443597	0.346984	0.165414	0.556952
Bacteria	Acidobacteria	Acidobacteria_Gp3	ois	fis	Gp3	0.541755	0.672391	0.196941	0.368458
Bacteria	Armatimonadetes	unclassified	unclassified	unclassified	Chthonomonas/Armatimonadetes_gp3	0.516369	0.687218	0.250977	0.646292									ANCOM-BCII
Bacteria	Proteobacteria	Alphaproteobacteria	Rhodospirillales	Azospirillaceae	Skermanella	0.428077	0.757724	0.387644	0.952891									Genus	lfc_selectedS	se_selectedS	W_selectedS	p_selectedS	q_selectedS
Bacteria	Proteobacteria	Alphaproteobacteria	Hyphomicrobiales	Methylobacteriaceae	Microvirga	0.433833	0.727644	0.398928	0.547426									Aciditerrimonas	-1.86514	0.61386	-3.03838	0.00237856	0.61129
Bacteria	Bacteroidetes	Chitinophagia	Chitinophagales	Chitinophagaceae	Flavitalea	0.478588	0.650032	0.15392	0.40963									Gp12	-1.52135	0.522381	-2.91235	0.00358726	0.911164
Bacteria	Actinobacteria	Actinobacteria	Micrococcales	Micrococcaceae	Pseudarthrobacter	0.404458	0.700177	0.304044	0.738906									Gp15	-1.40324	0.483309	-2.90341	0.00369125	0.933887
Bacteria	Proteobacteria	Alphaproteobacteria	Rhodospirillales	Rhodospirillaceae	Lacibacterium	0.552669	0.543217	0.367745	0.371459		ANCOM-BCII							Constrictibacter	1.46752	0.512586	2.86298	0.00419677	1
Bacteria	Bacteroidetes	Chitinophagia	Chitinophagales	Chitinophagaceae	Flavisolibacter	0.428766	0.640411	0.247696	0.536858		ALDEx2							Micropepsis	-1.70039	0.595032	-2.85763	0.00426812	1
Bacteria	Proteobacteria	Alphaproteobacteria	Sphingomonadales	unclassified	Sphingomonas	0.60121	0.426724	0.163929	0.295372		BOTH							Arenimonas	-1.24838	0.44672	-2.79455	0.00519724	1
Bacteria	Gemmatimonadetes	unclassified	unclassified	unclassified	Longimicrobium	0.612918	0.301086	0.312727	0.188344									Caulobacter	1.39877	0.500615	2.79411	0.00520429	1
Bacteria	Bacteroidetes	Cytophagia	Cytophagales	Hymenobacteraceae	Adhaeribacter	0.321215	0.554778	0.315039	0.380067									Gp2	-1.31614	0.473204	-2.78133	0.00541365	1
Bacteria	Proteobacteria	Deltaproteobacteria	Myxococcales	Archangiaceae	Archangium	0.386716	0.439006	0.257933	0.306513									Rhizobium	-1.04943	0.377341	-2.78111	0.00541726	1
Bacteria	Gemmatimonadetes	Gemmatimonadia	Gemmatimonadales	Gemmatimonadaceae	Gemmatimonas	0.321096	0.471127	0.174458	0.186785									Ectobacillus	-1.76965	0.643886	-2.74839	0.00598887	1
Bacteria	Actinobacteria	Thermoleophilia	Gaiellales	Gaiellaceae	Gaiella	0.379804	0.346971	0.258615	0.224289									Actinophytocola	-1.84283	0.688477	-2.67668	0.00743562	1
Bacteria	Proteobacteria	Betaproteobacteria	Rhodocyclales	Zoogloeaceae	Azoarcus	0.359885	0.324682	0.168412	0.233924									Methylobacterium	1.06001	0.424028	2.49985	0.0124245	1
Bacteria	Candidatus_Saccharibacteria	cis	ois	fis	Saccharibacteria_gis	0.353111	0.322164	0.307972	0.308956									Niallia	1.63818	0.674966	2.42706	0.0152217	1
Bacteria	Bacteroidetes	Cytophagia	Cytophagales	Fulvivirgaceae	Chryseolinea	0.315621	0.332325	0.26081	0.336018									Rubrivivax	-1.46869	0.61307	-2.39564	0.0165913	1
Bacteria	Proteobacteria	Gammaproteobacteria	Xanthomonadales	Xanthomonadaceae	Lysobacter	0.234895	0.38795	0.258563	0.560298									Povalibacter	-1.26463	0.539591	-2.34368	0.0190945	1
Bacteria	Verrucomicrobia	Spartobacteria	ois	fis	Spartobacteria_gis	0.191896	0.39223	0.222107	0.238074									Rhizorhapis	-1.82997	0.781332	-2.34211	0.0191749	1
Bacteria	Verrucomicrobia	Opitutia	Opitutales	Opitutaceae	Opitutus	0.3033	0.26311	0.144132	0.108287									Niveitalea	1.50982	0.65806	2.29436	0.02177	1
Bacteria	Bacteroidetes	Chitinophagia	Chitinophagales	Chitinophagaceae	Niastella	0.303698	0.261094	0.248225	0.276325									Armatimonas/Armatimonadetes_gp1	-1.05966	0.463598	-2.28574	0.0222697	1
Bacteria	Proteobacteria	Alphaproteobacteria	Sphingomonadales	Sphingomonadaceae	Rhizorhapis	0.384854	0.175827	0.357712	0.298987									Microlunatus	1.48166	0.651906	2.27281	0.0230374	1
Bacteria	Actinobacteria	Actinobacteria	Streptomycetales	Streptomycetaceae	Streptomyces	0.297102	0.258127	0.138893	0.31995									Cellulosimicrobium	-1.44898	0.637604	-2.27255	0.0230536	1
Bacteria	Nitrospirae	Nitrospiria	Nitrospirales	Nitrospiraceae	Nitrospira	0.319192	0.232939	0.181025	0.132017									Terrimonas	-1.30872	0.602775	-2.17115	0.0299195	1
Bacteria	Actinobacteria	Acidimicrobiia	Acidimicrobiales	Iamiaceae	Actinomarinicola	0.171995	0.363953	0.115959	0.168885									Gp18	-1.08262	0.500652	-2.16242	0.0305859	1
Bacteria	Proteobacteria	Gammaproteobacteria	Nevskiales	Steroidobacteraceae	Steroidobacter	0.236042	0.277963	0.206174	0.185927									Metabacillus	-1.52021	0.723466	-2.10129	0.0356156	1
Bacteria	Chloroflexi	Acidobacteria_Gp16	ois	fis	Gp16	0.263885	0.246668	0.0851054	0.122996									Terricaulis	-1.26931	0.604211	-2.10078	0.0356603	1
Bacteria	Gemmatimonadetes	Gemmatimonadia	Gemmatimonadales	Gemmatimonadaceae	Gemmatirosa	0.294614	0.202823	0.392254	0.160558									Priestia	-1.39391	0.669412	-2.08229	0.0373162	1
Bacteria	Proteobacteria	Alphaproteobacteria	Hyphomicrobiales	Bradyrhizobiaceae	Bradyrhizobium	0.202123	0.285936	0.111324	0.133668									Nonomuraea	-1.31504	0.645219	-2.03813	0.041537	1
Bacteria	Proteobacteria	Gammaproteobacteria	Nevskiales	Steroidobacteraceae	Povalibacter	0.314357	0.165817	0.174461	0.107935									Lentzea	1.29062	0.635536	2.03076	0.042279	1
Bacteria	Firmicutes	Bacilli	Caryophanales	Bacillaceae	Ectobacillus	0.310727	0.152929	0.299954	0.233812									Longimicrobium	-1.02723	0.507904	-2.0225	0.043125	1
Bacteria	Proteobacteria	Alphaproteobacteria	Hyphomicrobiales	Rhizobiaceae	Ensifer	0.10927	0.351856	0.13412	1.06219									Labilithrix	-1.15984	0.577876	-2.00708	0.0447415	1
Bacteria	Actinobacteria	Actinobacteria	Micrococcales	Microbacteriaceae	Agromyces	0.192206	0.237851	0.102483	0.121284									Corallococcus	1.26616	0.642893	1.96948	0.048898	1
Bacteria	Proteobacteria	Alphaproteobacteria	Caulobacterales	Caulobacteraceae	Phenylobacterium	0.204684	0.222591	0.107999	0.13841
Bacteria	Proteobacteria	Gammaproteobacteria	Gammaproteobacteria_incertae_sedis	fis	Acidibacter	0.193495	0.215392	0.124031	0.183055
Bacteria	Proteobacteria	Alphaproteobacteria	Sphingomonadales	Sphingosinicellaceae	Sphingosinicella	0.240221	0.163109	0.123182	0.164615
Bacteria	Proteobacteria	Betaproteobacteria	Burkholderiales	Comamonadaceae	Variovorax	0.134913	0.232722	0.248869	0.585525
Bacteria	Firmicutes	Bacilli	Caryophanales	Bacillaceae	Domibacillus	0.201692	0.14604	0.126479	0.102406
Bacteria	Bacteroidetes	Chitinophagia	Chitinophagales	Chitinophagaceae	Terrimonas	0.174779	0.135194	0.130732	0.193312
Bacteria	Proteobacteria	Gammaproteobacteria	Enterobacterales	Erwiniaceae	Pantoea	0	0.308509	0	1.30151
Bacteria	Actinobacteria	Acidimicrobiia	Acidimicrobiales	Iamiaceae	Rhabdothermincola	0.126297	0.176738	0.0682436	0.181349
Bacteria	Firmicutes	Bacilli	Caryophanales	Bacillaceae	Priestia	0.199686	0.0986086	0.197481	0.103952
Bacteria	Proteobacteria	Deltaproteobacteria	Myxococcales	unclassified	Kofleria	0.120905	0.171805	0.0743621	0.121317
Bacteria	Acidobacteria	Acidobacteria_Gp10	ois	fis	Gp10	0.158734	0.0944145	0.134777	0.0944478
Bacteria	Actinobacteria	Actinobacteria	Geodermatophilales	Geodermatophilaceae	Geodermatophilus	0.0935536	0.157887	0.0555744	0.138485
Bacteria	Proteobacteria	Deltaproteobacteria	Myxococcales	Myxococcaceae	Aggregicoccus	0.0995852	0.147421	0.121602	0.270888
Bacteria	Acidobacteria	Acidobacteria_Gp2	ois	fis	Gp2	0.161585	0.0814213	0.0852821	0.066623
Bacteria	Firmicutes	Bacilli	Caryophanales	Paenibacillaceae	Oxalophagus	0.139555	0.0997841	0.151162	0.198294
Bacteria	Acidobacteria	Blastocatellia	Blastocatellales	Blastocatellaceae	Aridibacter	0.0709331	0.15861	0.0535069	0.126118
Bacteria	Proteobacteria	Alphaproteobacteria	Sphingomonadales	Sphingomonadaceae	Rhizorhabdus	0.152735	0.0765227	0.13574	0.0979193
Bacteria	Proteobacteria	Alphaproteobacteria	Sphingomonadales	Erythrobacteraceae	Novosphingobium	0.116855	0.101874	0.125875	0.14916
Bacteria	Proteobacteria	Alphaproteobacteria	Caulobacterales	Caulobacteraceae	Terricaulis	0.140028	0.0769713	0.103339	0.124983
Bacteria	Actinobacteria	Actinobacteria	Pseudonocardiales	Pseudonocardiaceae	Actinophytocola	0.127303	0.0845894	0.0995008	0.218636
Bacteria	Proteobacteria	Alphaproteobacteria	Hyphomicrobiales	Nitrobacteraceae	Undibacter	0.119384	0.0924846	0.0759221	0.081003
Bacteria	Actinobacteria	Actinobacteria	Pseudonocardiales	Pseudonocardiaceae	Pseudonocardia	0.0899134	0.121881	0.0943801	0.112806
Bacteria	Acidobacteria	Acidobacteria_Gp5	ois	fis	Gp5	0.109729	0.0935506	0.10095	0.0583333
Bacteria	Verrucomicrobia	Opitutia	Opitutales	Opitutaceae	Horticoccus	0.0858921	0.115572	0.0630497	0.107173
Bacteria	Actinobacteria	Actinobacteria	Micromonosporales	Micromonosporaceae	Phytohabitans	0.0732861	0.122419	0.091606	0.190973
Bacteria	Acidobacteria	Blastocatellia	Blastocatellales	Arenimicrobiaceae	Gp4	0.102475	0.0876444	0.136965	0.0990758
Bacteria	Firmicutes	Bacilli	Caryophanales	Bacillaceae	Peribacillus	0.111979	0.0780217	0.0703869	0.0567687
Bacteria	Actinobacteria	Thermoleophilia	Solirubrobacterales	Parviterribacteraceae	Parviterribacter	0.0498687	0.12448	0.0426109	0.160592
Bacteria	Proteobacteria	Alphaproteobacteria	Rhodospirillales	Reyranellaceae	Reyranella	0.0938556	0.0758921	0.0494467	0.0669647
Bacteria	Acidobacteria	Vicinamibacteria	Vicinamibacterales	Vicinamibacteraceae	Vicinamibacter	0.0660787	0.102485	0.0598801	0.105998
Bacteria	Proteobacteria	Gammaproteobacteria	Pseudomonadales	Moraxellaceae	Acinetobacter	0.0172026	0.150439	0.0595915	0.638257
Bacteria	Proteobacteria	Betaproteobacteria	Nitrosomonadales	Methylophilaceae	Methylobacillus	0.0971035	0.0696692	0.112427	0.131257
Bacteria	Firmicutes	Bacilli	Caryophanales	Bacillaceae	Niallia	0.0474041	0.116447	0.115471	0.135779
Bacteria	Actinobacteria	Actinobacteria	Propionibacteriales	Kribbellaceae	Kribbella	0.075613	0.0840517	0.057821	0.11224
Bacteria	Actinobacteria	Actinobacteria	Propionibacteriales	Nocardioidaceae	Nocardioides	0.0548178	0.0967432	0.063272	0.0917725
Bacteria	Proteobacteria	Gammaproteobacteria	Xanthomonadales	Xanthomonadaceae	Stenotrophomonas	0	0.147137	0	0.624248
Bacteria	Bacteroidetes	Chitinophagia	Chitinophagales	Chitinophagaceae	Niveitalea	0.0312653	0.115341	0.049877	0.114469
Bacteria	Bacteroidetes	Flavobacteriia	Flavobacteriales	Weeksellaceae	Chryseobacterium	0	0.140753	0	0.597165
Bacteria	Proteobacteria	Deltaproteobacteria	Myxococcales	Archangiaceae	Corallococcus	0.0300196	0.109491	0.0441892	0.106936
Bacteria	Actinobacteria	Actinobacteria	Propionibacteriales	Propionibacteriaceae	Microlunatus	0.0412629	0.0977728	0.0869346	0.0752935
Bacteria	Proteobacteria	Gammaproteobacteria	Xanthomonadales	Xanthomonadaceae	Pseudoxanthomonas	0.03013	0.107434	0.0673042	0.441228
Bacteria	Armatimonadetes	Armatimonadia	Capsulimonadales	Capsulimonadaceae	Capsulimonas	0.0933287	0.0369484	0.145402	0.0381796
Bacteria	Proteobacteria	Betaproteobacteria	Burkholderiales	Comamonadaceae	Rubrivivax	0.0897689	0.0378445	0.0640354	0.0464855
Bacteria	Bacteroidetes	Chitinophagia	Chitinophagales	Chitinophagaceae	Parasegetibacter	0.0733102	0.0456829	0.0819694	0.0695468
Bacteria	Firmicutes	Bacilli	Caryophanales	Bacillaceae	Robertmurraya	0.0802884	0.035307	0.173086	0.105578
Bacteria	Chloroflexi	Caldilineae	Caldilineales	Caldilineaceae	Litorilinea	0.0433728	0.0685634	0.0517639	0.103736
Bacteria	Actinobacteria	Actinobacteria	Mycobacteriales	Mycobacteriaceae	Mycobacterium	0.0390439	0.0722992	0.0476539	0.0605693
Bacteria	Proteobacteria	Alphaproteobacteria	Caulobacterales	Caulobacteraceae	Brevundimonas	0.0365992	0.0746225	0.034258	0.0572195
Bacteria	Actinobacteria	Acidimicrobiia	Acidimicrobiales	unclassified	Aciditerrimonas	0.0791799	0.0270192	0.0666935	0.0406558
Bacteria	Actinobacteria	Acidimicrobiia	Acidimicrobiales	Ilumatobacteraceae	Desertimonas	0.0235582	0.0799233	0.017116	0.123106
Bacteria	Proteobacteria	Alphaproteobacteria	Rhodospirillales	Rhodospirillaceae	Dongia	0.0800315	0.0224659	0.139696	0.0396362
Bacteria	Proteobacteria	Betaproteobacteria	Burkholderiales	Comamonadaceae	Caldimonas	0.0552764	0.0449714	0.0859137	0.0652715
Bacteria	Proteobacteria	Alphaproteobacteria	Rhodospirillales	Stellaceae	Constrictibacter	0.0243882	0.0750656	0.0368285	0.053809
Bacteria	Actinobacteria	Actinobacteria	Micrococcales	Promicromonosporaceae	Promicromonospora	0.0461108	0.0529396	0.0441331	0.0646582
Bacteria	Actinobacteria	Acidimicrobiia	Acidimicrobiales	Ilumatobacteraceae	Ilumatobacter	0.0463106	0.0526727	0.0348895	0.053911
Bacteria	Actinobacteria	Actinobacteria	Micrococcales	Promicromonosporaceae	Cellulosimicrobium	0.0834695	0.0146416	0.125031	0.029417
Bacteria	Proteobacteria	Alphaproteobacteria	Hyphomicrobiales	Hyphomicrobiaceae	Hyphomicrobium	0.0585494	0.0381374	0.0394093	0.036049
Bacteria	Proteobacteria	Alphaproteobacteria	Caulobacterales	Hyphomonadaceae	Asprobacter	0.054227	0.0414313	0.046755	0.037126
Bacteria	Actinobacteria	Actinobacteria	Streptosporangiales	Streptosporangiaceae	Nonomuraea	0.0667438	0.0263693	0.0726878	0.0442671
Bacteria	Actinobacteria	Actinobacteria	Micromonosporales	Micromonosporaceae	Micromonospora	0.0344973	0.0578956	0.076528	0.0887536
Bacteria	Proteobacteria	Deltaproteobacteria	Myxococcales	Polyangiaceae	Minicystis	0.0424136	0.0432544	0.0537139	0.0457556
Bacteria	Proteobacteria	Alphaproteobacteria	unclassified	unclassified	Micropepsis	0.071996	0.00911174	0.0922592	0.0386578
Bacteria	Proteobacteria	Betaproteobacteria	Nitrosomonadales	Sterolibacteriaceae	Sulfuritalea	0.0451511	0.0354018	0.0511056	0.0406245
Bacteria	Proteobacteria	Betaproteobacteria	Burkholderiales	Comamonadaceae	Aquincola	0	0.079488	0	0.194267
Bacteria	Bacteroidetes	Chitinophagia	Chitinophagales	Chitinophagaceae	Chitinophaga	0.0284457	0.0501139	0.0436191	0.109078
Bacteria	Actinobacteria	Actinobacteria	Pseudonocardiales	Pseudonocardiaceae	Lentzea	0.0167771	0.0605742	0.0581176	0.0818679
Bacteria	Actinobacteria	Actinobacteria	Geodermatophilales	Geodermatophilaceae	Modestobacter	0.0345789	0.0420209	0.0615775	0.0551494
Bacteria	Actinobacteria	Actinobacteria	Micrococcales	Micrococcaceae	Arthrobacter	0.00349954	0.0724662	0.0121228	0.131368
Bacteria	Proteobacteria	Alphaproteobacteria	Hyphomicrobiales	Methylobacteriaceae	Methylobacterium	0.0212025	0.0547323	0.020756	0.0292854
Bacteria	Proteobacteria	Betaproteobacteria	Burkholderiales	Oxalobacteraceae	Massilia	0.0392739	0.0347082	0.072245	0.0475391
Bacteria	Proteobacteria	Alphaproteobacteria	Hyphomicrobiales	Xanthobacteraceae	Labrys	0.02511	0.0484759	0.0209485	0.0342097
Bacteria	Actinobacteria	Actinobacteria	unclassified	unclassified	Thermasporomyces	0.0225813	0.0500171	0.0223952	0.0472245
Bacteria	Proteobacteria	Alphaproteobacteria	Hyphomicrobiales	Devosiaceae	Devosia	0.0367562	0.0342246	0.0392605	0.0461815
Bacteria	Proteobacteria	Alphaproteobacteria	Hyphomicrobiales	Phyllobacteriaceae	Mesorhizobium	0.0348421	0.0353418	0.0395214	0.036071
Bacteria	Chloroflexi	Caldilineae	Caldilineales	Caldilineaceae	Caldilinea	0.0226637	0.0435336	0.0255924	0.0507604
Bacteria	Acidobacteria	Acidobacteria_Gp18	ois	fis	Gp18	0.0638295	0.00100689	0.142123	0.00427186
Bacteria	Planctomycetes	Planctomycetia	Pirellulales	Pirellulaceae	Anatilimnocola	0.0350665	0.0290653	0.0273432	0.0293927
Bacteria	Verrucomicrobia	Verrucomicrobiia	Verrucomicrobiales	Verrucomicrobiaceae	Luteolibacter	0.0332223	0.0308925	0.0634604	0.0633719
Bacteria	Proteobacteria	Alphaproteobacteria	Rhodospirillales	Stellaceae	Stella	0.0380235	0.026024	0.0660922	0.0417688
Bacteria	Proteobacteria	Alphaproteobacteria	Hyphomicrobiales	Phyllobacteriaceae	Chelativorans	0.0216323	0.0404888	0.0260516	0.0720408
Bacteria	Acidobacteria	Acidobacteria_Gp12	ois	fis	Gp12	0.0430157	0.0184456	0.0379174	0.0480995
Bacteria	Bacteroidetes	Chitinophagia	Chitinophagales	Chitinophagaceae	Ferruginibacter	0.0175625	0.0433919	0.0410229	0.0653194
Bacteria	Proteobacteria	Alphaproteobacteria	Rhodospirillales	Rhodospirillaceae	Vineibacter	0.0397062	0.0197818	0.0391579	0.0216653
Bacteria	Proteobacteria	Betaproteobacteria	Nitrosomonadales	Sterolibacteriaceae	Georgfuchsia	0.0581328	0	0.0919859	0
Bacteria	Proteobacteria	Deltaproteobacteria	Myxococcales	Kofleriaceae	Kofleria	0.0439916	0.013223	0.0405223	0.0198294
Bacteria	Proteobacteria	Alphaproteobacteria	Rhodospirillales	Geminicoccaceae	Arboricoccus	0.0219755	0.0330889	0.0393412	0.0575433
Bacteria	Proteobacteria	Alphaproteobacteria	Rhodospirillales	Acetobacteraceae	Caldovatus	0.0299751	0.0249535	0.0347911	0.0326469
Bacteria	Proteobacteria	Deltaproteobacteria	Myxococcales	Labilitrichaceae	Labilithrix	0.0401952	0.014586	0.0393643	0.023927
Bacteria	Proteobacteria	Alphaproteobacteria	Hyphomicrobiales	Aestuariivirgaceae	Aestuariivirga	0.0274333	0.0270442	0.0263753	0.0239349
Bacteria	BRC1	cis	ois	fis	BRC1_gis	0.0238643	0.0291794	0.0262473	0.0250844
Bacteria	Firmicutes	Bacilli	Caryophanales	Bacillaceae	Cytobacillus	0.0182271	0.0346842	0.0471919	0.0630143
Bacteria	Actinobacteria	Actinobacteria	Kineosporiales	Kineosporiaceae	Angustibacter	0.0218177	0.0305255	0.0551007	0.0335644
Bacteria	Proteobacteria	Alphaproteobacteria	Rhodospirillales	unclassified	Stella	0.00638458	0.0439115	0.0221168	0.0639193
Bacteria	Proteobacteria	Alphaproteobacteria	Rhodospirillales	Acetobacteraceae	Roseicella	0.0214264	0.0288082	0.0283877	0.0436806
Bacteria	Proteobacteria	Alphaproteobacteria	Hyphomicrobiales	unclassified	Bosea	0.0296669	0.0196772	0.031896	0.0265424
Bacteria	Actinobacteria	Actinobacteria	Micromonosporales	Micromonosporaceae	Actinoplanes	0.0189394	0.0301648	0.065608	0.0560514
Bacteria	Proteobacteria	Deltaproteobacteria	Myxococcales	Vulgatibacteraceae	Vulgatibacter	0.0312905	0.017452	0.0559319	0.0198209
Bacteria	Proteobacteria	Deltaproteobacteria	Myxococcales	unclassified	Sandaracinus	0.0125592	0.0346747	0.0249914	0.0366494
Bacteria	Actinobacteria	Acidimicrobiia	Acidimicrobiales	Iamiaceae	Iamia	0.0255322	0.0213341	0.0229386	0.0420683
Bacteria	Bacteroidetes	Saprospiria	Saprospirales	Lewinellaceae	Phaeodactylibacter	0.0191647	0.0270507	0.0511243	0.0701636
Bacteria	Planctomycetes	Planctomycetia	Gemmatales	Gemmataceae	Frigoriglobus	0.0259095	0.0202042	0.0406423	0.0429685
Bacteria	Actinobacteria	Actinobacteria	Propionibacteriales	Nocardioidaceae	Aeromicrobium	0.00408297	0.0402101	0.0141438	0.0689873
Bacteria	Proteobacteria	Deltaproteobacteria	Myxococcales	Haliangiaceae	Haliangium	0.0180969	0.0256387	0.0297688	0.0469615
Bacteria	Planctomycetes	Planctomycetia	Gemmatales	Gemmataceae	Gemmata	0.0146115	0.0284663	0.0257067	0.050767
Bacteria	Chloroflexi	Chloroflexia	Kallotenuales	Kallotenuaceae	Kallotenue	0.0251164	0.017439	0.0339742	0.0261814
Bacteria	Acidobacteria	Acidobacteria_Gp15	ois	fis	Gp15	0.0340383	0.00812084	0.0380203	0.0175282
Bacteria	Bacteroidetes	Chitinophagia	Chitinophagales	Chitinophagaceae	Cnuella	0.00857251	0.0326816	0.0235405	0.0493893
Bacteria	Actinobacteria	Actinobacteria	Micromonosporales	Micromonosporaceae	Virgisporangium	0.0164077	0.0231384	0.0384145	0.0322009
Bacteria	Proteobacteria	Alphaproteobacteria	Caulobacterales	Caulobacteraceae	Caulobacter	0.00139982	0.0377576	0.0048491	0.0368354
Bacteria	Actinobacteria	Actinobacteria	Propionibacteriales	Nocardioidaceae	Marmoricola	0.0162996	0.0225969	0.0381442	0.0430414
Bacteria	Actinobacteria	Actinobacteria	Micrococcales	Microbacteriaceae	Pseudolysinimonas	0	0.0376955	0	0.0743162
Bacteria	Proteobacteria	Betaproteobacteria	Burkholderiales	Alcaligenaceae	Azohydromonas	0.0354049	0.00130788	0.104251	0.00554887
Bacteria	Actinobacteria	Actinobacteria	Streptosporangiales	Thermomonosporaceae	Actinomadura	0.0189804	0.0169068	0.0387392	0.056387
Bacteria	Actinobacteria	Actinobacteria	Pseudonocardiales	Pseudonocardiaceae	Kibdelosporangium	0.0140466	0.0217446	0.0322313	0.0485915
Bacteria	Proteobacteria	Gammaproteobacteria	Xanthomonadales	Xanthomonadaceae	Mizugakiibacter	0.0183515	0.0173944	0.0382795	0.0401638
Bacteria	Proteobacteria	Alphaproteobacteria	Sphingomonadales	Erythrobacteraceae	Aurantiacibacter	0.00279963	0.0327998	0.0096982	0.0503846
Bacteria	Actinobacteria	Acidimicrobiia	Acidimicrobiales	unclassified	Actinomarinicola	0.0168483	0.0182808	0.026478	0.0273048
Bacteria	Armatimonadetes	cis	ois	fis	Chthonomonas/Armatimonadetes_gp3	0.0133778	0.0204748	0.0363704	0.0391137
Bacteria	Bacteroidetes	Chitinophagia	Chitinophagales	Chitinophagaceae	Flaviaestuariibacter	0.00802237	0.0244076	0.0119753	0.0360629
Bacteria	Armatimonadetes	unclassified	unclassified	unclassified	Armatimonas/Armatimonadetes_gp1	0.0213737	0.0103362	0.0216471	0.0189232
Bacteria	Armatimonadetes	Chthonomonadia	Chthonomonadales	Chthonomonadaceae	Chthonomonas	0.0184476	0.0118256	0.023756	0.0159402
Bacteria	Firmicutes	Bacilli	Caryophanales	Paenibacillaceae	Brevibacillus	0.0101101	0.0178243	0.020428	0.0558576
Bacteria	Actinobacteria	Actinobacteria	Micromonosporales	Micromonosporaceae	Allorhizocola	0.0246244	0.00302066	0.0763832	0.0128156
Bacteria	Firmicutes	Bacilli	Caryophanales	Caryophanaceae	Sporosarcina	0.0212378	0.00631201	0.048916	0.0151218
Bacteria	Proteobacteria	Alphaproteobacteria	Hyphomicrobiales	Rhizobiaceae	Agrobacterium	0.0127814	0.0134341	0.0335542	0.0272458
Bacteria	Proteobacteria	Gammaproteobacteria	Xanthomonadales	Xanthomonadaceae	Arenimonas	0.0209663	0.00488294	0.0251174	0.0144828
Bacteria	Actinobacteria	Actinobacteria	Pseudonocardiales	Pseudonocardiaceae	Saccharothrix	0.0213539	0.00344128	0.0544587	0.0146001
Bacteria	Actinobacteria	Actinobacteria	Pseudonocardiales	Pseudonocardiaceae	Saccharopolyspora	0	0.0231175	0	0.0476789
Bacteria	Bacteroidetes	Chitinophagia	Chitinophagales	Chitinophagaceae	Edaphobaculum	0.01076	0.01232	0.0128583	0.0195982
Bacteria	Firmicutes	Bacilli	Caryophanales	Paenibacillaceae	Paenibacillus	0.0017079	0.0212194	0.00591632	0.060182
Bacteria	Actinobacteria	Thermoleophilia	Thermoleophilales	Thermoleophilaceae	Thermoleophilum	0.00926086	0.0135688	0.0180833	0.0241397
Bacteria	Chloroflexi	Thermomicrobia	Sphaerobacterales	Sphaerobacteraceae	Sphaerobacter	0.00899922	0.0127873	0.0275296	0.0233454
Bacteria	Proteobacteria	Alphaproteobacteria	Rhodospirillales	fis	Elioraea	0.0134244	0.00660928	0.0246024	0.0129361
Bacteria	Proteobacteria	Alphaproteobacteria	Caulobacterales	Hyphomonadaceae	Vitreimonas	0.0130019	0.00658346	0.0209907	0.0110523
Bacteria	Chloroflexi	Chloroflexia	Herpetosiphonales	Herpetosiphonaceae	Herpetosiphon	0	0.0188603	0	0.0550663
Bacteria	Actinobacteria	Actinobacteria	Mycobacteriales	Nocardiaceae	Nocardia	0.0153959	0.00330279	0.0376311	0.0109047
Bacteria	Bacteroidetes	Chitinophagia	Chitinophagales	Chitinophagaceae	Taibaiella	0.002398	0.0159892	0.0052116	0.051051
Bacteria	Proteobacteria	Alphaproteobacteria	Micropepsales	Micropepsaceae	Micropepsis	0	0.0174086	0	0.0306516
Bacteria	Proteobacteria	Alphaproteobacteria	Sphingomonadales	Sphingosinicellaceae	Sphingoaurantiacus	0	0.0170974	0	0.0285726
Bacteria	Proteobacteria	Alphaproteobacteria	Rhodobacterales	Roseobacteraceae	Rubellimicrobium	0.00822421	0.00849223	0.0142102	0.0202175
Bacteria	Actinobacteria	Actinobacteria	Micromonosporales	Micromonosporaceae	Asanoa	0	0.0166802	0	0.0262802
Bacteria	Chloroflexi	Thermomicrobia	Sphaerobacterales	Sphaerobacteraceae	Nitrolancea	0.00838048	0.00823547	0.0178573	0.0172895
Bacteria	Proteobacteria	Betaproteobacteria	Burkholderiales	Comamonadaceae	Azohydromonas	0.00203754	0.0138379	0.00705826	0.0404136
Bacteria	Proteobacteria	Gammaproteobacteria	Legionellales	Coxiellaceae	Aquicella	0	0.0156419	0	0.0294373
Bacteria	Armatimonadetes	Fimbriimonadia	Fimbriimonadales	Fimbriimonadaceae	Fimbriimonas	0.00359107	0.0118701	0.00926799	0.0213396
Bacteria	Proteobacteria	Betaproteobacteria	Burkholderiales	Comamonadaceae	Piscinibacter	0.00409895	0.0111907	0.0141992	0.0256487
Bacteria	Proteobacteria	Betaproteobacteria	Burkholderiales	Comamonadaceae	Pseudorhodoferax	0	0.014445	0	0.0507582
Bacteria	Firmicutes	Bacilli	Caryophanales	Paenibacillaceae	Ammoniphilus	0.00203146	0.0116947	0.00703718	0.027283
Bacteria	Proteobacteria	Alphaproteobacteria	Hyphomicrobiales	Hyphomicrobiaceae	Rhodomicrobium	0.00796815	0.00389315	0.0187857	0.00921303
Bacteria	Proteobacteria	Betaproteobacteria	Nitrosomonadales	Nitrosomonadaceae	Nitrosospira	0	0.0117998	0	0.041515
Bacteria	Proteobacteria	Alphaproteobacteria	Hyphomicrobiales	Rhizobiaceae	Pararhizobium	0	0.0116795	0	0.049552
Bacteria	Verrucomicrobia	Opitutia	Opitutales	Opitutaceae	Lacunisphaera	0.00629142	0.0052274	0.0217941	0.0183834
Bacteria	Acidobacteria	Blastocatellia	Blastocatellales	Blastocatellaceae	Blastocatella	0.00656171	0.00443433	0.0187631	0.0188133
Bacteria	Actinobacteria	Actinobacteria	Propionibacteriales	Actinopolymorphaceae	Flindersiella	0.00102474	0.0096319	0.00354979	0.0304675
Bacteria	Verrucomicrobia	Opitutia	Opitutales	Opitutaceae	Nibricoccus	0.00498067	0.00565395	0.0172535	0.0149602
Bacteria	Proteobacteria	Alphaproteobacteria	Hyphomicrobiales	Rhizobiaceae	Onobrychidicola	0	0.00997037	0	0.0261536
Bacteria	Bacteroidetes	Flavobacteriia	Flavobacteriales	Flavobacteriaceae	Flavobacterium	0	0.00996954	0	0.0278948
Bacteria	Proteobacteria	Alphaproteobacteria	Rhodospirillales	Rhodospirillaceae	Inquilinus	0	0.00863813	0	0.0302019
Bacteria	Proteobacteria	Alphaproteobacteria	Rhodospirillales	Acetobacteraceae	Roseomonas	0	0.00818444	0	0.0276803
Bacteria	Proteobacteria	Alphaproteobacteria	Hyphomicrobiales	Rhizobiaceae	Neorhizobium	0	0.00702002	0	0.0226433
Bacteria	Bacteroidetes	Sphingobacteriia	Sphingobacteriales	Sphingobacteriaceae	Pedobacter	0	0.00673818	0	0.0285877
Bacteria	Proteobacteria	Betaproteobacteria	Burkholderiales	Comamonadaceae	Acidovorax	0.00319229	0.00299475	0.0110584	0.0127056
Bacteria	Actinobacteria	Actinobacteria	Jiangellales	Jiangellaceae	Jiangella	0	0.00602111	0	0.0137245
Bacteria	Proteobacteria	Betaproteobacteria	Burkholderiales	Oxalobacteraceae	Duganella	0	0.00509107	0	0.0215996
Bacteria	Actinobacteria	Actinobacteria	Micromonosporales	Micromonosporaceae	Dactylosporangium	0.00419428	0	0.0145294	0
Bacteria	Proteobacteria	Alphaproteobacteria	Sphingomonadales	Sphingomonadaceae	Sphingopyxis	0	0.00404291	0	0.0171526
Bacteria	Proteobacteria	Alphaproteobacteria	Hyphomicrobiales	Bradyrhizobiaceae	Methylopila	0	0.0030155	0	0.0127937
Bacteria	Proteobacteria	Alphaproteobacteria	Hyphomicrobiales	Boseaceae	Bosea	0	0.00269527	0	0.0114351
Bacteria	Proteobacteria	Alphaproteobacteria	Rhodospirillales	Geminicoccaceae	Geminicoccus	0	0.00247481	0	0.0104997
Bacteria	Actinobacteria	Actinobacteria	Pseudonocardiales	Pseudonocardiaceae	Amycolatopsis	0.00144105	0.000856663	0.00499193	0.00363451
Bacteria	Proteobacteria	Alphaproteobacteria	Sphingomonadales	Sphingomonadaceae	Sphingobium	0	0.00217321	0	0.00663584
Bacteria	Proteobacteria	Gammaproteobacteria	Xanthomonadales	Xanthomonadaceae	Xanthomonas	0	0.00179834	0	0.0076297
Bacteria	Proteobacteria	Alphaproteobacteria	Hyphomicrobiales	Bradyrhizobiaceae	Pseudorhodoplanes	0	0.0016134	0	0.00684509
Bacteria	Proteobacteria	Gammaproteobacteria	Legionellales	Legionellaceae	Legionella	0.000469272	0.000743556	0.00162561	0.00315464
Bacteria	Proteobacteria	Betaproteobacteria	Burkholderiales	Alcaligenaceae	Achromobacter	0	0.000299475	0	0.00127056

## Sheet: Fungi endo
Kingdom	Phylum	Class	Order	Family	Genus	T	S	RSD	SSD									ALDEx2
k__Fungi	p__Ascomycota	c__Sordariomycetes	o__Savoryellales	f__Savoryellaceae	Aquabispora	16.2818	8.55804	11.4005	11.8422									Genus	rab.all	rab.win.R	rab.win.S	diff.btw	diff.win	effect	overlap	we.ep	we.eBH	wi.ep	wi.eBH
k__Fungi	p__Ascomycota	c__Dothideomycetes	o__Pleosporales	f__Massarinaceae	Stagonospora	11.0384	12.5489	11.3749	12.7436									Aquabispora	11.345	13.3062	9.9432	-2.92418	4.34208	-0.630389	0.13394	0.056763	0.408398	0.000499163	0.0549788
k__Fungi	p__Ascomycota	c__Dothideomycetes	o__Pleosporales	f__Pleosporales_fam_Incertae_sedis	Pleosporales_gis	13.7427	6.12052	25.1797	15.6954									Dominikia	7.19293	1.60435	9.37173	5.77587	6.8335	0.81347	0.19896	0.00974585	0.238933	0.00644775	0.188325
unclassified	unclassified	unclassified	unclassified	unclassified	unclassified	6.14341	13.0428	8.56656	12.0552									Rhizophagus	2.55662	0.199335	6.46953	5.53158	7.52038	0.676816	0.240885	0.0168913	0.26719	0.022835	0.291227
k__Fungi	p__Ascomycota	c__Sordariomycetes	o__Hypocreales	f__Nectriaceae	Fusarium	7.2162	5.03373	10.552	14.2903									Neocosmospora	-0.211071	3.4749	-1.15786	-4.74757	6.6684	-0.692749	0.247396	0.038931	0.293671	0.0419593	0.29592
k__Fungi	p__Basidiomycota	c__Agaricomycetes	o__Agaricomycetes_ord_Incertae_sedis	f__Agaricomycetes_fam_Incertae_sedis	Agaricomycetes_gis	6.4314	3.48135	15.0021	8.87719
k__Fungi	p__Ascomycota	c__Eurotiomycetes	o__Phaeomoniellales	f__Phaeomoniellales_fam_Incertae_sedis	Phaeomoniellales_gis	8.08983	1.46329	18.5823	4.35356									ANCOM-BCII
k__Fungi	p__Ascomycota	c__Dothideomycetes	o__Botryosphaeriales	f__Botryosphaeriaceae	Macrophomina	4.05488	4.90276	8.64349	7.27609									Genus	lfc_extremeS	se_extremeS	W_extremeS	p_extremeS	q_extremeS
k__Fungi	p__Glomeromycota	c__Glomeromycetes	o__Glomerales	f__Glomeraceae	Dominikia	1.21515	5.10119	3.3706	6.71211									Neocosmospora	-2.2618	0.69051	-3.27555	0.00105456	0.0643282
k__Fungi	p__Ascomycota	c__Sordariomycetes	o__Sordariales	f__Lasiosphaeriaceae	Apiosordaria	1.25877	4.79747	4.08183	12.5157									Dominikia	3.09477	1.07126	2.8889	0.00386593	0.231956
k__Fungi	p__Ascomycota	c__Sordariomycetes	o__Hypocreales	f__Hypocreales_fam_Incertae_sedis	Hypocreales_gis	1.50046	3.92571	3.46108	5.40508									Rhizophagus	2.82493	1.0786	2.61908	0.00881676	0.511372
k__Fungi	p__Ascomycota	c__Sordariomycetes	o__Hypocreales	f__Nectriaceae	Dactylonectria	3.71652	1.65021	9.26186	3.37928									Thelonectria	-2.4666	1.04898	-2.35143	0.0187013	1
k__Fungi	p__Ascomycota	c__Sordariomycetes	o__Hypocreales	f__Bionectriaceae	Clonostachys	3.11105	0	7.53407	0									Aquabispora	-2.30481	1.05712	-2.18027	0.0292376	1
k__Fungi	p__Glomeromycota	c__Glomeromycetes	o__Glomerales	f__Glomeraceae	Rhizophagus	0.217542	2.52037	0.703734	4.28666									Minimelanolocus	2.31229	1.12153	2.06173	0.0392338	1
k__Fungi	p__Ascomycota	c__Eurotiomycetes	o__Chaetothyriales	f__Herpotrichiellaceae	Exophiala	1.38171	1.11056	2.34932	2.53553
k__Fungi	p__Ascomycota	c__Sordariomycetes	o__Sordariales	f__Chaetomiaceae	Stolonocarpus	2.43682	0.0265825	8.35847	0.0831137
k__Fungi	p__Ascomycota	c__Eurotiomycetes	o__Chaetothyriales	f__Herpotrichiellaceae	Herpotrichiellaceae_gis	0.00853362	2.37631	0.0295613	3.06778
k__Fungi	p__Ascomycota	c__Sordariomycetes	o__Hypocreales	f__Nectriaceae	Thelonectria	2.24081	0.093078	4.6467	0.242774
k__Fungi	p__Ascomycota	c__Sordariomycetes	o__Sordariales	f__Podosporaceae	Podospora	1.70188	0.539232	5.74053	1.72675
k__Fungi	p__Ascomycota	c__Leotiomycetes	o__Helotiales	f__Ploettnerulaceae	Cadophora	0	2.22048	0	9.4207
k__Fungi	p__Ascomycota	c__Eurotiomycetes	o__Chaetothyriales	f__Herpotrichiellaceae	Minimelanolocus	0.00956041	2.16239	0.0258444	3.52239
k__Fungi	p__Ascomycota	c__Sordariomycetes	o__Sordariales	f__Chaetomiaceae	Zopfiella	0	1.75692	0	6.29816
k__Fungi	p__Ascomycota	c__Sordariomycetes	o__Xylariales	f__Diatrypaceae	Monosporascus	0	1.73627	0	5.18091
k__Fungi	p__Ascomycota	c__Eurotiomycetes	o__Chaetothyriales	f__Herpotrichiellaceae	Thysanorea	0.502097	1.21617	0.978539	3.70262
k__Fungi	p__Ascomycota	c__Dothideomycetes	o__Pleosporales	f__Pleosporaceae	Pleosporaceae_gis	0	1.62372	0	4.55843
k__Fungi	p__Glomeromycota	c__Glomeromycetes	o__Glomerales	f__Glomeraceae	Glomus	0.706251	0.577574	2.25481	0.71412
k__Fungi	p__Ascomycota	c__Sordariomycetes	o__Branch06	f__Branch06_fam_Incertae_sedis	Branch06_gis	0.322247	0.879798	1.01903	1.83415
k__Fungi	p__Basidiomycota	c__Agaricomycetes	o__Agaricales	f__Agaricaceae	Chlorophyllum	1.14221	0	3.95672	0
k__Fungi	p__Basidiomycota	c__Agaricomycetes	o__Cantharellales	f__Ceratobasidiaceae	Ceratobasidium	0.00367269	1.00832	0.0127226	3.02544		ANCOM-BCII
k__Fungi	p__Ascomycota	c__Dothideomycetes	o__Pleosporales	f__Lophiotremataceae	Lophiotrema	0.448968	0.552635	0.669997	1.97833		ALDEx2
k__Fungi	p__Basidiomycota	c__Agaricomycetes	o__Agaricales	f__Marasmiaceae	Moniliophthora	0	0.952039	0	4.03916		BOTH
k__Fungi	p__Ascomycota	c__Dothideomycetes	o__Pleosporales	f__Didymellaceae	Chaetasbolisia	0.608233	0.29709	1.98867	0.699027		Arbuscular Micorrhiza
k__Fungi	p__Chytridiomycota	c__Chytridiomycota_cls_Incertae_sedis	o__Chytridiomycota_ord_Incertae_sedis	f__Chytridiomycota_fam_Incertae_sedis	Chytridiomycota_gis	0.323079	0.508729	0.481826	0.969569
k__Fungi	p__Ascomycota	c__Sordariomycetes	o__Hypocreales	f__Cordycipitaceae	Engyodontium	0.804865	0.00330257	2.77122	0.00869855
k__Fungi	p__Glomeromycota	c__Glomeromycetes	o__Glomerales	f__Glomeraceae	Septoglomus	0.41057	0.355265	1.30659	0.484679
k__Fungi	p__Ascomycota	c__Eurotiomycetes	o__Chaetothyriales	f__Herpotrichiellaceae	Capronia	0.431732	0.316236	1.09929	1.26315
k__Fungi	p__Basidiomycota	c__Agaricomycetes	o__Agaricales	f__Omphalotaceae	Marasmiellus	0	0.618205	0	2.62238
k__Fungi	p__Basidiomycota	c__Wallemiomycetes	o__Wallemiales	f__Wallemiaceae	Wallemia	0	0.559633	0	2.35364
k__Fungi	p__Ascomycota	c__Eurotiomycetes	o__Eurotiales	f__Aspergillaceae	Aspergillus	0.173126	0.384177	0.443058	0.728094
k__Fungi	p__Ascomycota	c__Pezizomycetes	o__Pezizales	f__Pezizaceae	Pezizaceae_gis	0.000610009	0.498297	0.00211313	2.07805
k__Fungi	p__Ascomycota	c__Sordariomycetes	o__Glomerellales	f__Plectosphaerellaceae	Verticillium	0.262304	0.20908	0.609615	0.29361
k__Fungi	p__Ascomycota	c__Pezizomycetes	o__Pezizales	f__Pyronemataceae	Pyronemataceae_gis	0.419544	0	1.45334	0
k__Fungi	p__Ascomycota	c__Dothideomycetes	o__Pleosporales	f__Didymellaceae	Boeremia	0.00188824	0.399376	0.00654105	1.69441
k__Fungi	p__Ascomycota	c__Sordariomycetes	o__Togniniales	f__Togniniaceae	Phaeoacremonium	0.381588	0	1.08707	0
k__Fungi	p__Basidiomycota	c__Agaricomycetes	o__Agaricales	f__Agaricaceae	Agaricaceae_gis	0.0258237	0.303067	0.089456	1.27547
k__Fungi	p__Ascomycota	c__Dothideomycetes	o__Pleosporales	f__Phaeosphaeriaceae	Paraphoma	0.0018132	0.302417	0.00426392	0.666235
k__Fungi	p__Basidiomycota	c__Agaricomycetes	o__Agaricales	f__Agaricaceae	Lepiota	0.292631	0	1.0137	0
k__Fungi	p__Ascomycota	c__Dothideomycetes	o__Pleosporales	f__Pleosporaceae	Alternaria	0.00769408	0.27576	0.0266531	0.947361
k__Fungi	p__Glomeromycota	c__Glomeromycetes	o__Glomerales	f__Glomeraceae	Glomeraceae_gis	0.037495	0.234534	0.129887	0.55588
k__Fungi	p__Ascomycota	c__Sordariomycetes	o__Hypocreales	f__Hypocreales_fam_Incertae_sedis	Acremonium	0	0.265366	0	0.837707
k__Fungi	p__Basidiomycota	c__Agaricomycetes	o__Tremellodendropsidales	f__Tremellodendropsidales_fam_Incertae_sedis	Tremellodendropsidales_gis	0	0.247159	0	0.690897
k__Fungi	p__Ascomycota	c__Sordariomycetes	o__Hypocreales	f__Nectriaceae	Neocosmospora	0.2088	0.00310757	0.333097	0.0131843
k__Fungi	p__Ascomycota	c__Dothideomycetes	o__Pleosporales	f__Pleosporaceae	Stemphylium	0	0.209751	0	0.889896
k__Fungi	p__Basidiomycota	c__Agaricomycetes	o__Agaricales	f__Tricholomataceae	Calyptella	0	0.181992	0	0.772128
k__Fungi	p__Ascomycota	c__Eurotiomycetes	o__Eurotiales	f__Aspergillaceae	Penicillium	0.0900918	0.0807725	0.220746	0.154468
k__Fungi	p__Ascomycota	c__Sordariomycetes	o__Hypocreales	f__Ophiocordycipitaceae	Purpureocillium	0.0920308	0.0700229	0.280356	0.258541
k__Fungi	p__Ascomycota	c__Orbiliomycetes	o__Orbiliales	f__Orbiliales_fam_Incertae_sedis	Orbiliales_gis	0.0602277	0.100476	0.149917	0.30381
k__Fungi	p__Ascomycota	c__Dothideomycetes	o__Pleosporales	f__Cucurbitariaceae	Pyrenochaeta	0	0.150728	0	0.376781
k__Fungi	p__Basidiomycota	c__Agaricomycetes	o__Agaricales	f__Entolomataceae	Entoloma	0	0.14663	0	0.411312
k__Fungi	p__Ascomycota	c__Pezizomycetes	o__Pezizales	f__Pezizales_fam_Incertae_sedis	Pezizales_gis	0.115698	0.0169344	0.400791	0.0718468
k__Fungi	p__Ascomycota	c__Sordariomycetes	o__Glomerellales	f__Glomerellaceae	Colletotrichum	0.00527077	0.113244	0.0182585	0.467646
k__Fungi	p__Ascomycota	c__Sordariomycetes	o__Hypocreales	f__Bionectriaceae	Paracylindrocarpon	0.0156937	0.093813	0.0543644	0.289724
k__Fungi	p__Mortierellomycota	c__Mortierellomycetes	o__Mortierellales	f__Mortierellales_fam_Incertae_sedis	Mortierellales_gis	0	0.103332	0	0.438401
k__Fungi	p__Ascomycota	c__Eurotiomycetes	o__Chaetothyriales	f__Trichomeriaceae	Knufia	0.00602373	0.0954911	0.0208668	0.216889
k__Fungi	p__Ascomycota	c__Leotiomycetes	o__Helotiales	f__Helotiaceae	Tetracladium	0	0.0995965	0	0.245856
k__Fungi	p__Basidiomycota	c__Malasseziomycetes	o__Malasseziales	f__Malasseziaceae	Malassezia	0.0094162	0.0858948	0.0326187	0.31222
k__Fungi	p__Ascomycota	c__Dothideomycetes	o__Botryosphaeriales	f__Botryosphaeriaceae	Botryosphaeria	0	0.0873101	0	0.370426
k__Fungi	p__Ascomycota	c__Dothideomycetes	o__Pleosporales	f__Latoruaceae	Latoruaceae_gis	0	0.0835764	0	0.290155
k__Fungi	p__Ascomycota	c__Dothideomycetes	o__Capnodiales	f__Cladosporiaceae	Cladosporium	0.0310063	0.0369854	0.070257	0.0924272
k__Fungi	p__Ascomycota	c__Sordariomycetes	o__Hypocreales	f__Nectriaceae	Fusicolla	0.0647551	0	0.224318	0
k__Fungi	p__Ascomycota	c__Sordariomycetes	o__Savoryellales	f__Savoryellales_fam_Incertae_sedis	Savoryellales_gis	0	0.0511426	0	0.175495
k__Fungi	p__Ascomycota	c__Sordariomycetes	o__Hypocreales	f__Nectriaceae	Sarcopodium	0.0503055	0	0.169179	0
k__Fungi	p__Ascomycota	c__Sordariomycetes	o__Diaporthales	f__Diaporthaceae	Diaporthe	0	0.0441536	0	0.187328
k__Fungi	p__Glomeromycota	c__Glomeromycetes	o__Glomerales	f__Glomeraceae	Rhizoglomus	0.0373942	0.00502701	0.0889263	0.015638
k__Fungi	p__Ascomycota	c__Sordariomycetes	o__Savoryellales	f__Savoryellaceae	Savoryellaceae_gis	0.00777609	0.0308473	0.0226269	0.0933953
k__Fungi	p__Ascomycota	c__Dothideomycetes	o__Pleosporales	f__Didymellaceae	Didymella	0	0.0381488	0	0.117294
k__Fungi	p__Ascomycota	c__Sordariomycetes	o__Microascales	f__Microascales_fam_Incertae_sedis	Microascales_gis	0.0104624	0.0271356	0.036243	0.100645
k__Fungi	p__Ascomycota	c__Dothideomycetes	o__Pleosporales	f__Neopyrenochaetaceae	Neopyrenochaeta	0	0.0347473	0	0.0934369
k__Fungi	p__Ascomycota	c__Sordariomycetes	o__Sordariales	f__Chaetomiaceae	Chaetomium	0.00256469	0.0304539	0.00888436	0.100325
k__Fungi	p__Ascomycota	c__Pezizomycetes	o__Pezizales	f__Pyronemataceae	Tricharina	0.0135534	0.0191992	0.0469504	0.0814554
k__Fungi	p__Ascomycota	c__Sordariomycetes	o__Lulworthiales	f__Lulworthiaceae	Lulworthiaceae_gis	0	0.0290849	0	0.0731972
k__Fungi	p__Ascomycota	c__Eurotiomycetes	o__Chaetothyriales	f__Herpotrichiellaceae	Veronaea	0.0180552	0.0107738	0.0625451	0.0348672
k__Fungi	p__Ascomycota	c__Dothideomycetes	o__Pleosporales	f__Sporormiaceae	Preussia	0.0269331	0.000930128	0.0932989	0.0039462
k__Fungi	p__Ascomycota	c__Sordariomycetes	o__Microascales	f__Microascaceae	Microascaceae_gis	0	0.0191365	0	0.0811892
k__Fungi	p__Ascomycota	c__Sordariomycetes	o__Xylariales	f__Xylariales_fam_Incertae_sedis	Fusidium	0.00100396	0.0167077	0.0034778	0.050479
k__Fungi	p__Ascomycota	c__Pezizomycetes	o__Pezizales	f__Pyronemataceae	Greletia	0	0.016582	0	0.0506201
k__Fungi	p__Ascomycota	c__Pezizomycotina_cls_Incertae_sedis	o__Pezizomycotina_ord_Incertae_sedis	f__Pezizomycotina_fam_Incertae_sedis	Arcuadendron	0.00145877	0.0148551	0.00505333	0.0440115
k__Fungi	p__Ascomycota	c__Leotiomycetes	o__Helotiales	f__Helotiales_fam_Incertae_sedis	Leohumicola	0	0.0161667	0	0.0685893
k__Fungi	p__Ascomycota	c__Sordariomycetes	o__Hypocreales	f__Hypocreales_fam_Incertae_sedis	Sarocladium	0.0122886	0.00272688	0.0232724	0.00752359
k__Fungi	p__Ascomycota	c__Dothideomycetes	o__Pleosporales	f__Didymellaceae	Neodidymelliopsis	0	0.0114279	0	0.0344634
k__Fungi	p__Ascomycota	c__Orbiliomycetes	o__Orbiliales	f__Orbiliaceae	Arthrobotrys	0.00125494	0.00866071	0.00434726	0.0367443
k__Fungi	p__Ascomycota	c__Sordariomycetes	o__Hypocreales	f__Cordycipitaceae	Cordycipitaceae_gis	0.00732371	0.00230952	0.0253701	0.00979847
k__Fungi	p__Ascomycota	c__Dothideomycetes	o__Dothideales	f__Dothioraceae	Hormonema	0	0.00930518	0	0.035508
k__Fungi	p__Ascomycota	c__Sordariomycetes	o__Sordariales	f__Chaetomiaceae	Humicola	0	0.0083722	0	0.0355203
k__Fungi	p__Basidiomycota	c__Tremellomycetes	o__Filobasidiales	f__Filobasidiaceae	Filobasidium	0.00209249	0.00623765	0.00724859	0.0219037
k__Fungi	p__Ascomycota	c__Sordariomycetes	o__Sordariales	f__Chaetomiaceae	Botryotrichum	0	0.00638881	0	0.0271054
k__Fungi	p__Ascomycota	c__Sordariomycetes	o__Hypocreales	f__Niessliaceae	Niesslia	0	0.00510386	0	0.0216539
k__Fungi	p__Glomeromycota	c__Glomeromycetes	o__Glomerales	f__Glomeraceae	Kamienskia	0	0.00416627	0	0.0158208
k__Fungi	p__Ascomycota	c__Dothideomycetes	o__Pleosporales	f__Didymellaceae	Stagonosporopsis	0	0.00296704	0	0.00958354
k__Fungi	p__Ascomycota	c__Dothideomycetes	o__Pleosporales	f__Didymellaceae	Epicoccum	0	0.00248793	0	0.0105554
k__Fungi	p__Basidiomycota	c__Agaricomycetes	o__Agaricales	f__Psathyrellaceae	Coprinopsis	0	0.00200712	0	0.00851548
k__Fungi	p__Ascomycota	c__Sordariomycetes	o__Sordariales	f__Chaetomiaceae	Trichocladium	0	0.00186595	0	0.00791656
k__Fungi	p__Ascomycota	c__Sordariomycetes	o__Hypocreales	f__Stachybotryaceae	Stachybotrys	0.00168452	0	0.00583536	0
k__Fungi	p__Ascomycota	c__Dothideomycetes	o__Pleosporales	f__Cucurbitariaceae	Neocucurbitaria	0	0.000932271	0	0.00395529
k__Fungi	p__Rozellomycota	c__Rozellomycotina_cls_Incertae_sedis	o__GS11	f__GS11_fam_Incertae_sedis	GS11_gis	0	0.000776892	0	0.00329607
k__Fungi	p__Basidiomycota	c__Agaricomycetes	o__Agaricales	f__Marasmiaceae	Marasmius	0	0.000616206	0	0.00261434
k__Fungi	p__Ascomycota	c__Leotiomycetes	o__Helotiales	f__Helotiaceae	Articulospora	0	0.000616206	0	0.00261434
k__Fungi	p__Mortierellomycota	c__Mortierellomycetes	o__Mortierellales	f__Mortierellaceae	Podila	0.000539497	0	0.00186887	0
k__Fungi	p__Ascomycota	c__Sordariomycetes	o__Glomerellales	f__Plectosphaerellaceae	Plectosphaerella	0	0.000486192	0	0.00206274
k__Fungi	p__Ascomycota	c__Eurotiomycetes	o__Chaetothyriales	f__Trichomeriaceae	Bacillicladium	0	0.000486192	0	0.00206274
k__Fungi	p__Ascomycota	c__Dothideomycetes	o__Pleosporales	f__Phaeosphaeriaceae	Phaeosphaeriaceae_gis	0	0.000486192	0	0.00206274
k__Fungi	p__Basidiomycota	c__Microbotryomycetes	o__Sporidiobolales	f__Sporidiobolaceae	Sporobolomyces	0	0.000486192	0	0.00206274
k__Fungi	p__Mortierellomycota	c__Mortierellomycetes	o__Mortierellales	f__Mortierellaceae	Mortierella	0.000406673	0	0.00140876	0
k__Fungi	p__Ascomycota	c__Dothideomycetes	o__Pleosporales	f__Phaeosphaeriaceae	Neosetophoma	0	0.000146862	0	0.000623084

## Sheet: Fungi rhizo
Kingdom	Phylum	Class	Order	Family	Genus	T	S	RSD	SSD									ALDEx2
unclassified	unclassified	unclassified	unclassified	unclassified	unclassified	14.6886	19.8537	10.0562	9.99472									Genus	rab.all	rab.win.R	rab.win.S	diff.btw	diff.win	effect	overlap	we.ep	we.eBH	wi.ep	wi.eBH
k__Fungi	p__Ascomycota	c__Sordariomycetes	o__Hypocreales	f__Nectriaceae	Fusarium	12.0221	8.23562	8.90816	6.32956									Hormonema	3.7717	5.50667	1.98092	-3.66639	4.24462	-0.762864	0.135417	0.00107009	0.0710462	0.000841912	0.0725224
k__Fungi	p__Ascomycota	c__Dothideomycetes	o__Pleosporales	f__Massarinaceae	Stagonospora	3.70627	4.92609	5.93835	4.03629									Minimelanolocus	1.59611	-1.90346	3.95599	5.40021	5.82056	0.859926	0.175781	0.0060252	0.120765	0.00484246	0.11991
k__Fungi	p__Ascomycota	c__Pezizomycetes	o__Pezizales	f__Pyronemataceae	Tricharina	6.00558	1.92667	11.6197	5.50901									Mortierella	1.2075	4.48233	-1.08488	-5.04462	5.99574	-0.791952	0.196359	0.0130258	0.172695	0.00798423	0.154972
k__Fungi	p__Glomeromycota	c__Glomeromycetes	o__Glomerales	f__Glomeraceae	Septoglomus	1.45733	6.20936	2.46707	7.80223									Entoloma	-0.0636862	-2.34365	2.1192	4.75059	5.47668	0.791367	0.202861	0.00929634	0.122014	0.00882011	0.133717
k__Fungi	p__Ascomycota	c__Sordariomycetes	o__Branch06	f__Branch06_fam_Incertae_sedis	Branch06_gis	4.17334	2.15409	5.96813	4.47815									Tricharina	-0.000724058	5.65004	-1.91782	-6.92181	8.03751	-0.79438	0.19896	0.0139317	0.169726	0.00892359	0.15885
k__Fungi	p__Glomeromycota	c__Glomeromycetes	o__Glomerales	f__Glomeraceae	Dominikia	2.75797	3.34083	3.6652	3.39546									Aquabispora	6.61229	7.9784	5.98611	-1.88003	2.75281	-0.603106	0.21875	0.0476495	0.316989	0.00926792	0.174758
k__Fungi	p__Ascomycota	c__Sordariomycetes	o__Hypocreales	f__Nectriaceae	Thelonectria	2.95683	2.86689	2.64175	5.41533									Humicola	6.21393	7.52038	5.16641	-2.2486	3.86988	-0.543439	0.254877	0.01077	0.19014	0.0157702	0.214271
k__Fungi	p__Ascomycota	c__Sordariomycetes	o__Sordariales	f__Chaetomiaceae	Humicola	4.4558	0.993764	7.87181	1.57258									Solicoccozyma	5.6253	6.90675	3.21299	-3.06729	4.09693	-0.650356	0.247074	0.0121058	0.196102	0.0207158	0.235272
k__Fungi	p__Ascomycota	c__Eurotiomycetes	o__Eurotiales	f__Aspergillaceae	Aspergillus	2.0693	3.04606	4.15887	9.8861									Talaromyces	-1.67389	0.87377	-2.71625	-3.50946	4.7502	-0.681247	0.214564	0.0477216	0.232595	0.0216009	0.176626
k__Fungi	p__Ascomycota	c__Sordariomycetes	o__Savoryellales	f__Savoryellaceae	Aquabispora	3.32588	0.922161	3.67016	0.828059									Trichoderma	0.92956	2.44334	-0.248575	-3.53913	4.97802	-0.620528	0.248375	0.0512115	0.276044	0.0350607	0.26061
k__Fungi	p__Ascomycota	c__Leotiomycetes	o__Helotiales	f__Sclerotiniaceae	Stromatinia	2.02385	2.18918	4.14804	2.94079									Septoglomus	6.88102	6.01161	7.73624	2.51142	4.99323	0.41888	0.26788	0.0817557	0.404293	0.0379948	0.301896
k__Fungi	p__Chytridiomycota	c__Chytridiomycota_cls_Incertae_sedis	o__Chytridiomycota_ord_Incertae_sedis	f__Chytridiomycota_fam_Incertae_sedis	Chytridiomycota_gis	2.61861	1.51498	6.08305	1.67794									Fusicolla	4.35638	5.48791	3.43586	-2.15792	4.05788	-0.47729	0.278646	0.0310225	0.277895	0.046811	0.320389
k__Fungi	p__Ascomycota	c__Dothideomycetes	o__Botryosphaeriales	f__Botryosphaeriaceae	Macrophomina	1.57438	1.62322	3.10711	2.12691									Rhizophagus	5.43246	1.39078	5.93991	4.06487	6.55937	0.522692	0.291667	0.0462553	0.312913	0.0703333	0.38245
k__Fungi	p__Ascomycota	c__Orbiliomycetes	o__Orbiliales	f__Orbiliales_fam_Incertae_sedis	Orbiliales_gis	1.38174	1.73157	1.29034	6.10733									Malassezia	4.0441	4.37832	3.60535	-1.31179	3.26252	-0.328638	0.316406	0.0194323	0.229565	0.086217	0.396881
k__Fungi	p__Ascomycota	c__Dothideomycetes	o__Dothideomycetes_ord_Incertae_sedis	f__Dothideomycetes_fam_Incertae_sedis	Pseudoarthrographis	1.36384	1.63224	1.51534	2.8002
k__Fungi	p__Ascomycota	c__Sordariomycetes	o__Sordariales	f__Chaetomiaceae	Trichocladium	1.394	1.58092	0.987402	1.8334									ANCOM-BCII
k__Fungi	p__Ascomycota	c__Eurotiomycetes	o__Chaetothyriales	f__Trichomeriaceae	Knufia	0.746983	2.17177	0.813201	3.23899									Genus	lfc_extremeS	se_extremeS	W_extremeS	p_extremeS	q_extremeS
k__Fungi	p__Ascomycota	c__Dothideomycetes	o__Pleosporales	f__Pleosporales_fam_Incertae_sedis	Pleosporales_gis	1.96219	0.882043	3.68085	2.05191									Hormonema	-2.33258	0.69744	-3.34449	0.00082434	0.126948
k__Fungi	p__Ascomycota	c__Sordariomycetes	o__Hypocreales	f__Nectriaceae	Dactylonectria	1.24344	1.57446	0.838212	1.78714									Mortierella	-2.45367	0.742423	-3.30495	0.000949925	0.145338
k__Fungi	p__Basidiomycota	c__Agaricomycetes	o__Agaricales	f__Agaricaceae	Agaricaceae_gis	0.283314	2.45181	0.975037	10.2487									Trichoderma	-1.70298	0.597301	-2.85113	0.00435645	0.66218
k__Fungi	p__Basidiomycota	c__Tremellomycetes	o__Filobasidiales	f__Piskurozymaceae	Solicoccozyma	1.49041	1.20732	1.3481	3.06985									Entoloma	2.00344	0.708517	2.82765	0.00468909	0.708053
k__Fungi	p__Ascomycota	c__Sordariomycetes	o__Sordariales	f__Chaetomiaceae	Botryotrichum	1.23116	1.1526	1.06496	1.72163									Minimelanolocus	2.20748	0.781011	2.82644	0.00470688	0.708053
k__Fungi	p__Ascomycota	c__Sordariomycetes	o__Hypocreales	f__Nectriaceae	Fusicolla	2.03954	0.29787	4.60499	0.41829									Tricharina	-3.02317	1.11366	-2.71462	0.00663527	0.988655
k__Fungi	p__Ascomycota	c__Sordariomycetes	o__Sordariales	f__Chaetomiaceae	Acrophialophora	1.25636	0.761898	1.68302	1.13456									Plectosphaerella	-1.45885	0.555188	-2.62766	0.00859732	1
k__Fungi	p__Ascomycota	c__Eurotiomycetes	o__Chaetothyriales	f__Herpotrichiellaceae	Herpotrichiellaceae_gis	0.179756	1.47792	0.383233	2.35861									Humicola	-1.89801	0.751163	-2.52676	0.0115119	1
k__Fungi	p__Ascomycota	c__Sordariomycetes	o__Lulworthiales	f__Lulworthiaceae	Lulworthiaceae_gis	0.348607	1.30384	0.884583	3.89798									Polytolypa	-1.17693	0.469402	-2.5073	0.0121658	1
k__Fungi	p__Glomeromycota	c__Glomeromycetes	o__Glomerales	f__Glomeraceae	Rhizophagus	0.534569	1.04893	1.06686	1.29007									Malassezia	-1.41345	0.578301	-2.44414	0.0145199	1
k__Fungi	p__Ascomycota	c__Dothideomycetes	o__Pleosporales	f__Lophiotremataceae	Lophiotrema	0.778854	0.699888	1.14	0.879437									Solicoccozyma	-1.82043	0.752068	-2.42057	0.0154963	1
k__Fungi	p__Ascomycota	c__Eurotiomycetes	o__Phaeomoniellales	f__Phaeomoniellales_fam_Incertae_sedis	Phaeomoniellales_gis	1.14925	0.318257	1.9268	0.410494		ANCOM-BCII							Colletotrichum	-1.37662	0.627438	-2.19403	0.0282329	1
k__Fungi	p__Ascomycota	c__Sordariomycetes	o__Hypocreales	f__Nectriaceae	Neocosmospora	0.8874	0.491385	1.25417	0.797784		ALDEx2							Fusicolla	-1.58547	0.723848	-2.19033	0.0285002	1
k__Fungi	p__Glomeromycota	c__Glomeromycetes	o__Glomerales	f__Glomeraceae	Glomus	0.921231	0.437542	1.92001	0.53967		BOTH							Clonostachys	-1.46733	0.679458	-2.15956	0.0308067	1
k__Fungi	p__Ascomycota	c__Dothideomycetes	o__Pleosporales	f__Cucurbitariaceae	Pyrenochaeta	0.0336934	1.29706	0.0513749	2.25411		Arbuscular Micorrhiza							Rhizophagus	1.87725	0.878558	2.13675	0.0326187	1
k__Fungi	p__Ascomycota	c__Pezizomycetes	o__Pezizales	f__Pezizales_fam_Incertae_sedis	Pezizales_gis	0.874314	0.452975	1.92506	1.11176									Podila	-1.44926	0.679069	-2.13418	0.032828	1
k__Fungi	p__Ascomycota	c__Sordariomycetes	o__Hypocreales	f__Hypocreales_fam_Incertae_sedis	Hypocreales_gis	0.292002	0.950061	0.431786	1.26006									Arachnomyces	-1.07265	0.536151	-2.00065	0.0454304	1
k__Fungi	p__Basidiomycota	c__Agaricomycetes	o__Agaricomycetes_ord_Incertae_sedis	f__Agaricomycetes_fam_Incertae_sedis	Agaricomycetes_gis	0.737242	0.42974	1.21788	0.673356
k__Fungi	p__Basidiomycota	c__Agaricomycetes	o__Cantharellales	f__Ceratobasidiaceae	Ceratobasidium	0.525042	0.57866	0.515992	0.922901
k__Fungi	p__Mortierellomycota	c__Mortierellomycetes	o__Mortierellales	f__Mortierellaceae	Mortierella	0.874189	0.111904	2.01521	0.312341
k__Fungi	p__Ascomycota	c__Dothideomycetes	o__Capnodiales	f__Cladosporiaceae	Cladosporium	0.606566	0.374306	0.716086	0.382451
k__Fungi	p__Ascomycota	c__Dothideomycetes	o__Dothideales	f__Dothioraceae	Hormonema	0.814319	0.110979	1.05441	0.157913
k__Fungi	p__Rozellomycota	c__Rozellomycotina_cls_Incertae_sedis	o__GS11	f__GS11_fam_Incertae_sedis	GS11_gis	0.236959	0.572367	0.308565	1.03032
k__Fungi	p__Ascomycota	c__Sordariomycetes	o__Hypocreales	f__Bionectriaceae	Clonostachys	0.780919	0.0108186	1.82755	0.0287014
k__Fungi	p__Ascomycota	c__Eurotiomycetes	o__Eurotiales	f__Aspergillaceae	Penicillium	0.151768	0.581862	0.17454	1.78738
k__Fungi	p__Ascomycota	c__Eurotiomycetes	o__Chaetothyriales	f__Herpotrichiellaceae	Exophiala	0.431884	0.297068	0.777189	0.460415
k__Fungi	p__Ascomycota	c__Pezizomycetes	o__Pezizales	f__Pezizaceae	Pezizaceae_gis	0.0549366	0.671864	0.126173	1.51872
k__Fungi	p__Ascomycota	c__Sordariomycetes	o__Sordariales	f__Lasiosphaeriaceae	Apiosordaria	0.192667	0.494901	0.394762	0.927088
k__Fungi	p__Ascomycota	c__Eurotiomycetes	o__Chaetothyriales	f__Herpotrichiellaceae	Thysanorea	0.301675	0.364951	0.619146	0.388423
k__Fungi	p__Rozellomycota	c__Rozellomycotina_cls_Incertae_sedis	o__GS06	f__GS06_fam_Incertae_sedis	GS06_gis	0.127965	0.538136	0.387033	2.28312
k__Fungi	p__Ascomycota	c__Dothideomycetes	o__Pleosporales	f__Didymellaceae	Chaetasbolisia	0.329201	0.334645	0.658636	0.402115
k__Fungi	p__Ascomycota	c__Eurotiomycetes	o__Chaetothyriales	f__Herpotrichiellaceae	Minimelanolocus	0.0342084	0.576777	0.0924591	1.2709
k__Fungi	p__Glomeromycota	c__Glomeromycetes	o__Glomerales	f__Glomeraceae	Kamienskia	0.318532	0.273965	1.10343	0.992094
k__Fungi	p__Ascomycota	c__Orbiliomycetes	o__Orbiliales	f__Orbiliaceae	Arthrobotrys	0.225302	0.318375	0.342533	0.791858
k__Fungi	p__Ascomycota	c__Dothideomycetes	o__Pleosporales	f__Sporormiaceae	Preussia	0.290889	0.240889	0.391476	0.278324
k__Fungi	p__Ascomycota	c__Dothideomycetes	o__Pleosporales	f__Didymellaceae	Didymella	0.140137	0.369123	0.140763	0.485407
k__Fungi	p__Basidiomycota	c__Agaricomycetes	o__Agaricales	f__Agaricaceae	Leucocoprinus	0.50379	0.00255751	1.74518	0.0108506
k__Fungi	p__Ascomycota	c__Dothideomycetes	o__Pleosporales	f__Pleosporaceae	Alternaria	0.131886	0.37405	0.124516	0.698833
k__Fungi	p__Ascomycota	c__Sordariomycetes	o__Hypocreales	f__Stachybotryaceae	Sirastachys	0.298801	0.193274	0.785422	0.341586
k__Fungi	p__Basidiomycota	c__Malasseziomycetes	o__Malasseziales	f__Malasseziaceae	Malassezia	0.307047	0.173768	0.248467	0.233252
k__Fungi	p__Blastocladiomycota	c__Physodermatomycetes	o__Physodermatales	f__Paraphysodermataceae	Paraphysodermataceae_gis	0.261887	0.213126	0.271106	0.168663
k__Fungi	p__Basidiomycota	c__Agaricomycetes	o__Agaricales	f__Psathyrellaceae	Coprinopsis	0.448029	0	1.55202	0
k__Fungi	p__Ascomycota	c__Sordariomycetes	o__Hypocreales	f__Ophiocordycipitaceae	Purpureocillium	0.226142	0.218365	0.770853	0.796283
k__Fungi	p__Ascomycota	c__Sordariomycetes	o__Hypocreales	f__Nectriaceae	Bisifusarium	0.244408	0.189423	0.239777	0.21913
k__Fungi	p__Ascomycota	c__Sordariomycetes	o__Sordariales	f__Chaetomiaceae	Chaetomium	0.286876	0.137216	0.829305	0.334912
k__Fungi	p__Ascomycota	c__Dothideomycetes	o__Pleosporales	f__Didymellaceae	Boeremia	0	0.415409	0	1.65414
k__Fungi	p__Ascomycota	c__Sordariomycetes	o__Hypocreales	f__Nectriaceae	Sarcopodium	0.247192	0.166793	0.440359	0.39965
k__Fungi	p__Ascomycota	c__Dothideomycetes	o__Pleosporales	f__Cucurbitariaceae	Neocucurbitaria	0.13422	0.272725	0.151236	0.776019
k__Fungi	p__Basidiomycota	c__Basidiomycota_cls_Incertae_sedis	o__Basidiomycota_ord_Incertae_sedis	f__Basidiomycota_fam_Incertae_sedis	Basidiomycota_gis	0.240968	0.159673	0.291119	0.390637
k__Fungi	p__Basidiomycota	c__Agaricomycetes	o__Agaricales	f__Entolomataceae	Entoloma	0.00166842	0.357711	0.00577957	0.683385
k__Fungi	p__Ascomycota	c__Sordariomycetes	o__Togniniales	f__Togniniaceae	Phaeoacremonium	0.00946556	0.342776	0.0327897	1.45428
k__Fungi	p__Ascomycota	c__Dothideomycetes	o__Pleosporales	f__Phaeosphaeriaceae	Setophaeosphaeria	0.179265	0.144906	0.139945	0.182261
k__Fungi	p__Ascomycota	c__Pezizomycetes	o__Pezizales	f__Pezizaceae	Peziza	0	0.323874	0	1.3612
k__Fungi	p__Mortierellomycota	c__Mortierellomycetes	o__Mortierellales	f__Mortierellaceae	Podila	0.2645	0.0556475	0.324697	0.096236
k__Fungi	p__Mortierellomycota	c__Mortierellomycetes	o__Mortierellales	f__Mortierellaceae	Mortierellaceae_gis	0.0214967	0.294418	0.0744668	0.679519
k__Fungi	p__Kickxellomycota	c__Ramicandelaberomycetes	o__Ramicandelaberales	f__Ramicandelaberaceae	Ramicandelaber	0.194134	0.112744	0.672499	0.467813
k__Fungi	p__Ascomycota	c__Dothideomycetes	o__Pleosporales	f__Sporormiaceae	Sporormiaceae_gis	0.170998	0.114773	0.310118	0.294816
k__Fungi	p__Ascomycota	c__Dothideomycetes	o__Coniosporiales	f__Coniosporiaceae	Coniosporium	0.168919	0.116632	0.204435	0.226647
k__Fungi	p__Ascomycota	c__Dothideomycetes	o__Pleosporales	f__Pleosporaceae	Pleosporaceae_gis	0	0.284821	0	0.607213
k__Fungi	p__Glomeromycota	c__Glomeromycetes	o__Glomerales	f__Glomeraceae	Funneliformis	0	0.276872	0	1.15816
k__Fungi	p__Ascomycota	c__Sordariomycetes	o__Glomerellales	f__Glomerellaceae	Colletotrichum	0.256263	0.0182401	0.693744	0.048553
k__Fungi	p__Ascomycota	c__Sordariomycetes	o__Sordariales	f__Podosporaceae	Podospora	0.157082	0.0763997	0.353132	0.172742
k__Fungi	p__Ascomycota	c__Eurotiomycetes	o__Onygenales	f__Onygenales_fam_Incertae_sedis	Spiromastix	0.181734	0.0499466	0.307442	0.158281
k__Fungi	p__Ascomycota	c__Sordariomycetes	o__Hypocreales	f__Hypocreaceae	Trichoderma	0.215857	0.0134187	0.271033	0.0200129
k__Fungi	p__Blastocladiomycota	c__Blastocladiomycota_cls_Incertae_sedis	o__Blastocladiomycota_ord_Incertae_sedis	f__Blastocladiomycota_fam_Incertae_sedis	Blastocladiomycota_gis	0.0276982	0.196461	0.0528907	0.347214
k__Fungi	p__Ascomycota	c__Pezizomycetes	o__Pezizales	f__Pezizales_fam_Incertae_sedis	Trichobolus	0.205855	0.0181357	0.707552	0.0769431
k__Fungi	p__Ascomycota	c__Sordariomycetes	o__Sordariales	f__Chaetomiaceae	Zopfiella	0.0127117	0.206449	0.0308702	0.682014
k__Fungi	p__Ascomycota	c__Sordariomycetes	o__Hypocreales	f__Stachybotryaceae	Stachybotrys	0.0905858	0.123956	0.154676	0.264324
k__Fungi	p__Ascomycota	c__Pezizomycetes	o__Pezizales	f__Pyronemataceae	Pyronemataceae_gis	0.209011	0	0.724036	0
k__Fungi	p__Glomeromycota	c__Glomeromycetes	o__Glomerales	f__Glomeraceae	Rhizoglomus	0.173901	0.0326212	0.403078	0.114991
k__Fungi	p__Ascomycota	c__Sordariomycetes	o__Hypocreales	f__Hypocreales_fam_Incertae_sedis	Acremonium	0.0720257	0.133272	0.10679	0.27857
k__Fungi	p__Ascomycota	c__Sordariomycetes	o__Microascales	f__Microascaceae	Microascus	0.00593421	0.189699	0.0205567	0.804826
k__Fungi	p__Basidiomycota	c__Agaricomycetes	o__Agaricales	f__Agaricaceae	Lepiota	0.194396	0	0.673407	0
k__Fungi	p__Ascomycota	c__Leotiomycetes	o__Helotiales	f__Helotiaceae	Tetracladium	0.00588781	0.182182	0.0123178	0.358819
k__Fungi	p__Ascomycota	c__Sordariomycetes	o__Savoryellales	f__Savoryellaceae	Savoryellaceae_gis	0.135078	0.0499776	0.239598	0.132311
k__Fungi	p__Ascomycota	c__Dothideomycetes	o__Botryosphaeriales	f__Botryosphaeriaceae	Botryosphaeria	0	0.174928	0	0.742155
k__Fungi	p__Ascomycota	c__Dothideomycetes	o__Dothideales	f__Saccotheciaceae	Aureobasidium	0.114001	0.0585814	0.134036	0.0569176
k__Fungi	p__Basidiomycota	c__Wallemiomycetes	o__Wallemiales	f__Wallemiaceae	Wallemia	0.00419968	0.166852	0.00981786	0.466737
k__Fungi	p__Ascomycota	c__Dothideomycetes	o__Pleosporales	f__Phaeosphaeriaceae	Paraphoma	0.028402	0.138751	0.0579707	0.212567
k__Fungi	p__Calcarisporiellomycota	c__Calcarisporiellomycetes	o__Calcarisporiellales	f__Calcarisporiellaceae	Calcarisporiella	0.00465174	0.161057	0.0119705	0.683306
k__Fungi	p__Glomeromycota	c__Glomeromycetes	o__Glomerales	f__Glomeraceae	Glomeraceae_gis	0.0976024	0.0614088	0.229879	0.121236
k__Fungi	p__Ascomycota	c__Sordariomycetes	o__Glomerellales	f__Plectosphaerellaceae	Plectosphaerella	0.143673	0.0127841	0.288305	0.0270163
k__Fungi	p__Ascomycota	c__Sordariomycetes	o__Hypocreales	f__Cordycipitaceae	Cordycipitaceae_gis	0.14015	0.0102243	0.252153	0.0258747
k__Fungi	p__Basidiomycota	c__Agaricomycetes	o__Agaricales	f__Omphalotaceae	Marasmiellus	0	0.149388	0	0.633801
k__Fungi	p__Basidiomycota	c__Agaricomycetes	o__Agaricales	f__Bolbitiaceae	Conocybe	0.0776102	0.0666536	0.263813	0.282787
k__Fungi	p__Ascomycota	c__Eurotiomycetes	o__Onygenales	f__Ajellomycetaceae	Ajellomycetaceae_gis	0.0875671	0.0552617	0.224764	0.224477
k__Fungi	p__Basidiomycota	c__Tremellomycetes	o__Cystofilobasidiales	f__Mrakiaceae	Tausonia	0.0487369	0.0931107	0.050921	0.22073
k__Fungi	p__Basidiomycota	c__Tremellomycetes	o__Filobasidiales	f__Filobasidiaceae	Filobasidium	0.0973629	0.0378296	0.151757	0.0832315
k__Fungi	p__Ascomycota	c__Pezizomycetes	o__Pezizales	f__Pyronemataceae	Scutellinia	0.0495513	0.0780023	0.171651	0.297387
k__Fungi	p__Ascomycota	c__Sordariomycetes	o__Hypocreales	f__Nectriaceae	Cosmospora	0.0226807	0.104805	0.0431117	0.272851
k__Fungi	p__Basidiomycota	c__Agaricomycetes	o__Agaricales	f__Agaricales_fam_Incertae_sedis	Agaricales_gis	0.0142572	0.105909	0.0320916	0.304847
k__Fungi	p__Ascomycota	c__Sordariomycetes	o__Microascales	f__Microascaceae	Enterocarpus	0.0965835	0.0214612	0.238915	0.05684
k__Fungi	p__Basidiomycota	c__Tremellomycetes	o__Tremellales	f__Rhynchogastremataceae	Papiliotrema	0.0634121	0.0464214	0.0860516	0.0737067
k__Fungi	p__Ascomycota	c__Pezizomycotina_cls_Incertae_sedis	o__Pezizomycotina_ord_Incertae_sedis	f__Pezizomycotina_fam_Incertae_sedis	Hormiactis	0.08681	0.0223466	0.163778	0.0461219
k__Fungi	p__Ascomycota	c__Sordariomycetes	o__Microascales	f__Microascaceae	Acaulium	0.0830831	0.0246996	0.230343	0.0580693
k__Fungi	p__Ascomycota	c__Eurotiomycetes	o__Onygenales	f__Arachnomycetaceae	Arachnomyces	0.0945703	0.0125053	0.180531	0.0281185
k__Fungi	p__Ascomycota	c__Pezizomycetes	o__Pezizales	f__Pulvinulaceae	Pulvinulaceae_gis	0	0.100815	0	0.394107
k__Fungi	p__Basidiomycota	c__Microbotryomycetes	o__Sporidiobolales	f__Sporidiobolaceae	Sporobolomyces	0.0925384	0.00306287	0.287947	0.00713719
k__Fungi	p__Basidiomycota	c__Agaricomycetes	o__Tremellodendropsidales	f__Tremellodendropsidales_fam_Incertae_sedis	Tremellodendropsidales_gis	0	0.0793185	0	0.316584
k__Fungi	p__Ascomycota	c__Leotiomycetes	o__Thelebolales	f__Thelebolaceae	Thelebolaceae_gis	0.0668683	0.0101171	0.102732	0.0317055
k__Fungi	p__Ascomycota	c__Eurotiomycetes	o__Onygenales	f__Onygenaceae	Polytolypa	0.0689127	0.00359854	0.104598	0.0111913
k__Fungi	p__Ascomycota	c__Pezizomycetes	o__Pezizales	f__Pyronemataceae	Greletia	0	0.0696149	0	0.199348
k__Fungi	p__Basidiomycota	c__Tremellomycetes	o__Filobasidiales	f__Filobasidiaceae	Naganishia	0.0409741	0.0277843	0.0711469	0.0474166
k__Fungi	p__Ascomycota	c__Sordariomycetes	o__Hypocreales	f__Ophiocordycipitaceae	Hirsutella	0.00542236	0.0624373	0.0187836	0.0932219
k__Fungi	p__Ascomycota	c__Sordariomycetes	o__Hypocreales	f__Bionectriaceae	Paracylindrocarpon	0.00901478	0.0583625	0.0215161	0.0877476
k__Fungi	p__Ascomycota	c__Eurotiomycetes	o__Chaetothyriales	f__Herpotrichiellaceae	Rhinocladiella	0.0277354	0.0372251	0.0734444	0.0702952
k__Fungi	p__Ascomycota	c__Eurotiomycetes	o__Eurotiales	f__Aspergillaceae	Talaromyces	0.0642941	0	0.144105	0
k__Fungi	p__Ascomycota	c__Sordariomycetes	o__Sordariales	f__Sordariales_fam_Incertae_sedis	Sordariales_gis	0.0232347	0.0397738	0.063701	0.0675362
k__Fungi	p__Ascomycota	c__Eurotiomycetes	o__Chaetothyriales	f__Trichomeriaceae	Bacillicladium	0.00581855	0.0528161	0.0201561	0.18115
k__Fungi	p__Ascomycota	c__Dothideomycetes	o__Pleosporales	f__Phaeosphaeriaceae	Neosetophoma	0.00612912	0.0522349	0.0155242	0.116818
k__Fungi	p__Ascomycota	c__Sordariomycetes	o__Hypocreales	f__Hypocreaceae	Monocillium	0.04649	0.0106968	0.156916	0.0416092
k__Fungi	p__Ascomycota	c__Sordariomycetes	o__Sordariales	f__Chaetomiaceae	Stolonocarpus	0.0560652	0.00102747	0.194216	0.00435921
k__Fungi	p__Ascomycota	c__Dothideomycetes	o__Pleosporales	f__Cucurbitariaceae	Cucurbitariaceae_gis	0.0477776	0.00772056	0.0907062	0.0327556
k__Fungi	p__Ascomycota	c__Sordariomycetes	o__Microascales	f__Microascales_fam_Incertae_sedis	Microascales_gis	0.0207376	0.0328345	0.0408458	0.0690774
k__Fungi	p__Rozellomycota	c__Rozellomycota_cls_Incertae_sedis	o__Rozellomycota_ord_Incertae_sedis	f__Rozellomycota_fam_Incertae_sedis	Rozellomycota_gis	0.0350154	0.0165436	0.0694135	0.0335919
k__Fungi	p__Ascomycota	c__Sordariomycetes	o__Sordariales	f__Chaetomiaceae	Allocanariomyces	0.0135416	0.0350777	0.0269382	0.0759012
k__Fungi	p__Ascomycota	c__Sordariomycetes	o__Glomerellales	f__Plectosphaerellaceae	Verticillium	0.0219771	0.0212437	0.0521913	0.0382874
k__Fungi	p__Ascomycota	c__Dothideomycetes	o__Pleosporales	f__Didymellaceae	Epicoccum	0.0190582	0.0232571	0.0660195	0.0741975
k__Fungi	p__Ascomycota	c__Leotiomycetes	o__Helotiales	f__Ploettnerulaceae	Cadophora	0.0192278	0.0209191	0.0396159	0.0388146
k__Fungi	p__Ascomycota	c__Leotiomycetes	o__Helotiales	f__Helotiaceae	Scytalidium	0.0319665	0.00778873	0.0571919	0.0181841
k__Fungi	p__Olpidiomycota	c__Olpidiomycetes	o__Olpidiales	f__Olpidiaceae	Olpidiaceae_gis	0.0356522	0.00401757	0.0625106	0.0109978
k__Fungi	p__Ascomycota	c__Sordariomycetes	o__Hypocreales	f__Hypocreales_fam_Incertae_sedis	Sarocladium	0.0218391	0.0155059	0.0408211	0.0185914
k__Fungi	p__Ascomycota	c__Eurotiomycetes	o__Verrucariales	f__Verrucariaceae	Verrucariaceae_gis	0.00490068	0.0307698	0.0169765	0.0789754
k__Fungi	p__Ascomycota	c__Dothideomycetes	o__Pleosporales	f__Didymellaceae	Stagonosporopsis	0.00930969	0.0262825	0.0322497	0.106126
k__Fungi	p__Basidiomycota	c__Agaricomycetes	o__Agaricales	f__Marasmiaceae	Moniliophthora	0	0.0326223	0	0.138405
k__Fungi	p__Ascomycota	c__Sordariomycetes	o__Savoryellales	f__Savoryellales_fam_Incertae_sedis	Savoryellales_gis	0.00420805	0.02382	0.0145771	0.0524484
k__Fungi	p__Ascomycota	c__Pezizomycetes	o__Pezizales	f__Pyronemataceae	Pseudotricharina	0.0145878	0.0132203	0.0315452	0.0312546
k__Fungi	p__Basidiomycota	c__Cystobasidiomycetes	o__Cystobasidiomycetes_ord_Incertae_sedis	f__Symmetrosporaceae	Symmetrospora	0.0144228	0.0126375	0.0234742	0.0226502
k__Fungi	p__Ascomycota	c__Dothideomycetes	o__Pleosporales	f__Pleosporaceae	Stemphylium	0.00581855	0.0188913	0.0201561	0.080149
k__Fungi	p__Ascomycota	c__Leotiomycetes	o__Helotiales	f__Helotiaceae	Articulospora	0.0115085	0.0127335	0.0213178	0.0282994
k__Fungi	p__Ascomycota	c__Dothideomycetes	o__Pleosporales	f__Didymellaceae	Neodidymelliopsis	0.0157187	0.00738731	0.0234572	0.0178359
k__Fungi	p__Ascomycota	c__Eurotiomycetes	o__Chaetothyriales	f__Herpotrichiellaceae	Veronaea	0.00875818	0.0124987	0.0192192	0.0217793
k__Fungi	p__Ascomycota	c__Dothideomycetes	o__Pleosporales	f__Phaeosphaeriaceae	Chaetosphaeronema	0.00508647	0.014992	0.01762	0.0443908
k__Fungi	p__Basidiomycota	c__Tremellomycetes	o__Tremellales	f__Bulleribasidiaceae	Vishniacozyma	0.00574415	0.0141505	0.0105803	0.0388706
k__Fungi	p__Ascomycota	c__Eurotiomycetes	o__Chaetothyriales	f__Herpotrichiellaceae	Capronia	0.00971923	0.00883343	0.0209598	0.0243507
k__Fungi	p__Basidiomycota	c__Agaricomycetes	o__Agaricales	f__Tricholomataceae	Calyptella	0	0.0178751	0	0.0735071
k__Fungi	p__Ascomycota	c__Sordariomycetes	o__Xylariales	f__Diatrypaceae	Monosporascus	0.000835631	0.0168168	0.00289471	0.0502197
k__Fungi	p__Ascomycota	c__Pezizomycetes	o__Pezizales	f__Ascodesmidaceae	Ascodesmidaceae_gis	0.00140268	0.0151927	0.00485903	0.0360219
k__Fungi	p__Basidiomycota	c__Agaricomycetes	o__Cantharellales	f__Ceratobasidiaceae	Thanatephorus	0.00711216	0.00858576	0.0183864	0.0204948
k__Fungi	p__Ascomycota	c__Sordariomycetes	o__Hypocreales	f__Clavicipitaceae	Marquandomyces	0.00147375	0.0121922	0.00510523	0.0475928
k__Fungi	p__Ascomycota	c__Sordariomycetes	o__Xylariales	f__Xylariales_fam_Incertae_sedis	Fusidium	0.00419449	0.00929778	0.011732	0.0145437
k__Fungi	p__Ascomycota	c__Pezizomycotina_cls_Incertae_sedis	o__Pezizomycotina_ord_Incertae_sedis	f__Pezizomycotina_fam_Incertae_sedis	Arcuadendron	0	0.0128813	0	0.050121
k__Fungi	p__Ascomycota	c__Sordariomycetes	o__Hypocreales	f__Hypocreaceae	Hypocreaceae_gis	0.00757556	0.00492296	0.0178425	0.0143401
k__Fungi	p__Basidiomycota	c__Agaricomycetes	o__Agaricales	f__Hygrophoraceae	Hygrophoraceae_gis	0	0.0116729	0	0.0270028
k__Fungi	p__Ascomycota	c__Pezizomycetes	o__Pezizales	f__Ascobolaceae	Ascobolus	0	0.0115467	0	0.0271337
k__Fungi	p__Ascomycota	c__Dothideomycetes	o__Pleosporales	f__Neopyrenochaetaceae	Neopyrenochaeta	0	0.0109661	0	0.032517
k__Fungi	p__Ascomycota	c__Dothideomycetes	o__Tubeufiales	f__Tubeufiaceae	Helicoma	0.0106758	0	0.0281203	0
k__Fungi	p__Ascomycota	c__Leotiomycetes	o__Helotiales	f__Helotiales_fam_Incertae_sedis	Leohumicola	0.0104734	0	0.0362809	0
k__Fungi	p__Ascomycota	c__Dothideomycetes	o__Dothideales	f__Dothioraceae	Dothiora	0.00920898	0.000587921	0.0167663	0.00249434
k__Fungi	p__Ascomycota	c__Sordariomycetes	o__Microascales	f__Halosphaeriaceae	Halosphaeriaceae_gis	0	0.00853636	0	0.0313329
k__Fungi	p__Basidiomycota	c__Agaricomycetes	o__Agaricales	f__Amanitaceae	Limacella	0.00582496	0.00170686	0.0201783	0.00724161
k__Fungi	p__Ascomycota	c__Dothideomycetes	o__Pleosporales	f__Latoruaceae	Latoruaceae_gis	0	0.0060186	0	0.0143123
k__Fungi	p__Ascomycota	c__Sordariomycetes	o__Hypocreales	f__Cordycipitaceae	Engyodontium	0.0027226	0.0029304	0.00943136	0.0124326
k__Fungi	p__Ascomycota	c__Dothideomycetes	o__Pleosporales	f__Phaeosphaeriaceae	Phaeosphaeriaceae_gis	0	0.005569	0	0.0103248
k__Fungi	p__Mortierellomycota	c__Mortierellomycetes	o__Mortierellales	f__Mortierellales_fam_Incertae_sedis	Mortierellales_gis	0	0.00456121	0	0.0193516
k__Fungi	p__Ascomycota	c__Dothideomycetes	o__Pleosporales	f__Periconiaceae	Periconia	0.00330819	0	0.0114599	0
k__Fungi	p__Ascomycota	c__Sordariomycetes	o__Sordariomycetes_ord_Incertae_sedis	f__Sordariomycetes_fam_Incertae_sedis	Oncopodiella	0	0.00170686	0	0.00724161
k__Fungi	p__Ascomycota	c__Sordariomycetes	o__Hypocreales	f__Stachybotryaceae	Alfaria	0.00163356	0	0.00565882	0
k__Fungi	p__Ascomycota	c__Eurotiomycetes	o__Verrucariales	f__Verrucariaceae	Psoroglaena	0	0.00117584	0	0.00498867
k__Fungi	p__Ascomycota	c__Sordariomycetes	o__Microascales	f__Microascaceae	Microascaceae_gis	0	0.00102747	0	0.00435921
