# Supplementary material for: Unveiling essential host genes and keystone microorganisms of the olive tree holobiont linked to Verticillium wilt tolerance
Source: Microbiome. 2025 Nov 26;13:239. doi: 10.1186/s40168-025-02216-5 (PMC12659499; doi:10.1186/s40168-025-02216-5)
Supplement: Supplementary file 5 — Additional File 4. Tables of gene annotation and interaction with ASVs. Excel document in xlsx format. It contains seven sheets. The first sheet shows the gene enrichment of all the DEGs found in this study. It also has the p-values FDR corrected, number of genes of each pathway, fold enrichment and the Gene Ontology annotation. The second sheet contains the 1,143 DEGs together with their Log2FoldChange, p-value and annotation. The third one shows all the ASVs and DEGs contained in the whole network from Figure 5. The five ASVs from that figure and the ‘Plant defense response’ related genes are highlighted in bold. The last four sheets, “nodes sheets”, (Endo_T_nodes, Endo_S_nodes, Rhizo_T_nodes and Rhizo_S_nodes) contain the main parameters of all nodes in each network. ‘Endo’: endosphere, ‘Rhizo’: rhizosphere, ‘T’: VWO-tolerant cultivars, and ‘S’: VWO-susceptible cultivars. Keystone (network hubs, module hubs and connectors) are highlighted. [file 40168_2025_2216_MOESM4_ESM.xlsx]

## Sheet: Supplementary_GeneEnrichment
DEG	Enrichment FDR	nGenes	Pathway Genes	Fold Enrichment	Pathway	Genes
Down	9.80024e-05	4	6	65.1351	GO:0010378 Temperature compensation of the circadian clock	OLEUR061SCF5456G00028 OLEUR061SCF5950G02006 OLEUR061SCF8050G00012 OLEUR061SCF8050G00013
Down	9.80024e-05	4	6	65.1351	GO:0048578 Positive regulation of long-day photoperiodism flowering	OLEUR061SCF5456G00028 OLEUR061SCF5950G02006 OLEUR061SCF8050G00012 OLEUR061SCF8050G00013
Down	0.0215632	3	13	22.5468	GO:0009252 Peptidoglycan biosynthetic process	OLEUR061SCF1450G01019 OLEUR061SCF7869G01028 OLEUR061SCF8189G02016
Down	0.0119896	4	24	16.2838	GO:0070370 Cellular heat acclimation	OLEUR061SCF1466G05013 OLEUR061SCF1645G01014 OLEUR061SCF5555G00007 OLEUR061SCF7159G00001
Down	0.0215632	4	31	12.6068	GO:0005528 FK506 binding	OLEUR061SCF1466G05013 OLEUR061SCF1645G01014 OLEUR061SCF5555G00007 OLEUR061SCF7159G00001
Down	0.000228239	8	69	11.3278	GO:0042542 Response to hydrogen peroxide	OLEUR061SCF0399G04002 OLEUR061SCF0687G05013 OLEUR061SCF5456G00028 OLEUR061SCF5950G02006 OLEUR061SCF6388G00004 OLEUR061SCF7199G00003 OLEUR061SCF8050G00012 OLEUR061SCF8050G00013
Down	0.0201867	5	54	9.04654	GO:0034605 Cellular response to heat	OLEUR061SCF0040G00013 OLEUR061SCF0399G04002 OLEUR061SCF0687G05013 OLEUR061SCF7978G05001 OLEUR061SCF8353G00019
Down	0.02329	5	58	8.42264	GO:0010286 Heat acclimation	OLEUR061SCF0240G02062 OLEUR061SCF0399G04002 OLEUR061SCF0687G05013 OLEUR061SCF6913G03032 OLEUR061SCF9104G00009
Down	0.000616645	9	109	8.06719	GO:0009585 Red far-red light phototransduction	OLEUR061SCF0252G10030 OLEUR061SCF0400G00005 OLEUR061SCF0446G02050 OLEUR061SCF1531G00008 OLEUR061SCF5456G00028 OLEUR061SCF5950G02006 OLEUR061SCF6786G00004 OLEUR061SCF8050G00012 OLEUR061SCF8050G00013
Down	0.0100606	7	95	7.19914	GO:0061077 Chaperone-mediated protein folding	OLEUR061SCF0652G07015 OLEUR061SCF1466G05013 OLEUR061SCF1645G01014 OLEUR061SCF2272G04005 OLEUR061SCF5555G00007 OLEUR061SCF6973G00007 OLEUR061SCF7159G00001
Down	0.0251204	6	95	6.17069	GO:0042659 Regulation of cell fate specification	OLEUR061SCF1307G01007 OLEUR061SCF1823G02011 OLEUR061SCF2343G05043 OLEUR061SCF2925G01028 OLEUR061SCF3112G01022 OLEUR061SCF5657G00010
Down	0.0251204	6	95	6.17069	GO:0090558 Plant epidermis development	OLEUR061SCF1307G01007 OLEUR061SCF1823G02011 OLEUR061SCF2343G05043 OLEUR061SCF2925G01028 OLEUR061SCF3112G01022 OLEUR061SCF5657G00010
Down	0.0251204	8	172	4.54431	GO:0009739 Response to gibberellin	OLEUR061SCF0156G06023 OLEUR061SCF0247G05012 OLEUR061SCF1344G06003 OLEUR061SCF1942G01034 OLEUR061SCF2005G02034 OLEUR061SCF3090G01031 OLEUR061SCF3114G02029 OLEUR061SCF8664G00020
Down	0.0128509	10	223	4.38128	GO:0010200 Response to chitin	OLEUR061SCF0156G06023 OLEUR061SCF0247G05012 OLEUR061SCF0399G04002 OLEUR061SCF0687G05013 OLEUR061SCF1413G01027 OLEUR061SCF2193G01040 OLEUR061SCF2983G00002 OLEUR061SCF3006G01014 OLEUR061SCF3090G01031 OLEUR061SCF5473G02008
Down	0.0100606	17	548	3.03092	GO:0044212 Transcription regulatory region DNA binding	OLEUR061SCF0040G00013 OLEUR061SCF0048G03003 OLEUR061SCF0156G06023 OLEUR061SCF0236G03003 OLEUR061SCF0247G05012 OLEUR061SCF0399G04002 OLEUR061SCF0478G01023 OLEUR061SCF0687G05013 OLEUR061SCF3090G01031 OLEUR061SCF3583G00032 OLEUR061SCF6194G01054 OLEUR061SCF6542G01026 OLEUR061SCF6847G00012 OLEUR061SCF6913G03032 OLEUR061SCF8353G00019 OLEUR061SCF8664G00020 OLEUR061SCF9036G01047
Down	0.00932564	28	1177	2.32428	GO:0055085 Transmembrane transport	OLEUR061SCF0183G02019 OLEUR061SCF0203G01010 OLEUR061SCF0260G02019 OLEUR061SCF0531G03019 OLEUR061SCF0557G00017 OLEUR061SCF0888G00017 OLEUR061SCF1021G01001 OLEUR061SCF1206G00006 OLEUR061SCF1831G17017 OLEUR061SCF1878G08028 OLEUR061SCF1965G02003 OLEUR061SCF2121G00004 OLEUR061SCF2428G01008 OLEUR061SCF2518G02001 OLEUR061SCF2523G00043 OLEUR061SCF2704G02002 OLEUR061SCF2810G00009 OLEUR061SCF2943G00020 OLE…
Down	0.0166032	30	1403	2.08915	GO:0043565 Sequence-specific DNA binding	OLEUR061SCF0040G00013 OLEUR061SCF0040G03033 OLEUR061SCF0048G03003 OLEUR061SCF0156G06023 OLEUR061SCF0225G08025 OLEUR061SCF0236G03003 OLEUR061SCF0247G05012 OLEUR061SCF0357G14010 OLEUR061SCF0357G19015 OLEUR061SCF0359G04019 OLEUR061SCF0399G04002 OLEUR061SCF0496G00052 OLEUR061SCF0543G04001 OLEUR061SCF0602G05030 OLEUR061SCF0687G05013 OLEUR061SCF0721G00027 OLEUR061SCF0968G01019 OLEUR061SCF1515G02012 OLE…
Down	0.00265461	55	2888	1.86068	GO:0016491 Oxidoreductase activity	OLEUR061SCF0021G03036 OLEUR061SCF0303G02043 OLEUR061SCF0333G05003 OLEUR061SCF0401G01023 OLEUR061SCF0767G02033 OLEUR061SCF1016G03012 OLEUR061SCF1170G03007 OLEUR061SCF1175G03018 OLEUR061SCF1176G00005 OLEUR061SCF1209G06030 OLEUR061SCF1209G06031 OLEUR061SCF1300G00040 OLEUR061SCF1305G01031 OLEUR061SCF1338G01027 OLEUR061SCF1344G06003 OLEUR061SCF1450G01019 OLEUR061SCF1529G01016 OLEUR061SCF1954G01036 OLE…
Down	0.0108527	57	3262	1.70725	GO:0055114 Oxidation-reduction process	OLEUR061SCF0021G03036 OLEUR061SCF0303G02043 OLEUR061SCF0333G05003 OLEUR061SCF0401G01023 OLEUR061SCF0767G02033 OLEUR061SCF1016G03012 OLEUR061SCF1170G03007 OLEUR061SCF1175G03018 OLEUR061SCF1176G00005 OLEUR061SCF1209G06030 OLEUR061SCF1209G06031 OLEUR061SCF1300G00040 OLEUR061SCF1305G01031 OLEUR061SCF1338G01027 OLEUR061SCF1344G06003 OLEUR061SCF1450G01019 OLEUR061SCF1529G01016 OLEUR061SCF1954G01036 OLE…
Down	0.0196973	68	4242	1.56619	GO:0006810 Transport	OLEUR061SCF0004G00006 OLEUR061SCF0124G00006 OLEUR061SCF0183G02019 OLEUR061SCF0196G04009 OLEUR061SCF0203G01010 OLEUR061SCF0257G01033 OLEUR061SCF0260G02019 OLEUR061SCF0378G00005 OLEUR061SCF0468G00019 OLEUR061SCF0531G03019 OLEUR061SCF0543G05003 OLEUR061SCF0557G00017 OLEUR061SCF0692G02016 OLEUR061SCF0729G00020 OLEUR061SCF0762G04004 OLEUR061SCF0849G03031 OLEUR061SCF0888G00017 OLEUR061SCF1021G01001 OLE…
Down	0.0251204	9	216	4.07094	GO:0015293 Symporter activity	OLEUR061SCF0531G03019 OLEUR061SCF0557G00017 OLEUR061SCF0888G00017 OLEUR061SCF1965G02003 OLEUR061SCF2518G02001 OLEUR061SCF2943G00020 OLEUR061SCF4861G00006 OLEUR061SCF9145G07010 OLEUR061SCF9162G07020
Down	0.0251204	5	60	8.14189	GO:0016702 Oxidoreductase activity acting on single donors with incorporation of molecular oxygen incorporation of two atoms of oxygen	OLEUR061SCF1176G00005 OLEUR061SCF1529G01016 OLEUR061SCF5094G03019 OLEUR061SCF6624G01008 OLEUR061SCF7101G00029
Down	0.0260314	6	99	5.92137	GO:0090708 Specification of plant organ axis polarity	OLEUR061SCF1307G01007 OLEUR061SCF1823G02011 OLEUR061SCF2343G05043 OLEUR061SCF2925G01028 OLEUR061SCF3112G01022 OLEUR061SCF5657G00010
Down	0.0260314	3	16	18.3192	GO:1902395 Regulation of 1-deoxy-D-xylulose-5-phosphate synthase activity	OLEUR061SCF0652G07015 OLEUR061SCF2272G04005 OLEUR061SCF6973G00007
Down	0.0260314	2	4	48.8513	GO:0102251 All-trans-beta-apo-10'-carotenal cleavage oxygenase activity	OLEUR061SCF1176G00005 OLEUR061SCF1529G01016
Down	0.0260314	2	4	48.8513	GO:0102396 9-cis-10'-apo-beta-carotenal cleavage oxygenase activity	OLEUR061SCF1176G00005 OLEUR061SCF1529G01016
Down	0.0260314	2	4	48.8513	GO:0015755 Fructose transmembrane transport	OLEUR061SCF2146G02045 OLEUR061SCF3514G02026
Down	0.0260314	2	4	48.8513	GO:1902334 Fructose export from vacuole to cytoplasm	OLEUR061SCF2146G02045 OLEUR061SCF3514G02026
Down	0.0260314	2	4	48.8513	GO:0005353 Fructose transmembrane transporter activity	OLEUR061SCF2146G02045 OLEUR061SCF3514G02026
Down	0.0273932	4	39	10.0208	GO:2000028 Regulation of photoperiodism flowering	OLEUR061SCF5456G00028 OLEUR061SCF5950G02006 OLEUR061SCF8050G00012 OLEUR061SCF8050G00013
Down	0.0286742	6	105	5.58301	GO:2000067 Regulation of root morphogenesis	OLEUR061SCF1307G01007 OLEUR061SCF1823G02011 OLEUR061SCF2343G05043 OLEUR061SCF2925G01028 OLEUR061SCF3112G01022 OLEUR061SCF5657G00010
Down	0.0286742	6	105	5.58301	GO:0048226 Casparian strip	OLEUR061SCF1307G01007 OLEUR061SCF1823G02011 OLEUR061SCF2343G05043 OLEUR061SCF2925G01028 OLEUR061SCF3112G01022 OLEUR061SCF5657G00010
Down	0.0286742	3	18	16.2838	GO:0010322 Regulation of isopentenyl diphosphate biosynthetic process methylerythritol 4-phosphate pathway	OLEUR061SCF0652G07015 OLEUR061SCF2272G04005 OLEUR061SCF6973G00007
Down	0.0286742	8	189	4.13556	GO:0007623 Circadian rhythm	OLEUR061SCF2146G02045 OLEUR061SCF3514G02026 OLEUR061SCF4277G01019 OLEUR061SCF5456G00028 OLEUR061SCF5950G02006 OLEUR061SCF6947G01012 OLEUR061SCF8050G00012 OLEUR061SCF8050G00013
Down	0.0319038	3	19	15.4267	GO:0051592 Response to calcium ion	OLEUR061SCF0183G02019 OLEUR061SCF2523G00043 OLEUR061SCF8075G00027
Down	0.0328657	14	513	2.66635	GO:0004497 Monooxygenase activity	OLEUR061SCF0303G02043 OLEUR061SCF1209G06030 OLEUR061SCF1209G06031 OLEUR061SCF1338G01027 OLEUR061SCF2594G02014 OLEUR061SCF3067G01007 OLEUR061SCF3574G04002 OLEUR061SCF4367G00006 OLEUR061SCF5823G00006 OLEUR061SCF6410G00006 OLEUR061SCF7007G05023 OLEUR061SCF7015G00031 OLEUR061SCF8840G00027 OLEUR061SCF8958G00009
Down	0.0328657	6	112	5.23407	GO:2000280 Regulation of root development	OLEUR061SCF1307G01007 OLEUR061SCF1823G02011 OLEUR061SCF2343G05043 OLEUR061SCF2925G01028 OLEUR061SCF3112G01022 OLEUR061SCF5657G00010
Down	0.0328657	2	5	39.0811	GO:0006793 Phosphorus metabolic process	OLEUR061SCF0183G02019 OLEUR061SCF2523G00043
Down	0.0328657	2	5	39.0811	GO:0043572 Plastid fission	OLEUR061SCF1138G02017 OLEUR061SCF5220G00045
Down	0.0328657	5	75	6.51351	GO:0010017 Red or far-red light signaling pathway	OLEUR061SCF0400G00005 OLEUR061SCF5456G00028 OLEUR061SCF5950G02006 OLEUR061SCF8050G00012 OLEUR061SCF8050G00013
Down	0.0341323	37	2095	1.72554	GO:0006952 Defense response	OLEUR061SCF0004G05001 OLEUR061SCF0268G02001 OLEUR061SCF0496G00052 OLEUR061SCF0497G04005 OLEUR061SCF0596G03037 OLEUR061SCF0624G00011 OLEUR061SCF0968G01019 OLEUR061SCF1160G01019 OLEUR061SCF1162G00011 OLEUR061SCF1192G00019 OLEUR061SCF1232G00020 OLEUR061SCF1342G09003 OLEUR061SCF1374G01007 OLEUR061SCF1508G02002 OLEUR061SCF1531G00008 OLEUR061SCF1831G11020 OLEUR061SCF1882G00001 OLEUR061SCF2328G01004 OLE…
Down	0.0510299	3	24	12.2128	GO:1901601 Strigolactone biosynthetic process	OLEUR061SCF0793G09007 OLEUR061SCF1176G00005 OLEUR061SCF1529G01016
Down	0.0510299	3	24	12.2128	GO:0071456 Cellular response to hypoxia	OLEUR061SCF0268G02001 OLEUR061SCF0399G04002 OLEUR061SCF0687G05013
Down	0.0510299	3	24	12.2128	GO:0042991 Obsolete transcription factor import into nucleus	OLEUR061SCF0359G04019 OLEUR061SCF0602G05030 OLEUR061SCF7264G00010
Down	0.0540493	6	129	4.54431	GO:0051302 Regulation of cell division	OLEUR061SCF1307G01007 OLEUR061SCF1823G02011 OLEUR061SCF2343G05043 OLEUR061SCF2925G01028 OLEUR061SCF3112G01022 OLEUR061SCF5657G00010
Down	0.0540493	47	2948	1.55767	GO:0003700 DNA-binding transcription factor activity	OLEUR061SCF0040G00013 OLEUR061SCF0040G03033 OLEUR061SCF0048G03003 OLEUR061SCF0156G06023 OLEUR061SCF0176G06013 OLEUR061SCF0203G04015 OLEUR061SCF0225G08025 OLEUR061SCF0236G03003 OLEUR061SCF0247G05012 OLEUR061SCF0252G10030 OLEUR061SCF0357G14010 OLEUR061SCF0357G19015 OLEUR061SCF0359G04019 OLEUR061SCF0399G04002 OLEUR061SCF0478G01023 OLEUR061SCF0496G00052 OLEUR061SCF0543G04001 OLEUR061SCF0602G05030 OLE…
Down	0.0540493	2	7	27.915	GO:0055062 Phosphate ion homeostasis	OLEUR061SCF0183G02019 OLEUR061SCF2523G00043
Down	0.0540493	3	25	11.7243	GO:0008271 Secondary active sulfate transmembrane transporter activity	OLEUR061SCF0531G03019 OLEUR061SCF0557G00017 OLEUR061SCF4861G00006
Down	0.0540493	6	128	4.57981	GO:0000413 Protein peptidyl-prolyl isomerization	OLEUR061SCF0414G02009 OLEUR061SCF1466G05013 OLEUR061SCF1645G01014 OLEUR061SCF5555G00007 OLEUR061SCF7159G00001 OLEUR061SCF7374G06010
Down	0.0540493	6	129	4.54431	GO:0003755 Peptidyl-prolyl cis-trans isomerase activity	OLEUR061SCF0414G02009 OLEUR061SCF1466G05013 OLEUR061SCF1645G01014 OLEUR061SCF5555G00007 OLEUR061SCF7159G00001 OLEUR061SCF7374G06010
Down	0.0545389	14	562	2.43387	GO:0005215 Transporter activity	OLEUR061SCF0203G01010 OLEUR061SCF0378G00005 OLEUR061SCF0543G05003 OLEUR061SCF0849G03031 OLEUR061SCF0888G00017 OLEUR061SCF1831G17017 OLEUR061SCF1870G00025 OLEUR061SCF2428G01008 OLEUR061SCF2943G00020 OLEUR061SCF3277G00008 OLEUR061SCF3341G00021 OLEUR061SCF3341G01010 OLEUR061SCF4327G00002 OLEUR061SCF6143G00002
Down	0.058106	11	394	2.72774	GO:0005887 Integral component of plasma membrane	OLEUR061SCF0445G01043 OLEUR061SCF0531G03019 OLEUR061SCF0557G00017 OLEUR061SCF1074G09001 OLEUR061SCF1965G02003 OLEUR061SCF2518G02001 OLEUR061SCF3480G01027 OLEUR061SCF4601G00006 OLEUR061SCF4861G00006 OLEUR061SCF6143G00002 OLEUR061SCF9162G07020
Down	0.058106	2	8	24.4257	GO:0010336 Gibberellic acid homeostasis	OLEUR061SCF0543G05003 OLEUR061SCF4327G00002
Down	0.058106	2	8	24.4257	GO:0097708 Intracellular vesicle	OLEUR061SCF0543G05003 OLEUR061SCF4327G00002
Down	0.058106	4	56	6.97876	GO:0006857 Oligopeptide transport	OLEUR061SCF0849G03031 OLEUR061SCF1870G00025 OLEUR061SCF3277G00008 OLEUR061SCF3341G00021
Down	0.058106	4	57	6.85633	GO:0009644 Response to high light intensity	OLEUR061SCF0399G04002 OLEUR061SCF0687G05013 OLEUR061SCF6388G00004 OLEUR061SCF7199G00003
Down	0.058106	4	57	6.85633	GO:0042752 Regulation of circadian rhythm	OLEUR061SCF5456G00028 OLEUR061SCF5950G02006 OLEUR061SCF8050G00012 OLEUR061SCF8050G00013
Down	0.058106	2	8	24.4257	GO:0051980 Iron-nicotianamine transmembrane transporter activity	OLEUR061SCF2121G00004 OLEUR061SCF6463G00023
Down	0.058106	2	8	24.4257	GO:0034620 Cellular response to unfolded protein	OLEUR061SCF0399G04002 OLEUR061SCF0687G05013
Down	0.065888	5	97	5.03622	GO:0055075 Potassium ion homeostasis	OLEUR061SCF1307G01007 OLEUR061SCF1823G02011 OLEUR061SCF2343G05043 OLEUR061SCF3112G01022 OLEUR061SCF3480G01027
Down	0.065888	5	97	5.03622	GO:0005788 Endoplasmic reticulum lumen	OLEUR061SCF0239G09004 OLEUR061SCF1092G00005 OLEUR061SCF1300G00004 OLEUR061SCF2248G00021 OLEUR061SCF2592G09008
Down	0.0686783	2	9	21.7117	GO:0071497 Cellular response to freezing	OLEUR061SCF0040G00013 OLEUR061SCF8353G00019
Down	0.0686783	11	408	2.63414	GO:0009626 Plant-type hypersensitive response	OLEUR061SCF0004G05001 OLEUR061SCF0268G02001 OLEUR061SCF0496G00052 OLEUR061SCF0624G00011 OLEUR061SCF0968G01019 OLEUR061SCF1374G01007 OLEUR061SCF2328G01004 OLEUR061SCF2340G03001 OLEUR061SCF5379G00001 OLEUR061SCF5379G00009 OLEUR061SCF6875G00007
Down	0.0686783	2	9	21.7117	GO:0015369 Calcium	OLEUR061SCF0183G02019 OLEUR061SCF2523G00043
Down	0.0796701	3	32	9.15962	GO:0015116 Sulfate transmembrane transporter activity	OLEUR061SCF0531G03019 OLEUR061SCF0557G00017 OLEUR061SCF4861G00006
Down	0.0843805	3	33	8.88206	GO:0032968 Positive regulation of transcription elongation from RNA polymerase II promoter	OLEUR061SCF1459G20013 OLEUR061SCF3259G01003 OLEUR061SCF3725G04007
Down	0.0843805	3	33	8.88206	GO:1902358 Sulfate transmembrane transport	OLEUR061SCF0531G03019 OLEUR061SCF0557G00017 OLEUR061SCF4861G00006
Down	0.0849923	6	151	3.88222	GO:0009607 Response to biotic stimulus	OLEUR061SCF0596G03037 OLEUR061SCF1192G00019 OLEUR061SCF2439G02013 OLEUR061SCF2637G00008 OLEUR061SCF3562G01018 OLEUR061SCF5904G04024
Down	0.0849923	4	66	5.92137	GO:1903224 Regulation of endodermal cell differentiation	OLEUR061SCF1307G01007 OLEUR061SCF1823G02011 OLEUR061SCF2343G05043 OLEUR061SCF3112G01022
Down	0.0903875	2	11	17.7641	GO:1901684 Arsenate ion transmembrane transport	OLEUR061SCF1965G02003 OLEUR061SCF2518G02001
Down	0.0903875	2	11	17.7641	GO:1901683 Arsenate ion transmembrane transporter activity	OLEUR061SCF1965G02003 OLEUR061SCF2518G02001
Down	0.0903875	2	11	17.7641	GO:0016124 Xanthophyll catabolic process	OLEUR061SCF1176G00005 OLEUR061SCF1529G01016
Down	0.0903875	2	11	17.7641	GO:0006836 Neurotransmitter transport	OLEUR061SCF0692G02016 OLEUR061SCF2291G00022
Down	0.0952012	4	70	5.58301	GO:0030104 Water homeostasis	OLEUR061SCF1307G01007 OLEUR061SCF1823G02011 OLEUR061SCF2343G05043 OLEUR061SCF3112G01022
Down	0.0952012	4	70	5.58301	GO:0010218 Response to far red light	OLEUR061SCF5456G00028 OLEUR061SCF5950G02006 OLEUR061SCF8050G00012 OLEUR061SCF8050G00013
Down	0.0972265	11	438	2.45372	GO:0009611 Response to wounding	OLEUR061SCF1307G01007 OLEUR061SCF1342G09003 OLEUR061SCF1531G00008 OLEUR061SCF1823G02011 OLEUR061SCF2343G05043 OLEUR061SCF3112G01022 OLEUR061SCF3677G00022 OLEUR061SCF6197G01004 OLEUR061SCF7101G00029 OLEUR061SCF7788G00018 OLEUR061SCF7978G05001
Down	0.0995501	2	12	16.2838	GO:0030018 Z disc	OLEUR061SCF0296G01030 OLEUR061SCF0833G02006
Down	0.0995501	2	12	16.2838	GO:0070404 NADH binding	OLEUR061SCF1338G01027 OLEUR061SCF3067G01007
Down	0.0995501	2	12	16.2838	GO:0102099 FAD-dependent urate hydroxylase activity	OLEUR061SCF1338G01027 OLEUR061SCF3067G01007
Down	0.10344	4	73	5.35357	GO:0045184 Establishment of protein localization	OLEUR061SCF1307G01007 OLEUR061SCF1823G02011 OLEUR061SCF2343G05043 OLEUR061SCF3112G01022
Down	0.10392	3	38	7.71337	GO:0005315 Inorganic phosphate transmembrane transporter activity	OLEUR061SCF1965G02003 OLEUR061SCF2518G02001 OLEUR061SCF9162G07020
Down	0.1042	5	116	4.21132	GO:0048511 Rhythmic process	OLEUR061SCF5456G00028 OLEUR061SCF5950G02006 OLEUR061SCF8050G00012 OLEUR061SCF8050G00013 OLEUR061SCF9160G18036
Down	0.111224	2	13	15.0312	GO:0102490 8-oxo-dGTP phosphohydrolase activity	OLEUR061SCF1351G00020 OLEUR061SCF2781G00005
Down	0.111619	4	76	5.14224	GO:0035987 Endodermal cell differentiation	OLEUR061SCF1307G01007 OLEUR061SCF1823G02011 OLEUR061SCF2343G05043 OLEUR061SCF3112G01022
Down	0.111619	3	40	7.3277	GO:0006817 Phosphate ion transport	OLEUR061SCF1965G02003 OLEUR061SCF2518G02001 OLEUR061SCF9162G07020
Down	0.111619	12	519	2.25902	GO:0045893 Positive regulation of transcription DNA-templated	OLEUR061SCF0040G00013 OLEUR061SCF0252G10030 OLEUR061SCF0357G14010 OLEUR061SCF0399G04002 OLEUR061SCF0496G00052 OLEUR061SCF0687G05013 OLEUR061SCF0968G01019 OLEUR061SCF2244G00043 OLEUR061SCF6786G00004 OLEUR061SCF6847G00012 OLEUR061SCF6913G03032 OLEUR061SCF8353G00019
Down	0.111619	5	120	4.07094	GO:0009637 Response to blue light	OLEUR061SCF0357G14010 OLEUR061SCF5456G00028 OLEUR061SCF5950G02006 OLEUR061SCF8050G00012 OLEUR061SCF8050G00013
Down	0.111619	5	119	4.10515	GO:0016709 Oxidoreductase activity acting on paired donors with incorporation or reduction of molecular oxygen NAD(P)H as one donor and incorporation of one atom of oxygen	OLEUR061SCF1338G01027 OLEUR061SCF3067G01007 OLEUR061SCF3574G04002 OLEUR061SCF7007G05023 OLEUR061SCF8958G00009
Down	0.116049	16	791	1.97629	GO:0071555 Cell wall organization	OLEUR061SCF0445G01043 OLEUR061SCF1074G09001 OLEUR061SCF1307G01007 OLEUR061SCF1450G01019 OLEUR061SCF1680G00022 OLEUR061SCF1823G02011 OLEUR061SCF1933G00006 OLEUR061SCF2343G05043 OLEUR061SCF2925G01028 OLEUR061SCF3112G01022 OLEUR061SCF3489G00006 OLEUR061SCF3572G00014 OLEUR061SCF5657G00010 OLEUR061SCF7869G01028 OLEUR061SCF8189G02016 OLEUR061SCF8191G00002
Down	0.116278	27	1597	1.65183	GO:0007275 Multicellular organism development	OLEUR061SCF0299G04023 OLEUR061SCF0400G00005 OLEUR061SCF0785G04002 OLEUR061SCF0872G02001 OLEUR061SCF1232G00020 OLEUR061SCF1307G01007 OLEUR061SCF1531G00008 OLEUR061SCF1688G05007 OLEUR061SCF1823G02011 OLEUR061SCF2248G00021 OLEUR061SCF2343G05043 OLEUR061SCF2594G02014 OLEUR061SCF2925G01028 OLEUR061SCF3112G01022 OLEUR061SCF3151G00010 OLEUR061SCF4983G02007 OLEUR061SCF5456G00028 OLEUR061SCF5657G00010 OLE…
Down	0.116278	2	14	13.9575	GO:0016121 Carotene catabolic process	OLEUR061SCF1176G00005 OLEUR061SCF1529G01016
Down	0.116278	2	14	13.9575	GO:0016570 Histone modification	OLEUR061SCF3259G01003 OLEUR061SCF3725G04007
Down	0.119515	3	42	6.97876	GO:0008272 Sulfate transport	OLEUR061SCF0531G03019 OLEUR061SCF0557G00017 OLEUR061SCF4861G00006
Down	0.128448	7	231	2.96069	GO:0009555 Pollen development	OLEUR061SCF1723G00007 OLEUR061SCF1831G17017 OLEUR061SCF1837G01003 OLEUR061SCF5899G00002 OLEUR061SCF6542G01026 OLEUR061SCF7210G01051 OLEUR061SCF8846G05019
Down	0.128448	2	15	13.027	GO:0033214 Siderophore-dependent iron import into cell	OLEUR061SCF2121G00004 OLEUR061SCF6463G00023
Down	0.128448	2	15	13.027	GO:0010330 Cellulose synthase complex	OLEUR061SCF0445G01043 OLEUR061SCF1074G09001
Down	0.128448	7	231	2.96069	GO:0005507 Copper ion binding	OLEUR061SCF0240G02062 OLEUR061SCF0767G02033 OLEUR061SCF0811G01022 OLEUR061SCF1954G01036 OLEUR061SCF3345G01025 OLEUR061SCF4371G01012 OLEUR061SCF8533G00006
Down	0.128891	3	44	6.66154	GO:0008171 O-methyltransferase activity	OLEUR061SCF0140G01010 OLEUR061SCF3289G02001 OLEUR061SCF7549G01027
Down	0.131435	40	2690	1.45283	GO:0006468 Protein phosphorylation	OLEUR061SCF0004G05001 OLEUR061SCF0117G04011 OLEUR061SCF0155G01005 OLEUR061SCF0177G01003 OLEUR061SCF0196G04025 OLEUR061SCF0299G04023 OLEUR061SCF0402G02014 OLEUR061SCF0475G01027 OLEUR061SCF0687G04008 OLEUR061SCF0889G00002 OLEUR061SCF1000G00018 OLEUR061SCF1015G00038 OLEUR061SCF1307G01007 OLEUR061SCF1508G02002 OLEUR061SCF1517G01004 OLEUR061SCF1823G02011 OLEUR061SCF1831G11020 OLEUR061SCF2238G05029 OLE…
Down	0.131435	7	235	2.91029	GO:0009753 Response to jasmonic acid	OLEUR061SCF0040G00013 OLEUR061SCF0156G06023 OLEUR061SCF0247G05012 OLEUR061SCF1531G00008 OLEUR061SCF3090G01031 OLEUR061SCF7101G00029 OLEUR061SCF8353G00019
Down	0.131435	5	135	3.61862	GO:0006833 Water transport	OLEUR061SCF1307G01007 OLEUR061SCF1823G02011 OLEUR061SCF2343G05043 OLEUR061SCF3112G01022 OLEUR061SCF6143G00002
Down	0.131435	3	48	6.10641	GO:0048825 Cotyledon development	OLEUR061SCF0359G04019 OLEUR061SCF0602G05030 OLEUR061SCF7264G00010
Down	0.131435	12	544	2.15521	GO:0005516 Calmodulin binding	OLEUR061SCF0117G04011 OLEUR061SCF0155G01005 OLEUR061SCF0475G01027 OLEUR061SCF1466G05013 OLEUR061SCF1645G01014 OLEUR061SCF2704G01003 OLEUR061SCF3588G00030 OLEUR061SCF4420G03013 OLEUR061SCF4601G00006 OLEUR061SCF5555G00007 OLEUR061SCF7159G00001 OLEUR061SCF7199G00003
Down	0.131435	2	17	11.4944	GO:0045549 9-cis-epoxycarotenoid dioxygenase activity	OLEUR061SCF5094G03019 OLEUR061SCF6624G01008
Down	0.131435	2	16	12.2128	GO:0019628 Urate catabolic process	OLEUR061SCF1338G01027 OLEUR061SCF3067G01007
Down	0.131435	2	17	11.4944	GO:0015752 D-ribose transmembrane transport	OLEUR061SCF0888G00017 OLEUR061SCF2943G00020
Down	0.131435	2	17	11.4944	GO:0015753 D-xylose transmembrane transport	OLEUR061SCF0888G00017 OLEUR061SCF2943G00020
Down	0.131435	2	17	11.4944	GO:0015757 Galactose transmembrane transport	OLEUR061SCF0888G00017 OLEUR061SCF2943G00020
Down	0.131435	2	17	11.4944	GO:0015795 Sorbitol transport	OLEUR061SCF0888G00017 OLEUR061SCF2943G00020
Down	0.131435	2	17	11.4944	GO:0015797 Mannitol transport	OLEUR061SCF0888G00017 OLEUR061SCF2943G00020
Down	0.131435	2	17	11.4944	GO:0005354 Galactose transmembrane transporter activity	OLEUR061SCF0888G00017 OLEUR061SCF2943G00020
Down	0.131435	2	17	11.4944	GO:0005365 Myo-inositol transmembrane transporter activity	OLEUR061SCF0888G00017 OLEUR061SCF2943G00020
Down	0.131435	2	17	11.4944	GO:0015148 D-xylose transmembrane transporter activity	OLEUR061SCF0888G00017 OLEUR061SCF2943G00020
Down	0.131435	2	17	11.4944	GO:0015168 Glycerol transmembrane transporter activity	OLEUR061SCF0888G00017 OLEUR061SCF2943G00020
Down	0.131435	2	17	11.4944	GO:0015575 Mannitol transmembrane transporter activity	OLEUR061SCF0888G00017 OLEUR061SCF2943G00020
Down	0.131435	2	17	11.4944	GO:0015576 Sorbitol transmembrane transporter activity	OLEUR061SCF0888G00017 OLEUR061SCF2943G00020
Down	0.131435	2	17	11.4944	GO:0015591 D-ribose transmembrane transporter activity	OLEUR061SCF0888G00017 OLEUR061SCF2943G00020
Down	0.131435	40	2683	1.45662	GO:0009536 Plastid	OLEUR061SCF0057G11012 OLEUR061SCF0062G01023 OLEUR061SCF0260G02019 OLEUR061SCF0652G07015 OLEUR061SCF0687G04008 OLEUR061SCF0774G04015 OLEUR061SCF0802G02014 OLEUR061SCF1028G02001 OLEUR061SCF1138G02017 OLEUR061SCF1175G03018 OLEUR061SCF1176G00005 OLEUR061SCF1218G06013 OLEUR061SCF1300G00040 OLEUR061SCF1529G01016 OLEUR061SCF1954G01036 OLEUR061SCF2272G04005 OLEUR061SCF2583G00015 OLEUR061SCF2918G00016 OLE…
Down	0.131435	2	17	11.4944	GO:0016593 Cdc73/Paf1 complex	OLEUR061SCF3259G01003 OLEUR061SCF3725G04007
Down	0.131435	2	17	11.4944	GO:0048575 Short-day photoperiodism flowering	OLEUR061SCF1344G06003 OLEUR061SCF3114G02029
Down	0.131435	2	16	12.2128	GO:0006882 Cellular zinc ion homeostasis	OLEUR061SCF0183G02019 OLEUR061SCF2523G00043
Down	0.131435	5	129	3.78692	GO:0048316 Seed development	OLEUR061SCF1837G01003 OLEUR061SCF2121G00004 OLEUR061SCF5862G00004 OLEUR061SCF6463G00023 OLEUR061SCF8846G05019
Down	0.137569	4	91	4.29462	GO:0009627 Systemic acquired resistance	OLEUR061SCF0251G02002 OLEUR061SCF0596G03037 OLEUR061SCF1531G00008 OLEUR061SCF3075G00009
Down	0.137569	3	49	5.98179	GO:0042753 Positive regulation of circadian rhythm	OLEUR061SCF0252G10030 OLEUR061SCF6786G00004 OLEUR061SCF9160G18036
Down	0.137569	2	18	10.8558	GO:1900994 (-)-secologanin Biosynthetic process	OLEUR061SCF2198G00003 OLEUR061SCF3428G02001
Down	0.137569	2	18	10.8558	GO:0102970 7-deoxyloganetic acid glucosyltransferase activity	OLEUR061SCF2198G00003 OLEUR061SCF3428G02001
Down	0.137569	2	18	10.8558	GO:0015793 Glycerol transport	OLEUR061SCF0888G00017 OLEUR061SCF2943G00020
Down	0.137569	4	91	4.29462	GO:0003746 Translation elongation factor activity	OLEUR061SCF1733G05017 OLEUR061SCF1806G03055 OLEUR061SCF1942G01034 OLEUR061SCF7973G01018
Down	0.138531	3	50	5.86216	GO:0009699 Phenylpropanoid biosynthetic process	OLEUR061SCF0140G01010 OLEUR061SCF2312G00018 OLEUR061SCF7549G01027
Down	0.144173	5	141	3.46463	GO:0009624 Response to nematode	OLEUR061SCF0183G02019 OLEUR061SCF0721G00027 OLEUR061SCF1021G01001 OLEUR061SCF2523G00043 OLEUR061SCF3341G01010
Down	0.145038	2	19	10.2845	GO:0042939 Tripeptide transport	OLEUR061SCF0849G03031 OLEUR061SCF1870G00025
Down	0.145038	2	19	10.2845	GO:0042937 Tripeptide transmembrane transporter activity	OLEUR061SCF0849G03031 OLEUR061SCF1870G00025
Down	0.145038	2	19	10.2845	GO:0045544 Gibberellin 20-oxidase activity	OLEUR061SCF1344G06003 OLEUR061SCF3114G02029
Down	0.145038	2	19	10.2845	GO:1902290 Positive regulation of defense response to oomycetes	OLEUR061SCF2565G00022 OLEUR061SCF3433G01016
Down	0.145873	9	375	2.34486	GO:0042802 Identical protein binding	OLEUR061SCF0357G19015 OLEUR061SCF0359G04019 OLEUR061SCF0602G05030 OLEUR061SCF1450G00006 OLEUR061SCF1466G02014 OLEUR061SCF1688G05007 OLEUR061SCF2874G11002 OLEUR061SCF7264G00010 OLEUR061SCF7535G01027
Down	0.148638	11	508	2.11561	GO:0009873 Ethylene-activated signaling pathway	OLEUR061SCF0040G00013 OLEUR061SCF0359G04019 OLEUR061SCF0602G05030 OLEUR061SCF1232G00020 OLEUR061SCF1413G01027 OLEUR061SCF2855G00004 OLEUR061SCF4983G02007 OLEUR061SCF7264G00010 OLEUR061SCF8353G00019 OLEUR061SCF8443G00031 OLEUR061SCF9036G01047
Down	0.148638	5	144	3.39245	GO:0043621 Protein self-association	OLEUR061SCF0299G04023 OLEUR061SCF1138G02017 OLEUR061SCF2565G00022 OLEUR061SCF2630G00045 OLEUR061SCF5220G00045
Down	0.148638	14	714	1.91574	GO:0005618 Cell wall	OLEUR061SCF0203G01010 OLEUR061SCF0251G02002 OLEUR061SCF0596G03037 OLEUR061SCF0811G01011 OLEUR061SCF1162G00011 OLEUR061SCF1361G02029 OLEUR061SCF1466G05004 OLEUR061SCF3345G01025 OLEUR061SCF4143G01045 OLEUR061SCF5607G00007 OLEUR061SCF5936G00001 OLEUR061SCF6962G00002 OLEUR061SCF7978G10025 OLEUR061SCF8191G00002
Down	0.151975	8	317	2.46568	GO:0009751 Response to salicylic acid	OLEUR061SCF0040G00013 OLEUR061SCF0156G06023 OLEUR061SCF0247G05012 OLEUR061SCF1342G09003 OLEUR061SCF3090G01031 OLEUR061SCF3677G00022 OLEUR061SCF7815G00024 OLEUR061SCF8353G00019
Down	0.153212	2	20	9.77026	GO:0010039 Response to iron ion	OLEUR061SCF2121G00004 OLEUR061SCF6463G00023
Down	0.158045	2	21	9.30501	GO:0042938 Dipeptide transport	OLEUR061SCF0849G03031 OLEUR061SCF1870G00025
Down	0.158045	2	21	9.30501	GO:0071916 Dipeptide transmembrane transporter activity	OLEUR061SCF0849G03031 OLEUR061SCF1870G00025
Down	0.158045	8	323	2.41988	GO:0022857 Transmembrane transporter activity	OLEUR061SCF0888G00017 OLEUR061SCF1878G08028 OLEUR061SCF1965G02003 OLEUR061SCF2518G02001 OLEUR061SCF2943G00020 OLEUR061SCF4999G00015 OLEUR061SCF9154G00007 OLEUR061SCF9162G07020
Down	0.158045	2	21	9.30501	GO:0030026 Cellular manganese ion homeostasis	OLEUR061SCF0183G02019 OLEUR061SCF2523G00043
Down	0.158045	2	21	9.30501	GO:0006995 Cellular response to nitrogen starvation	OLEUR061SCF2146G02045 OLEUR061SCF3514G02026
Down	0.158045	2	21	9.30501	GO:0046345 Abscisic acid catabolic process	OLEUR061SCF2594G02014 OLEUR061SCF8840G00027
Down	0.158045	2	21	9.30501	GO:0010295 (+)-abscisic Acid 8'-hydroxylase activity	OLEUR061SCF2594G02014 OLEUR061SCF8840G00027
Down	0.158045	2	21	9.30501	GO:0015798 Myo-inositol transport	OLEUR061SCF0888G00017 OLEUR061SCF2943G00020
Down	0.158045	6	202	2.90206	GO:0080167 Response to karrikin	OLEUR061SCF0378G00005 OLEUR061SCF1374G01007 OLEUR061SCF5456G00028 OLEUR061SCF5950G02006 OLEUR061SCF8050G00012 OLEUR061SCF8050G00013
Down	0.161258	7	264	2.5906	GO:0000981 DNA-binding transcription factor activity RNA polymerase II-specific	OLEUR061SCF0156G06023 OLEUR061SCF0247G05012 OLEUR061SCF0357G19015 OLEUR061SCF3090G01031 OLEUR061SCF6542G01026 OLEUR061SCF6847G00012 OLEUR061SCF8664G00020
Down	0.167079	2	22	8.88206	GO:0051233 Spindle midzone	OLEUR061SCF1303G06005 OLEUR061SCF5124G00009
Down	0.167079	2	22	8.88206	GO:0010020 Chloroplast fission	OLEUR061SCF1138G02017 OLEUR061SCF5220G00045
Down	0.167079	2	22	8.88206	GO:0006144 Purine nucleobase metabolic process	OLEUR061SCF1338G01027 OLEUR061SCF3067G01007
Down	0.167079	4	102	3.83148	GO:0006414 Translational elongation	OLEUR061SCF1733G05017 OLEUR061SCF1806G03055 OLEUR061SCF1942G01034 OLEUR061SCF7973G01018
Down	0.178456	9	398	2.20936	GO:0006357 Regulation of transcription by RNA polymerase II	OLEUR061SCF0156G06023 OLEUR061SCF0247G05012 OLEUR061SCF0357G19015 OLEUR061SCF3090G01031 OLEUR061SCF3583G00032 OLEUR061SCF6542G01026 OLEUR061SCF6847G00012 OLEUR061SCF8075G00027 OLEUR061SCF8664G00020
Down	0.17922	37	2550	1.41765	GO:0004672 Protein kinase activity	OLEUR061SCF0004G05001 OLEUR061SCF0117G04011 OLEUR061SCF0155G01005 OLEUR061SCF0177G01003 OLEUR061SCF0196G04025 OLEUR061SCF0299G04023 OLEUR061SCF0402G02014 OLEUR061SCF0475G01027 OLEUR061SCF0687G04008 OLEUR061SCF0889G00002 OLEUR061SCF1000G00018 OLEUR061SCF1015G00038 OLEUR061SCF1307G01007 OLEUR061SCF1508G02002 OLEUR061SCF1517G01004 OLEUR061SCF1823G02011 OLEUR061SCF1831G11020 OLEUR061SCF2238G05029 OLE…
Down	0.17922	2	23	8.49588	GO:0051119 Sugar transmembrane transporter activity	OLEUR061SCF2146G02045 OLEUR061SCF3514G02026
Down	0.183258	3	60	4.88513	GO:0010223 Secondary shoot formation	OLEUR061SCF0793G09007 OLEUR061SCF1176G00005 OLEUR061SCF1529G01016
Up	0.00115293	2	3	175.802	GO:0008551 Cadmium transmembrane transporter activity phosphorylative mechanism	OLEUR061SCF8603G00018
Up	0.000246522	3	9	87.9008	GO:0015853 Adenine transport	OLEUR061SCF0470G02019	OLEUR061SCF4131G00020
Up	0.000246522	3	9	87.9008	GO:0015854 Guanine transport	OLEUR061SCF0470G02019	OLEUR061SCF4131G00020
Up	0.000494477	3	13	60.8544	GO:0032973 Amino acid export across plasma membrane	OLEUR061SCF2205G00010	OLEUR061SCF2487G00044
Up	0.000218113	4	26	40.5696	GO:0004867 Serine-type endopeptidase inhibitor activity	OLEUR061SCF2296G03035	OLEUR061SCF4452G00009	OLEUR061SCF5480G02017
Up	0.00135278	3	20	39.5553	GO:0080144 Amino acid homeostasis	OLEUR061SCF2205G00010	OLEUR061SCF2487G00044
Up	0.000430335	4	37	28.5084	GO:0010466 Negative regulation of peptidase activity	OLEUR061SCF2296G03035	OLEUR061SCF4452G00009	OLEUR061SCF5480G02017
Up	0.000430335	4	37	28.5084	GO:0030414 Peptidase inhibitor activity	OLEUR061SCF2296G03035	OLEUR061SCF4452G00009	OLEUR061SCF5480G02017
Up	0.000684521	4	43	24.5304	GO:0010951 Negative regulation of endopeptidase activity	OLEUR061SCF2296G03035	OLEUR061SCF4452G00009	OLEUR061SCF5480G02017
Up	0.000430335	6	129	12.2652	GO:0000272 Polysaccharide catabolic process	OLEUR061SCF3072G00016	OLEUR061SCF6923G00007	OLEUR061SCF6983G01014	OLEUR061SCF7947G00004	OLEUR061SCF8144G00007
Up	0.000218113	7	151	12.2246	GO:0009607 Response to biotic stimulus	OLEUR061SCF0107G06006	OLEUR061SCF0609G07023	OLEUR061SCF3193G00007	OLEUR061SCF3871G02002	OLEUR061SCF3871G02012	OLEUR061SCF7684G00023
Up	0.000246522	9	323	7.34774	GO:0022857 Transmembrane transporter activity	OLEUR061SCF1280G02018	OLEUR061SCF1459G07027	OLEUR061SCF2205G00010	OLEUR061SCF2487G00044	OLEUR061SCF2689G01036	OLEUR061SCF2899G02031	OLEUR061SCF7394G00001	OLEUR061SCF8461G00007
Up	0.000218113	13	678	5.05624	GO:0016798 Hydrolase activity acting on glycosyl bonds	OLEUR061SCF0609G07023	OLEUR061SCF2321G04004	OLEUR061SCF3072G00016	OLEUR061SCF5125G01025	OLEUR061SCF5473G03023	OLEUR061SCF5762G00004	OLEUR061SCF6923G00007	OLEUR061SCF6983G01014	OLEUR061SCF7336G00012	OLEUR061SCF7947G00004	OLEUR061SCF8144G00007	OLEUR061SCF9168G01011
Up	1.67891e-05	20	1177	4.48092	GO:0055085 Transmembrane transport	OLEUR061SCF0470G02019	OLEUR061SCF0623G14004	OLEUR061SCF1183G03013	OLEUR061SCF1280G02018	OLEUR061SCF1450G00032	OLEUR061SCF1459G07027	OLEUR061SCF1823G01006	OLEUR061SCF2205G00010	OLEUR061SCF2487G00044	OLEUR061SCF2689G01036	OLEUR061SCF2838G03028	OLEUR061SCF2899G02031	OLEUR061SCF3825G06014	OLEUR061SCF4131G00020	OLEUR061SCF6832G00006	OLEUR061SCF7394G00001	OLEUR061SCF8461G00007	OLEUR061SCF8956G09005	OLEUR061SCF9139G08032
Up	0.000430335	15	1028	3.8478	GO:0005975 Carbohydrate metabolic process	OLEUR061SCF0609G07023	OLEUR061SCF1824G00041	OLEUR061SCF2321G04004	OLEUR061SCF3072G00016	OLEUR061SCF3114G00004	OLEUR061SCF5125G01025	OLEUR061SCF5473G03023	OLEUR061SCF5762G00004	OLEUR061SCF6923G00007	OLEUR061SCF6983G01014	OLEUR061SCF7336G00012	OLEUR061SCF7947G00004	OLEUR061SCF8144G00007	OLEUR061SCF9168G01011
Up	2.60728e-05	26	2095	3.27268	GO:0006952 Defense response	OLEUR061SCF0053G02014	OLEUR061SCF0107G05003	OLEUR061SCF0107G06006	OLEUR061SCF0180G04001	OLEUR061SCF0393G00005	OLEUR061SCF0609G07023	OLEUR061SCF0809G02009	OLEUR061SCF0934G00010	OLEUR061SCF1206G01029	OLEUR061SCF1795G00012	OLEUR061SCF2321G04004	OLEUR061SCF2630G00044	OLEUR061SCF3193G00007	OLEUR061SCF3466G00018	OLEUR061SCF3561G01015	OLEUR061SCF3824G00002	OLEUR061SCF3826G00001	OLEUR061SCF3871G02002	OLEUR061SCF3871G02012	OLEUR061SCF5522G00011	OLEUR061SCF5762G00004	OLEUR061SCF6923G00007	OLEUR061SCF7182G04001	OLEUR061SCF7684G00023	OLEUR061SCF9168G01011
Up	2.60728e-05	32	2948	2.86244	GO:0003700 DNA-binding transcription factor activity	OLEUR061SCF0275G03007	OLEUR061SCF0462G01028	OLEUR061SCF0505G00003	OLEUR061SCF0543G02003	OLEUR061SCF0546G07015	OLEUR061SCF0799G12030	OLEUR061SCF0813G03005	OLEUR061SCF0889G03001	OLEUR061SCF0934G00002	OLEUR061SCF0934G00010	OLEUR061SCF1016G01010	OLEUR061SCF2134G05040	OLEUR061SCF2611G00015	OLEUR061SCF2630G00044	OLEUR061SCF2922G00042	OLEUR061SCF3287G04016	OLEUR061SCF3446G03014	OLEUR061SCF3539G02025	OLEUR061SCF3669G02018	OLEUR061SCF3824G00002	OLEUR061SCF3826G00001	OLEUR061SCF4668G00007	OLEUR061SCF4983G01022	OLEUR061SCF5494G00004	OLEUR061SCF5815G00008	OLEUR061SCF6513G00013	OLEUR061SCF6903G00017	OLEUR061SCF7205G01035	OLEUR061SCF7823G02013	OLEUR061SCF9160G11004	OLEUR061SCF9166G07013
Up	0.00115293	23	2368	2.5613	GO:0008152 Metabolic process	OLEUR061SCF0053G02014	OLEUR061SCF0180G04001	OLEUR061SCF0609G07023	OLEUR061SCF1166G10015	OLEUR061SCF1546G10004	OLEUR061SCF2298G00020	OLEUR061SCF2321G04004	OLEUR061SCF3072G00016	OLEUR061SCF3127G00015	OLEUR061SCF3335G00011	OLEUR061SCF4205G02007	OLEUR061SCF5125G01025	OLEUR061SCF5473G03023	OLEUR061SCF5762G00004	OLEUR061SCF6923G00007	OLEUR061SCF6983G01014	OLEUR061SCF7336G00012	OLEUR061SCF7705G00005	OLEUR061SCF7947G00004	OLEUR061SCF8144G00007	OLEUR061SCF9135G02025	OLEUR061SCF9168G01011
Up	0.00122706	26	2888	2.37405	GO:0016491 Oxidoreductase activity	OLEUR061SCF0231G10010	OLEUR061SCF0383G02018	OLEUR061SCF0482G01001	OLEUR061SCF1250G01013	OLEUR061SCF1466G02016	OLEUR061SCF1561G00004	OLEUR061SCF1979G01026	OLEUR061SCF2172G02008	OLEUR061SCF2362G01024	OLEUR061SCF2963G00001	OLEUR061SCF3311G02002	OLEUR061SCF3399G00004	OLEUR061SCF3399G01001	OLEUR061SCF3662G00030	OLEUR061SCF5047G01032	OLEUR061SCF5759G01012	OLEUR061SCF7092G00003	OLEUR061SCF7092G00046	OLEUR061SCF7092G00049	OLEUR061SCF8376G12056	OLEUR061SCF8545G01013	OLEUR061SCF8936G00020	OLEUR061SCF9085G00006	OLEUR061SCF9085G02006	OLEUR061SCF9147G00013
Up	0.000746096	37	4717	2.06847	GO:0003677 DNA binding	OLEUR061SCF0050G03011	OLEUR061SCF0275G03007	OLEUR061SCF0462G01028	OLEUR061SCF0505G00003	OLEUR061SCF0543G02003	OLEUR061SCF0546G07015	OLEUR061SCF0799G12030	OLEUR061SCF0813G03005	OLEUR061SCF0889G03001	OLEUR061SCF0934G00002	OLEUR061SCF0934G00010	OLEUR061SCF1016G01010	OLEUR061SCF1371G00024	OLEUR061SCF2134G05040	OLEUR061SCF2403G00022	OLEUR061SCF2611G00015	OLEUR061SCF2630G00044	OLEUR061SCF2922G00042	OLEUR061SCF3287G04016	OLEUR061SCF3446G03014	OLEUR061SCF3539G02025	OLEUR061SCF3669G02018	OLEUR061SCF3824G00002	OLEUR061SCF3826G00001	OLEUR061SCF4668G00007	OLEUR061SCF4791G00028	OLEUR061SCF4983G01022	OLEUR061SCF5494G00004	OLEUR061SCF5705G00035	OLEUR061SCF5815G00008	OLEUR061SCF6513G00013	OLEUR061SCF6903G00017	OLEUR061SCF7205G01035	OLEUR061SCF7823G02013	OLEUR061SCF9160G11004	OLEUR061SCF9166G07013
Up	0.00187853	2	4	131.851	GO:0016463 Zinc transmembrane transporter activity phosphorylative mechanism	OLEUR061SCF8603G00018
Up	0.00234018	3	25	31.6443	GO:0043090 Amino acid import	OLEUR061SCF2205G00010	OLEUR061SCF2487G00044
Up	0.00234018	3	25	31.6443	GO:0004568 Chitinase activity	OLEUR061SCF6923G00007	OLEUR061SCF8144G00007
Up	0.00273265	2	5	105.481	GO:2000488 Positive regulation of brassinosteroid biosynthetic process	OLEUR061SCF7823G02013
Up	0.00302244	9	512	4.63539	GO:0004553 Hydrolase activity hydrolyzing O-glycosyl compounds	OLEUR061SCF0609G07023	OLEUR061SCF3072G00016	OLEUR061SCF5473G03023	OLEUR061SCF5762G00004	OLEUR061SCF6983G01014	OLEUR061SCF7336G00012	OLEUR061SCF8144G00007	OLEUR061SCF9168G01011
Up	0.00302244	3	28	28.2538	GO:0006032 Chitin catabolic process	OLEUR061SCF6923G00007	OLEUR061SCF8144G00007
Up	0.00363439	2	6	87.9008	GO:0055069 Zinc ion homeostasis	OLEUR061SCF8603G00018
Up	0.00379379	3	32	24.7221	GO:0006863 Purine nucleobase transport	OLEUR061SCF0470G02019	OLEUR061SCF4131G00020
Up	0.00379379	3	32	24.7221	GO:1904823 Purine nucleobase transmembrane transport	OLEUR061SCF0470G02019	OLEUR061SCF4131G00020
Up	0.00379379	3	32	24.7221	GO:0005345 Purine nucleobase transmembrane transporter activity	OLEUR061SCF0470G02019	OLEUR061SCF4131G00020
Up	0.00387114	17	1670	2.68439	GO:0005576 Extracellular region	OLEUR061SCF0231G10010	OLEUR061SCF0383G02018	OLEUR061SCF1206G01029	OLEUR061SCF2321G04004	OLEUR061SCF2362G01024	OLEUR061SCF2648G00012	OLEUR061SCF2963G00001	OLEUR061SCF3399G00004	OLEUR061SCF3399G01001	OLEUR061SCF3561G01015	OLEUR061SCF5125G01025	OLEUR061SCF5473G03023	OLEUR061SCF6844G03006	OLEUR061SCF6983G01014	OLEUR061SCF7336G00012	OLEUR061SCF8144G00007
Up	0.00476359	10	687	3.83846	GO:0020037 Heme binding	OLEUR061SCF1979G01026	OLEUR061SCF2963G00001	OLEUR061SCF3311G02002	OLEUR061SCF3662G00030	OLEUR061SCF5047G01032	OLEUR061SCF8545G01013	OLEUR061SCF9085G00006	OLEUR061SCF9085G02006	OLEUR061SCF9147G00013
Up	0.00476359	26	3262	2.10186	GO:0055114 Oxidation-reduction process	OLEUR061SCF0231G10010	OLEUR061SCF0383G02018	OLEUR061SCF0482G01001	OLEUR061SCF1250G01013	OLEUR061SCF1466G02016	OLEUR061SCF1561G00004	OLEUR061SCF1979G01026	OLEUR061SCF2172G02008	OLEUR061SCF2362G01024	OLEUR061SCF2963G00001	OLEUR061SCF3311G02002	OLEUR061SCF3399G00004	OLEUR061SCF3399G01001	OLEUR061SCF3662G00030	OLEUR061SCF5047G01032	OLEUR061SCF5759G01012	OLEUR061SCF7092G00003	OLEUR061SCF7092G00046	OLEUR061SCF7092G00049	OLEUR061SCF8376G12056	OLEUR061SCF8545G01013	OLEUR061SCF8936G00020	OLEUR061SCF9085G00006	OLEUR061SCF9085G02006	OLEUR061SCF9147G00013
Up	0.00486131	15	1403	2.81934	GO:0043565 Sequence-specific DNA binding	OLEUR061SCF0546G07015	OLEUR061SCF0799G12030	OLEUR061SCF0813G03005	OLEUR061SCF0889G03001	OLEUR061SCF0934G00002	OLEUR061SCF2134G05040	OLEUR061SCF2611G00015	OLEUR061SCF2630G00044	OLEUR061SCF3287G04016	OLEUR061SCF3539G02025	OLEUR061SCF3826G00001	OLEUR061SCF6513G00013	OLEUR061SCF6903G00017	OLEUR061SCF9166G07013
Up	0.00667831	2	9	58.6005	GO:0015292 Uniporter activity	OLEUR061SCF6539G00011
Up	0.0071608	8	481	4.3859	GO:0016705 Oxidoreductase activity acting on paired donors with incorporation or reduction of molecular oxygen	OLEUR061SCF3311G02002	OLEUR061SCF3662G00030	OLEUR061SCF5047G01032	OLEUR061SCF8545G01013	OLEUR061SCF9085G00006	OLEUR061SCF9085G02006	OLEUR061SCF9147G00013
Up	0.00926197	4	106	9.95103	GO:0015171 Amino acid transmembrane transporter activity	OLEUR061SCF2205G00010	OLEUR061SCF2487G00044	OLEUR061SCF8812G02002
Up	0.00935043	2	11	47.9459	GO:0070574 Cadmium ion transmembrane transport	OLEUR061SCF8603G00018
Up	0.00973025	3	48	16.4814	GO:0102779 Cannabidiolate synthase activity	OLEUR061SCF3399G00004	OLEUR061SCF3399G01001
Up	0.00976521	8	513	4.11232	GO:0004497 Monooxygenase activity	OLEUR061SCF3311G02002	OLEUR061SCF3662G00030	OLEUR061SCF5047G01032	OLEUR061SCF8545G01013	OLEUR061SCF9085G00006	OLEUR061SCF9085G02006	OLEUR061SCF9147G00013
Up	0.00992864	4	111	9.50278	GO:0003333 Amino acid transmembrane transport	OLEUR061SCF2205G00010	OLEUR061SCF2487G00044	OLEUR061SCF8812G02002
Up	0.0118814	4	118	8.93906	GO:0016614 Oxidoreductase activity acting on CH-OH group of donors	OLEUR061SCF0383G02018	OLEUR061SCF3399G00004	OLEUR061SCF3399G01001
Up	0.0118814	2	13	40.5696	GO:0010100 Negative regulation of photomorphogenesis	OLEUR061SCF7690G00020
Up	0.013261	2	14	37.6718	GO:0040009 Regulation of growth rate	OLEUR061SCF6832G00006
Up	0.0149903	5	216	6.10422	GO:0015293 Symporter activity	OLEUR061SCF1280G02018	OLEUR061SCF2689G01036	OLEUR061SCF8812G02002	OLEUR061SCF9139G08032
Up	0.0149903	9	695	3.41485	GO:0030154 Cell differentiation	OLEUR061SCF0505G00003	OLEUR061SCF0813G03005	OLEUR061SCF1371G00024	OLEUR061SCF2630G00044	OLEUR061SCF3826G00001	OLEUR061SCF5759G01012	OLEUR061SCF6513G00013	OLEUR061SCF7205G01035
Up	0.0209624	5	235	5.61069	GO:0009753 Response to jasmonic acid	OLEUR061SCF2611G00015	OLEUR061SCF2630G00044	OLEUR061SCF3826G00001	OLEUR061SCF7705G00005
Up	0.0226023	8	604	3.49275	GO:0005506 Iron ion binding	OLEUR061SCF3311G02002	OLEUR061SCF3662G00030	OLEUR061SCF5047G01032	OLEUR061SCF8545G01013	OLEUR061SCF9085G00006	OLEUR061SCF9085G02006	OLEUR061SCF9147G00013
Up	0.0228215	5	242	5.44839	GO:0050660 Flavin adenine dinucleotide binding	OLEUR061SCF0383G02018	OLEUR061SCF3399G00004	OLEUR061SCF3399G01001	OLEUR061SCF8376G12056
Up	0.0239946	2	20	26.3702	GO:0018674 (S)-limonene 3-monooxygenase activity	OLEUR061SCF8545G01013
Up	0.0239946	3	72	10.9876	GO:0010252 Auxin homeostasis	OLEUR061SCF2838G03028	OLEUR061SCF6832G00006
Up	0.0249643	2	21	25.1145	GO:0016998 Cell wall macromolecule catabolic process	OLEUR061SCF6923G00007
Up	0.0249643	3	74	10.6906	GO:0005262 Calcium channel activity	OLEUR061SCF0531G13001	OLEUR061SCF6539G00011
Up	0.0299147	7	508	3.63369	GO:0009873 Ethylene-activated signaling pathway	OLEUR061SCF0543G02003	OLEUR061SCF0546G07015	OLEUR061SCF0934G00010	OLEUR061SCF2922G00042	OLEUR061SCF3824G00002	OLEUR061SCF3871G02026
Up	0.0340246	2	25	21.0962	GO:0019829 ATPase-coupled cation transmembrane transporter activity	OLEUR061SCF8603G00018
Up	0.0365403	5	279	4.72585	GO:0009723 Response to ethylene	OLEUR061SCF2611G00015	OLEUR061SCF2630G00044	OLEUR061SCF3826G00001	OLEUR061SCF5494G00004
Up	0.0382202	7	537	3.43746	GO:0009737 Response to abscisic acid	OLEUR061SCF1280G02018	OLEUR061SCF2611G00015	OLEUR061SCF2630G00044	OLEUR061SCF2915G01031	OLEUR061SCF3826G00001	OLEUR061SCF8470G01016
Up	0.0478872	7	564	3.2729	GO:0009908 Flower development	OLEUR061SCF1371G00024	OLEUR061SCF3287G04016	OLEUR061SCF3446G03014	OLEUR061SCF7205G01035	OLEUR061SCF9160G11004	OLEUR061SCF9166G07013
Up	0.0478872	3	97	8.15574	GO:0009789 Positive regulation of abscisic acid-activated signaling pathway	OLEUR061SCF0546G07015	OLEUR061SCF0602G04013
Up	0.0637254	2	36	14.6501	GO:0071577 Zinc ion transmembrane transport	OLEUR061SCF8603G00018
Up	0.0695965	2	38	13.8791	GO:0030245 Cellulose catabolic process	OLEUR061SCF6983G01014
Up	0.0708532	2	39	13.5232	GO:0008810 Cellulase activity	OLEUR061SCF6983G01014
Up	0.0708532	2	39	13.5232	GO:0000989 Obsolete transcription factor activity transcription factor binding	OLEUR061SCF7690G00020
Up	0.0719247	3	116	6.81989	GO:0048511 Rhythmic process	OLEUR061SCF2611G00015	OLEUR061SCF5494G00004
Up	0.0735881	3	120	6.59256	GO:0042973 Glucan endo-1,3-beta-D-glucosidase activity	OLEUR061SCF5762G00004	OLEUR061SCF9168G01011
Up	0.0735881	2	42	12.5573	GO:0010018 Far-red light signaling pathway	OLEUR061SCF7205G01035
Up	0.0735881	1	3	87.9008	GO:1990206 Jasmonyl-Ile conjugate hydrolase activity
Up	0.0735881	1	3	87.9008	GO:0050538 N-carbamoyl-L-amino-acid hydrolase activity
Up	0.0735881	1	3	87.9008	GO:0102557 Protopanaxadiol 6-hydroxylase activity
Up	0.0735881	1	3	87.9008	GO:0001190 Obsolete transcriptional activator activity RNA polymerase II transcription factor binding
Up	0.0735881	1	3	87.9008	GO:0001764 Neuron migration
Up	0.078171	2	44	11.9865	GO:0010329 Auxin efflux transmembrane transporter activity	OLEUR061SCF6832G00006
Up	0.0813068	4	237	4.45067	GO:0001135 RNA polymerase II transcription regulator recruiting activity	OLEUR061SCF2630G00044	OLEUR061SCF3826G00001	OLEUR061SCF6513G00013
Up	0.0813068	3	128	6.18052	GO:0009909 Regulation of flower development	OLEUR061SCF1371G00024	OLEUR061SCF7205G01035
Up	0.0914893	1	4	65.9256	GO:0061370 Testosterone biosynthetic process
Up	0.0914893	1	4	65.9256	GO:0030283 Testosterone dehydrogenase [NAD(P)] activity
Up	0.108439	4	264	3.99549	GO:0000981 DNA-binding transcription factor activity RNA polymerase II-specific	OLEUR061SCF2630G00044	OLEUR061SCF3826G00001	OLEUR061SCF6513G00013
Up	0.108439	2	55	9.58917	GO:0010315 Auxin efflux	OLEUR061SCF6832G00006
Up	0.108439	1	5	52.7405	GO:0005358 High-affinity glucose
Up	0.108439	1	5	52.7405	GO:0009679 Hexose
Up	0.108689	3	148	5.34532	GO:0009620 Response to fungus	OLEUR061SCF2630G00044	OLEUR061SCF3826G00001
Up	0.10927	3	149	5.30944	GO:0070588 Calcium ion transmembrane transport	OLEUR061SCF0531G13001	OLEUR061SCF6539G00011
Up	0.109855	3	150	5.27405	GO:0006816 Calcium ion transport	OLEUR061SCF0531G13001	OLEUR061SCF6539G00011
Up	0.109884	1	6	43.9504	GO:0030418 Nicotianamine biosynthetic process
Up	0.109884	1	6	43.9504	GO:0030410 Nicotianamine synthase activity
Up	0.109884	2	61	8.64598	GO:0008645 Hexose transmembrane transport	OLEUR061SCF2689G01036
Up	0.109884	1	6	43.9504	GO:0009916 Alternative oxidase activity
Up	0.109884	6	562	2.81533	GO:0005215 Transporter activity	OLEUR061SCF0470G02019	OLEUR061SCF1280G02018	OLEUR061SCF2689G01036	OLEUR061SCF4131G00020	OLEUR061SCF9139G08032
Up	0.109884	1	6	43.9504	GO:0097468 Programmed cell death in response to reactive oxygen species
Up	0.109884	1	6	43.9504	GO:0047205 Quinate O-hydroxycinnamoyltransferase activity
Up	0.109884	1	6	43.9504	GO:0008792 Arginine decarboxylase activity
Up	0.109884	1	6	43.9504	GO:0035269 Protein O-linked mannosylation
Up	0.109884	1	6	43.9504	GO:0016813 Hydrolase activity acting on carbon-nitrogen (but not peptide) bonds in linear amidines
Up	0.109884	4	276	3.82177	GO:0046686 Response to cadmium ion	OLEUR061SCF2611G00015	OLEUR061SCF3871G02026	OLEUR061SCF5494G00004
Up	0.109884	6	558	2.83551	GO:0048046 Apoplast	OLEUR061SCF2362G01024	OLEUR061SCF3399G00004	OLEUR061SCF3399G01001	OLEUR061SCF5473G03023	OLEUR061SCF6844G03006
Up	0.11747	1	7	37.6718	GO:0007548 Sex differentiation
Up	0.11747	1	7	37.6718	GO:0003865 3-oxo-5-alpha-steroid 4-dehydrogenase activity
Up	0.11747	1	7	37.6718	GO:0047751 Cholestenone 5-alpha-reductase activity
Up	0.11747	2	66	7.99098	GO:1903224 Regulation of endodermal cell differentiation	OLEUR061SCF0086G05045
Up	0.11747	1	7	37.6718	GO:0009703 Nitrate reductase (NADH) activity
Up	0.11747	1	7	37.6718	GO:0043546 Molybdopterin cofactor binding
Up	0.11747	1	7	37.6718	GO:0050464 Nitrate reductase (NADPH) activity
Up	0.11747	1	7	37.6718	GO:0006527 Arginine catabolic process
Up	0.124781	3	172	4.59946	GO:0009739 Response to gibberellin	OLEUR061SCF2611G00015	OLEUR061SCF4983G01022
Up	0.124962	2	69	7.64354	GO:0009835 Fruit ripening	OLEUR061SCF8936G00020
Up	0.125729	2	70	7.53435	GO:0030104 Water homeostasis	OLEUR061SCF0086G05045
Up	0.125729	1	8	32.9628	GO:0030795 Jasmonate O-methyltransferase activity
Up	0.125729	1	8	32.9628	GO:0102078 Methyl jasmonate methylesterase activity
Up	0.125729	2	71	7.42823	GO:0006814 Sodium ion transport	OLEUR061SCF9139G08032
Up	0.125729	2	70	7.53435	GO:0010218 Response to far red light	OLEUR061SCF7205G01035
Up	0.131119	2	73	7.22472	GO:0045184 Establishment of protein localization	OLEUR061SCF0086G05045
Up	0.137149	4	317	3.32747	GO:0009751 Response to salicylic acid	OLEUR061SCF2564G01060	OLEUR061SCF2611G00015	OLEUR061SCF6513G00013
Up	0.137149	1	9	29.3003	GO:0004866 Endopeptidase inhibitor activity
Up	0.137436	2	76	6.93953	GO:0035987 Endodermal cell differentiation	OLEUR061SCF0086G05045
Up	0.140881	2	79	6.67601	GO:0048573 Photoperiodism flowering	OLEUR061SCF2611G00015
Up	0.140881	1	10	26.3702	GO:0008381 Mechanosensitive ion channel activity
Up	0.140881	1	10	26.3702	GO:0010112 Regulation of systemic acquired resistance
Up	0.140881	1	10	26.3702	GO:0009446 Putrescine biosynthetic process
Up	0.140881	1	10	26.3702	GO:0000304 Response to singlet oxygen
Up	0.140881	1	10	26.3702	GO:0019318 Hexose metabolic process
Up	0.140881	1	10	26.3702	GO:0033499 Galactose catabolic process via UDP-galactose
Up	0.140881	1	10	26.3702	GO:0004034 Aldose 1-epimerase activity
Up	0.147427	1	11	23.9729	GO:0006741 NADP biosynthetic process
Up	0.147427	1	11	23.9729	GO:0009963 Positive regulation of flavonoid biosynthetic process
Up	0.147427	2	83	6.35427	GO:0046323 Glucose import	OLEUR061SCF2689G01036
Up	0.147427	1	11	23.9729	GO:0045339 Farnesyl diphosphate catabolic process
Up	0.147427	1	11	23.9729	GO:0016838 Carbon-oxygen lyase activity acting on phosphates
Up	0.147427	1	11	23.9729	GO:0050502 Cis-zeatin O-beta-D-glucosyltransferase activity
Up	0.148815	2	85	6.20476	GO:0010311 Lateral root formation	OLEUR061SCF6832G00006
Up	0.156851	2	88	5.99323	GO:1904659 Glucose transmembrane transport	OLEUR061SCF2689G01036
Up	0.156851	1	12	21.9752	GO:0010360 Negative regulation of anion channel activity
Up	0.157422	5	507	2.60061	GO:0009734 Auxin-activated signaling pathway	OLEUR061SCF1466G02016	OLEUR061SCF2838G03028	OLEUR061SCF3871G02026	OLEUR061SCF6832G00006
Up	0.159977	6	679	2.33021	GO:0046983 Protein dimerization activity	OLEUR061SCF0275G03007	OLEUR061SCF4668G00007	OLEUR061SCF4983G01022	OLEUR061SCF5815G00008	OLEUR061SCF7823G02013
Up	0.162175	1	13	20.2848	GO:0016656 Monodehydroascorbate reductase (NADH) activity
Up	0.162175	1	13	20.2848	GO:0050982 Detection of mechanical stimulus
Up	0.162175	1	13	20.2848	GO:0048438 Floral whorl development
Up	0.162175	1	13	20.2848	GO:0000900 Translation repressor activity mRNA regulatory element binding
Up	0.168559	2	95	5.55163	GO:0042659 Regulation of cell fate specification	OLEUR061SCF0086G05045
Up	0.168559	2	95	5.55163	GO:0090558 Plant epidermis development	OLEUR061SCF0086G05045
Up	0.169377	1	14	18.8359	GO:0019674 NAD metabolic process
Up	0.169377	1	14	18.8359	GO:0000030 Mannosyltransferase activity
Up	0.171219	2	97	5.43716	GO:0055075 Potassium ion homeostasis	OLEUR061SCF0086G05045
Up	0.172568	2	99	5.32732	GO:0090708 Specification of plant organ axis polarity	OLEUR061SCF0086G05045
Up	0.172568	1	15	17.5802	GO:0042981 Regulation of apoptotic process
Up	0.172568	2	98	5.38168	GO:0042910 Xenobiotic transmembrane transporter activity	OLEUR061SCF3825G06014
Up	0.172568	2	99	5.32732	GO:0001666 Response to hypoxia	OLEUR061SCF1371G00024
Up	0.172568	1	15	17.5802	GO:0009247 Glycolipid biosynthetic process
Up	0.172568	1	15	17.5802	GO:0010600 Regulation of auxin biosynthetic process
Up	0.181294	5	548	2.40604	GO:0044212 Transcription regulatory region DNA binding	OLEUR061SCF0889G03001	OLEUR061SCF2630G00044	OLEUR061SCF3826G00001	OLEUR061SCF6513G00013
Up	0.181294	1	16	16.4814	GO:0009694 Jasmonic acid metabolic process
Up	0.183953	2	105	5.0229	GO:2000067 Regulation of root morphogenesis	OLEUR061SCF0086G05045
Up	0.183953	2	105	5.0229	GO:0048226 Casparian strip	OLEUR061SCF0086G05045
Up	0.186046	1	17	15.5119	GO:0046556 Alpha-L-arabinofuranosidase activity
Up	0.186046	1	17	15.5119	GO:0019139 Cytokinin dehydrogenase activity
Up	0.186046	1	17	15.5119	GO:0051762 Sesquiterpene biosynthetic process
Up	0.191675	4	398	2.65027	GO:0006357 Regulation of transcription by RNA polymerase II	OLEUR061SCF2630G00044	OLEUR061SCF3826G00001	OLEUR061SCF6513G00013
Up	0.191675	1	18	14.6501	GO:0005983 Starch catabolic process
Up	0.191675	1	18	14.6501	GO:0009815 1-aminocyclopropane-1-carboxylate oxidase activity
Up	0.191675	1	18	14.6501	GO:0010334 Sesquiterpene synthase activity
Up	0.195596	2	112	4.70897	GO:2000280 Regulation of root development	OLEUR061SCF0086G05045
Up	0.196989	1	19	13.8791	GO:0033772 Flavonoid 3',5'-hydroxylase activity
Up	0.196989	1	19	13.8791	GO:0047760 Butyrate-CoA ligase activity
Up	0.196989	1	19	13.8791	GO:0006493 Protein O-linked glycosylation

## Sheet: Supplementary_DEG_Annotation
DEG	Gene ID (Olive reference genome)	Gene name	Gene Description	log2FoldChange	padj	Defense Response	Response to fungus	GO term ID (Biological process)	GO term Name (Biological process)	GO term ID (Molecular function)	GO term Name (Molecular Function)	GO term ID (Cellular component)	GO term Name (Cellular component)
Up	Oleur061Scf0006g01001		Transcription factor bHLH95-like	3.49674	0.037033			GO:0008652;GO:0009793;GO:0009960;GO:0010115;GO:0010162;GO:0048317	amino acid biosynthetic process;embryo development ending in seed dormancy;endosperm development;regulation of abscisic acid biosynthetic process;seed dormancy process;seed morphogenesis	GO:0003700;GO:0046983	DNA-binding transcription factor activity;protein dimerization activity	GO:0005634	nucleus
Up	Oleur061Scf0027g05001	OLEA9_A112177	Probable U3 small nucleolar RNA-associated 11	2.79879	0.0290066			GO:0006364	rRNA processing			GO:0032040;GO:0005730	small-subunit processome;nucleolus
Up	Oleur061Scf0031g02002	cad2	Enoyl reductase (ER) domain-containing protein	2.18018	0.00186629			GO:0006720;GO:0008152;GO:0009809;GO:0071704	isoprenoid metabolic process;metabolic process;lignin biosynthetic process;organic substance metabolic process	GO:0008270;GO:0016616;GO:0045551;GO:0046029;GO:0047924;GO:0052747;GO:0102311	zinc ion binding;oxidoreductase activity, acting on the CH-OH group of donors, NAD or NADP as acceptor;cinnamyl-alcohol dehydrogenase activity;mannitol dehydrogenase activity;geraniol dehydrogenase activity;sinapyl alcohol dehydrogenase activity;8-hydroxygeraniol dehydrogenase activity
Up	Oleur061Scf0037g06009	LOC105174768	Uncharacterized protein LOC105174768	2.11745	0.0133146							GO:0016020	membrane
Up	Oleur061Scf0042g02003	25482102	Calcium uniporter protein	2.70787	8.97942e-07			GO:0036444;GO:0051560	calcium import into the mitochondrion;mitochondrial calcium ion homeostasis	GO:0015292;GO:0005262	uniporter activity;calcium channel activity	GO:0005743;GO:1990246	mitochondrial inner membrane;uniplex complex
Up	Oleur061Scf0048g07018	erf1	AP2/ERF domain-containing protein	3.0988	0.00765492	1		GO:0006952;GO:0010104;GO:0009873	defense response;regulation of ethylene-activated signaling pathway;ethylene-activated signaling pathway	GO:0003677;GO:0003700;GO:0000976	DNA binding;DNA-binding transcription factor activity;transcription cis-regulatory region binding	GO:0005634	nucleus
Up	Oleur061Scf0050g03011	BHLH111	Transcription factor bHLH111	2.24692	0.00144634			GO:0006357	regulation of transcription by RNA polymerase II	GO:0000981;GO:0140658;GO:0003700;GO:0046983;GO:0000978	DNA-binding transcription factor activity, RNA polymerase II-specific;ATP-dependent chromatin remodeler activity;DNA-binding transcription factor activity;protein dimerization activity;RNA polymerase II cis-regulatory region sequence-specific DNA binding	GO:0005634	nucleus
Up	Oleur061Scf0051g02037	NADK2	NAD kinase 2, chloroplastic	2.39395	0.0174979			GO:0019674;GO:0016311;GO:0016310;GO:0006741	NAD metabolic process;dephosphorylation;phosphorylation;NADP biosynthetic process	GO:0003951;GO:0019205;GO:0005516	NAD+ kinase activity;nucleobase-containing compound kinase activity;calmodulin binding	GO:0005694	chromosome
Up	Oleur061Scf0052g00008		Kinesin KIN-10C isoform X2	3.21318	0.0376264			GO:0007018	microtubule-based movement	GO:0003777;GO:0005524;GO:0008017;GO:0016787	microtubule motor activity;ATP binding;microtubule binding;hydrolase activity	GO:0005874	microtubule
Up	Oleur061Scf0053g02014	FURH	Thioglucosidase	3.31537	0.00300169			GO:0033302;GO:0033329;GO:0005975	quercetin O-glucoside metabolic process;kaempferol O-glucoside metabolic process;carbohydrate metabolic process	GO:0102799;GO:0008422;GO:0050422;GO:0004553;GO:0019137;GO:0050247;GO:0102483	glucosinolate glucohydrolase activity;beta-glucosidase activity;strictosidine beta-glucosidase activity;hydrolase activity, hydrolyzing O-glycosyl compounds;thioglucosidase activity;raucaffricine beta-glucosidase activity;scopolin beta-glucosidase activity	GO:0005773	vacuole
Up	Oleur061Scf0064g05034	PKv	non-specific serine/threonine protein kinase	2.1752	0.0403968			GO:0006541;GO:0006102;GO:0016310;GO:0044210	glutamine metabolic process;isocitrate metabolic process;phosphorylation;'de novo' CTP biosynthetic process	GO:0005388;GO:0005524;GO:0106310;GO:0003883;GO:0004674;GO:0004450;GO:0004672	P-type calcium transporter activity;ATP binding;protein serine kinase activity;CTP synthase activity;protein serine/threonine kinase activity;isocitrate dehydrogenase (NADP+) activity;protein kinase activity	GO:0005634;GO:0005886;GO:0005737	nucleus;plasma membrane;cytoplasm
Up	Oleur061Scf0069g00020	SBT3.8	Subtilisin-like protease SBT3.8	2.52537	0.0253559	1	1	GO:0009682;GO:0009610;GO:0006508;GO:0006393	induced systemic resistance;response to symbiotic fungus;proteolysis;termination of mitochondrial transcription	GO:0008240;GO:0004252;GO:0003690	tripeptidyl-peptidase activity;serine-type endopeptidase activity;double-stranded DNA binding	GO:0005829;GO:0005615;GO:0031012;GO:0009505;GO:0005576	cytosol;extracellular space;extracellular matrix;plant-type cell wall;extracellular region
Up	Oleur061Scf0073g01002			2.20564	0.00421908
Up	Oleur061Scf0080g03005	LOC113693013	Disease resistance protein RPM1-like	3.62934	0.017365	1		GO:0006952;GO:0051707	defense response;response to other organism	GO:0043531	ADP binding
Up	Oleur061Scf0086g04008	LOC107766226	Leucine-rich repeat receptor protein kinase MSP1-like isoform X3	4.72497	2.52863e-07	1		GO:0006952;GO:0016310;GO:0051707	defense response;phosphorylation;response to other organism	GO:0016301	kinase activity	GO:0016020;GO:0005886	membrane;plasma membrane
Up	Oleur061Scf0086g04010		LRR receptor-like serine threonine- kinase GSO1	3.3621	0.010139		1	GO:0006952;GO:0016310;GO:0050832;GO:0051707	defense response;phosphorylation;defense response to fungus;response to other organism	GO:0016301	kinase activity	GO:0005886;GO:0016020	plasma membrane;membrane
Up	Oleur061Scf0086g05020	LOC107923481	LRR receptor-like serine threonine- kinase GSO1	3.07757	0.0281523	1		GO:0006367;GO:0006952;GO:0015031;GO:0016192;GO:0016310;GO:0051707	transcription initiation at RNA polymerase II promoter;defense response;protein transport;vesicle-mediated transport;phosphorylation;response to other organism	GO:0003924;GO:0005525;GO:0016301	GTPase activity;GTP binding;kinase activity	GO:0005672;GO:0005794;GO:0005886;GO:0016020	transcription factor TFIIA complex;Golgi apparatus;plasma membrane;membrane
Up	Oleur061Scf0086g05045	LOC108981622	LRR receptor-like serine threonine- kinase GSO1	2.45107	0.00665953	1		GO:0006952;GO:0016310;GO:0051707	defense response;phosphorylation;response to other organism	GO:0016301	kinase activity	GO:0005886;GO:0016020	plasma membrane;membrane
Up	Oleur061Scf0098g01021	OLEA9_A019802	Protein LNK1	2.8678	7.98233e-05			GO:0006355;GO:0007623	regulation of DNA-templated transcription;circadian rhythm
Up	Oleur061Scf0107g05003	pr10	Bet v I/Major latex protein domain-containing protein	2.38769	0.0295613	1		GO:0009607;GO:0009738;GO:0006952	response to biotic stimulus;abscisic acid-activated signaling pathway;defense response	GO:0004864;GO:0010427;GO:0038023	protein phosphatase inhibitor activity;abscisic acid binding;signaling receptor activity	GO:0005886;GO:0016020;GO:0005737	plasma membrane;membrane;cytoplasm
Up	Oleur061Scf0107g06006	pr10	Bet v I/Major latex protein domain-containing protein	2.57349	0.00381007	1		GO:0006952;GO:0009738;GO:0009607	defense response;abscisic acid-activated signaling pathway;response to biotic stimulus	GO:0038023;GO:0010427;GO:0004864	signaling receptor activity;abscisic acid binding;protein phosphatase inhibitor activity	GO:0005737;GO:0005886	cytoplasm;plasma membrane
Up	Oleur061Scf0116g05044	KFB18	Kelch repeat F-box 18 protein	3.13535	0.00148075			GO:0006890;GO:0006623	retrograde vesicle-mediated transport, Golgi to endoplasmic reticulum;protein targeting to vacuole			GO:0070939;GO:0005634;GO:0042406	Dsl1/NZR complex;nucleus;extrinsic component of endoplasmic reticulum membrane
Up	Oleur061Scf0125g00001	AZG2	Adenine/guanine permease AZG2	2.32001	1.95797e-05			GO:0015854;GO:0015853;GO:1903790;GO:0006863;GO:1904823;GO:0051503	guanine transport;adenine transport;guanine nucleotide transmembrane transport;purine nucleobase transport;purine nucleobase transmembrane transport;adenine nucleotide transport	GO:0000295;GO:0015205;GO:0005345;GO:0001409	adenine nucleotide transmembrane transporter activity;nucleobase transmembrane transporter activity;purine nucleobase transmembrane transporter activity;guanine nucleotide transmembrane transporter activity	GO:0005886;GO:0016020	plasma membrane;membrane
Up	Oleur061Scf0160g02021	IDM1	Increased DNA methylation 1	2.99341	0.000130836			GO:0044030;GO:0080188;GO:0006357	regulation of DNA methylation;gene silencing by RNA-directed DNA methylation;regulation of transcription by RNA polymerase II	GO:0016758;GO:0004402;GO:0003677;GO:0016747;GO:0010385;GO:0046872;GO:0042393	hexosyltransferase activity;histone acetyltransferase activity;DNA binding;acyltransferase activity, transferring groups other than amino-acyl groups;double-stranded methylated DNA binding;metal ion binding;histone binding	GO:0005634	nucleus
Up	Oleur061Scf0162g03030	C7D55	Premnaspirodiene oxygenase-like	2.43249	0.0192933			GO:0016114;GO:0009699;GO:0019438;GO:0051762;GO:0033075;GO:0044550	terpenoid biosynthetic process;phenylpropanoid biosynthetic process;aromatic compound biosynthetic process;sesquiterpene biosynthetic process;isoquinoline alkaloid biosynthetic process;secondary metabolite biosynthetic process	GO:0016705;GO:0020037;GO:0005506;GO:0016712;GO:0004497	oxidoreductase activity, acting on paired donors, with incorporation or reduction of molecular oxygen;heme binding;iron ion binding;oxidoreductase activity, acting on paired donors, with incorporation or reduction of molecular oxygen, reduced flavin or flavoprotein as one donor, and incorporation of one atom of oxygen;monooxygenase activity	GO:0016020	membrane
Up	Oleur061Scf0176g10048	Os04g0338000	Probable aldo-keto reductase 2	2.01136	0.000111337			GO:0034220	monoatomic ion transmembrane transport	GO:0004033;GO:0016491;GO:0050236	aldo-keto reductase (NADP) activity;oxidoreductase activity;pyridoxine	GO:0005737;GO:0009941	cytoplasm;chloroplast envelope
Up	Oleur061Scf0180g04001	SABP2	Salicylic acid-binding protein 2	2.24901	0.0294034	1	1	GO:0009862;GO:0031408;GO:1901847;GO:0009696;GO:0050832;GO:0009873;GO:0048856;GO:0009627;GO:0010224;GO:0009694;GO:0010105;GO:0035834;GO:0009451;GO:0045087	systemic acquired resistance, salicylic acid mediated signaling pathway;oxylipin biosynthetic process;nicotinate metabolic process;salicylic acid metabolic process;defense response to fungus;ethylene-activated signaling pathway;anatomical structure development;systemic acquired resistance;response to UV-B;jasmonic acid metabolic process;negative regulation of ethylene-activated signaling pathway;…	GO:0080032;GO:0016788;GO:0016298;GO:0000155;GO:0051740;GO:0016787;GO:0003824;GO:0080030;GO:0080031;GO:0050529;GO:0106435;GO:0052689;GO:0051723	methyl jasmonate esterase activity;hydrolase activity, acting on ester bonds;lipase activity;phosphorelay sensor kinase activity;ethylene binding;hydrolase activity;catalytic activity;methyl indole-3-acetate esterase activity;methyl salicylate esterase activity;polyneuridine-aldehyde esterase activity;carboxylesterase activity;carboxylic ester hydrolase activity;protein methylesterase activity	GO:0005773	vacuole
Up	Oleur061Scf0231g10010	BBE23	FAD-binding PCMH-type domain-containing protein	2.43567	0.0425719			GO:0009820;GO:0042179	alkaloid metabolic process;nicotine biosynthetic process	GO:0050328;GO:0071949;GO:0016491	tetrahydroberberine oxidase activity;FAD binding;oxidoreductase activity	GO:0005773	vacuole
Up	Oleur061Scf0231g11008	25493354	FAD-binding PCMH-type domain-containing protein	2.80109	0.00216195			GO:0009820;GO:0042179	alkaloid metabolic process;nicotine biosynthetic process	GO:0050328;GO:0016491;GO:0071949	tetrahydroberberine oxidase activity;oxidoreductase activity;FAD binding	GO:0005773	vacuole
Up	Oleur061Scf0231g12001	25493354	Reticuline oxidase-like protein	3.36693	0.0095703			GO:0009820;GO:0042179	alkaloid metabolic process;nicotine biosynthetic process	GO:0050328;GO:0016491;GO:0071949	tetrahydroberberine oxidase activity;oxidoreductase activity;FAD binding	GO:0005773	vacuole
Up	Oleur061Scf0231g13001	DCAS	FAD-binding PCMH-type domain-containing protein	4.27363	0.0110557			GO:0009820;GO:0042179	alkaloid metabolic process;nicotine biosynthetic process	GO:0016491;GO:0050328;GO:0071949	oxidoreductase activity;tetrahydroberberine oxidase activity;FAD binding	GO:0005773	vacuole
Up	Oleur061Scf0231g13014	BBE10	FAD-binding PCMH-type domain-containing protein	3.40632	0.00229221			GO:0009820;GO:0042179	alkaloid metabolic process;nicotine biosynthetic process	GO:0050468;GO:0016491;GO:0071949;GO:0050660	reticuline oxidase activity;oxidoreductase activity;FAD binding;flavin adenine dinucleotide binding	GO:0005773;GO:0016020	vacuole;membrane
Up	Oleur061Scf0231g13015	LOC113728578	Berberine bridge enzyme-like 18	3.4186	0.0031796			GO:0042179;GO:0009820	nicotine biosynthetic process;alkaloid metabolic process	GO:0071949;GO:0016491;GO:0050328	FAD binding;oxidoreductase activity;tetrahydroberberine oxidase activity	GO:0005773	vacuole
Up	Oleur061Scf0243g01006	OLEA9_A019802	Protein LNK1	2.18675	0.0331139			GO:0009649;GO:0006354;GO:0032922;GO:0006355;GO:0007623	entrainment of circadian clock;DNA-templated transcription elongation;circadian regulation of gene expression;regulation of DNA-templated transcription;circadian rhythm	GO:0070063;GO:0003712	RNA polymerase binding;transcription coregulator activity
Up	Oleur061Scf0246g01013	BBE12	Berberine bridge enzyme-like protein 12	2.74456	0.000120248			GO:0009820;GO:0042179	alkaloid metabolic process;nicotine biosynthetic process	GO:0050328;GO:0050468;GO:0016491;GO:0071949	tetrahydroberberine oxidase activity;reticuline oxidase activity;oxidoreductase activity;FAD binding	GO:0005773	vacuole
Up	Oleur061Scf0251g02003	CISIN_1g024067mg	adenylate kinase	3.47621	0.000186236			GO:0006139;GO:0016310	nucleobase-containing compound metabolic process;phosphorylation	GO:0004055;GO:0004017;GO:0005524;GO:0016787;GO:0019205	argininosuccinate synthase activity;adenylate kinase activity;ATP binding;hydrolase activity;nucleobase-containing compound kinase activity	GO:0005739;GO:0005737	mitochondrion;cytoplasm
Up	Oleur061Scf0258g02025	BBX18	B box-type domain-containing protein	2.0458	0.0204294			GO:0009640;GO:0006355	photomorphogenesis;regulation of DNA-templated transcription	GO:0008270	zinc ion binding	GO:0005634	nucleus
Up	Oleur061Scf0274g01038	OLEA9_A048768	E3 ubiquitin- ligase RHA2B-like	2.17582	0.0121393			GO:0016567	protein ubiquitination	GO:0008270;GO:0061630;GO:0046872;GO:0016874	zinc ion binding;ubiquitin protein ligase activity;metal ion binding;ligase activity	GO:0016020	membrane
Up	Oleur061Scf0275g03007	inco	MADS-box protein SVP	2.09258	0.0295233			GO:0006357;GO:0009266;GO:0045892;GO:0009910;GO:0045944	regulation of transcription by RNA polymerase II;response to temperature stimulus;negative regulation of DNA-templated transcription;negative regulation of flower development;positive regulation of transcription by RNA polymerase II	GO:0000981;GO:0000900;GO:0000977;GO:0003700;GO:0000978;GO:0046983	DNA-binding transcription factor activity, RNA polymerase II-specific;mRNA regulatory element binding translation repressor activity;RNA polymerase II transcription regulatory region sequence-specific DNA binding;DNA-binding transcription factor activity;RNA polymerase II cis-regulatory region sequence-specific DNA binding;protein dimerization activity	GO:0005634	nucleus
Up	Oleur061Scf0289g03007		Serine/threonine-protein kinase HT1-like	2.86744	0.035965			GO:0016310	phosphorylation	GO:0004672;GO:0005524	protein kinase activity;ATP binding
Up	Oleur061Scf0306g01012	11433125	Alanine--glyoxylate aminotransferase 2 homolog 3, mitochondrial-like	3.88483	0.00168962			GO:1901566	organonitrogen compound biosynthetic process	GO:0030170;GO:0008483;GO:0008453	pyridoxal phosphate binding;transaminase activity;alanine-glyoxylate transaminase activity
Up	Oleur061Scf0325g02008	LOC105156745	E3 ubiquitin- ligase RHA2B-like	2.0958	0.0419578			GO:0016567	protein ubiquitination	GO:0008270;GO:0016874;GO:0046872;GO:0061630	zinc ion binding;ligase activity;metal ion binding;ubiquitin protein ligase activity
Up	Oleur061Scf0383g02018	CKX6	cytokinin dehydrogenase	3.41658	0.00900732			GO:0009820;GO:0009690	alkaloid metabolic process;cytokinin metabolic process	GO:0019139;GO:0071949;GO:0016491	cytokinin dehydrogenase activity;FAD binding;oxidoreductase activity	GO:0016020	membrane
Up	Oleur061Scf0393g00005	EPR	Exopolysaccharide receptor	2.38638	0.00540106			GO:0016310;GO:0016192;GO:0045087;GO:0006886	phosphorylation;vesicle-mediated transport;innate immune response;intracellular protein transport	GO:0004709;GO:0005524;GO:0004674;GO:0019199	MAP kinase kinase kinase activity;ATP binding;protein serine/threonine kinase activity;transmembrane receptor protein kinase activity	GO:0005886;GO:0030131;GO:0016020	plasma membrane;clathrin adaptor complex;membrane
Up	Oleur061Scf0443g00011	CPK24	Calcium-dependent protein kinase 24	2.23252	0.00347662			GO:1901979;GO:0035556;GO:0080092;GO:0016310	regulation of inward rectifier potassium channel activity;intracellular signal transduction;regulation of pollen tube growth;phosphorylation	GO:0004683;GO:0004672;GO:0005516;GO:0005509;GO:0005524;GO:0106310;GO:0009931;GO:0004674	calmodulin-dependent protein kinase activity;protein kinase activity;calmodulin binding;calcium ion binding;ATP binding;protein serine kinase activity;calcium-dependent protein serine/threonine kinase activity;protein serine/threonine kinase activity	GO:0005737;GO:0005634;GO:0005886	cytoplasm;nucleus;plasma membrane
Up	Oleur061Scf0462g01028	BBX1	CONSTANS-like 1 protein	2.04455	0.0345281			GO:2000028;GO:0009909	regulation of photoperiodism, flowering;regulation of flower development	GO:0008270	zinc ion binding	GO:0005634	nucleus
Up	Oleur061Scf0470g02019	AZG1	Adenine/guanine permease AZG1	2.40386	0.00542575			GO:0006863;GO:0015853;GO:0015854;GO:0032012;GO:1904823	purine nucleobase transport;adenine transport;guanine transport;regulation of ARF protein signal transduction;purine nucleobase transmembrane transport	GO:0005345;GO:0015205	purine nucleobase transmembrane transporter activity;nucleobase transmembrane transporter activity	GO:0005886;GO:0016020	plasma membrane;membrane
Up	Oleur061Scf0482g01001	vde	Violaxanthin de-epoxidase	2.87178	0.0025683			GO:0010028;GO:0009408;GO:0071482;GO:0015994;GO:0006631	xanthophyll cycle;response to heat;cellular response to light stimulus;chlorophyll metabolic process;fatty acid metabolic process	GO:0016987;GO:0046422;GO:0019904	sigma factor activity;violaxanthin de-epoxidase activity;protein domain specific binding	GO:0031977;GO:0009534;GO:0030127	thylakoid lumen;chloroplast thylakoid;COPII vesicle coat
Up	Oleur061Scf0505g00003	LOC113709216	Transcription factor MYB59-like	2.22258	0.00251711			GO:0043266;GO:0035865;GO:0010597;GO:0006355	regulation of potassium ion transport;cellular response to potassium ion;green leaf volatile biosynthetic process;regulation of DNA-templated transcription	GO:0043565;GO:0003700;GO:0000976	sequence-specific DNA binding;DNA-binding transcription factor activity;transcription cis-regulatory region binding	GO:0005634	nucleus
Up	Oleur061Scf0513g02014	CDF2	Dof-type domain-containing protein	2.06002	0.000395131			GO:0006366	transcription by RNA polymerase II	GO:0003677;GO:0003700	DNA binding;DNA-binding transcription factor activity	GO:0005634	nucleus
Up	Oleur061Scf0529g01004	PP2C	PPM-type phosphatase domain-containing protein	2.01682	0.0277897			GO:0007034;GO:0045739	vacuolar transport;positive regulation of DNA repair	GO:0004722;GO:0017018	protein serine/threonine phosphatase activity;myosin phosphatase activity	GO:0070552;GO:0070531	BRISC complex;BRCA1-A complex
Up	Oleur061Scf0530g03040	LOC104213175	Rust resistance kinase Lr10-like	2.17466	0.0092158			GO:0016310	phosphorylation	GO:0004672;GO:0004674;GO:0005524;GO:0008889;GO:0016628;GO:0030247	protein kinase activity;protein serine/threonine kinase activity;ATP binding;glycerophosphodiester phosphodiesterase activity;oxidoreductase activity, acting on the CH-CH group of donors, NAD or NADP as acceptor;polysaccharide binding	GO:0016020	membrane
Up	Oleur061Scf0531g13001	25493042	Glutamate receptor	2.00388	0.00449875					GO:0038023;GO:0015276;GO:0051499;GO:0000049	signaling receptor activity;ligand-gated monoatomic ion channel activity;D-aminoacyl-tRNA deacylase activity;tRNA binding	GO:0016020;GO:0005886	membrane;plasma membrane
Up	Oleur061Scf0532g10010	11421575	PAR1 protein	2.86703	7.80709e-07							GO:0016020	membrane
Up	Oleur061Scf0538g01021	MDR13	ABC transporter B family member 15-like	2.16277	0.0185637			GO:0090374;GO:0055085	oligopeptide export from mitochondrion;transmembrane transport	GO:0015421;GO:0005524;GO:0042626;GO:0016887;GO:0140359	ABC-type oligopeptide transporter activity;ATP binding;ATPase-coupled transmembrane transporter activity;ATP hydrolysis activity;ABC-type transporter activity	GO:0016020	membrane
Up	Oleur061Scf0543g02003	TEM	Tempranillo	4.20136	4.28205e-06	1		GO:0009873;GO:0006952	ethylene-activated signaling pathway;defense response	GO:0003700;GO:0004239;GO:0003677	DNA-binding transcription factor activity;initiator methionyl aminopeptidase activity;DNA binding	GO:0005634	nucleus
Up	Oleur061Scf0546g04018			3.55436	0.00437194
Up	Oleur061Scf0546g04019			5.88618	5.99559e-05
Up	Oleur061Scf0546g07015	ERF096	Ethylene-responsive transcription factor ERF096	4.22463	0.00165552	1		GO:0010186;GO:0009789;GO:0009873;GO:0090332;GO:0006952;GO:0045893	positive regulation of cellular defense response;positive regulation of abscisic acid-activated signaling pathway;ethylene-activated signaling pathway;stomatal closure;defense response;positive regulation of DNA-templated transcription	GO:0003700;GO:0003677	DNA-binding transcription factor activity;DNA binding	GO:0005634	nucleus
Up	Oleur061Scf0554g01014	ERG1	C2 domain-containing protein	3.33726	0.00574285	1		GO:0006396;GO:0006629;GO:0006952;GO:0046274	RNA processing;lipid metabolic process;defense response;lignin catabolic process	GO:0003723;GO:0004000;GO:0004807;GO:0005507;GO:0005544;GO:0052716	RNA binding;adenosine deaminase activity;triose-phosphate isomerase activity;copper ion binding;calcium-dependent phospholipid binding;hydroquinone	GO:0005737;GO:0005886;GO:0048046	cytoplasm;plasma membrane;apoplast
Up	Oleur061Scf0554g02004	ERG1	Elicitor-responsive protein 1	3.23731	0.0293755	1		GO:0046274;GO:0006396;GO:0006952	lignin catabolic process;RNA processing;defense response	GO:0046872;GO:0003723;GO:0004807;GO:0005507;GO:0052716;GO:0004000;GO:0005544	metal ion binding;RNA binding;triose-phosphate isomerase activity;copper ion binding;hydroquinone;adenosine deaminase activity;calcium-dependent phospholipid binding	GO:0005886;GO:0048046;GO:0005737	plasma membrane;apoplast;cytoplasm
Up	Oleur061Scf0583g00002	LRK10	Protein kinase domain-containing protein	6.04841	0.000626413			GO:0016310	phosphorylation	GO:0004713;GO:0008889;GO:0004672;GO:0004674;GO:0005524;GO:0030247	protein tyrosine kinase activity;glycerophosphodiester phosphodiesterase activity;protein kinase activity;protein serine/threonine kinase activity;ATP binding;polysaccharide binding	GO:0016020	membrane
Up	Oleur061Scf0583g00003	LOC110768058	Rust resistance kinase Lr10-like	7.17151	0.000505937			GO:0016310	phosphorylation	GO:0004672;GO:0004674;GO:0005524;GO:0030247	protein kinase activity;protein serine/threonine kinase activity;ATP binding;polysaccharide binding
Up	Oleur061Scf0583g00006	OLEA9_A074195	LEAF RUST 10 DISEASE-RESISTANCE LOCUS RECEPTOR-LIKE PROTEIN KINASE-like	6.47867	0.00218959			GO:0016310	phosphorylation	GO:0004672;GO:0008889;GO:0030247;GO:0005524;GO:0016301	protein kinase activity;glycerophosphodiester phosphodiesterase activity;polysaccharide binding;ATP binding;kinase activity	GO:0016020	membrane
Up	Oleur061Scf0583g00013	LOC110746243	Rust resistance kinase Lr10-like	7.71145	4.85258e-05			GO:0016310	phosphorylation	GO:0004672;GO:0008889;GO:0005524;GO:0030247;GO:0004674	protein kinase activity;glycerophosphodiester phosphodiesterase activity;ATP binding;polysaccharide binding;protein serine/threonine kinase activity
Up	Oleur061Scf0597g00032			2.49669	0.0412741
Up	Oleur061Scf0602g04013	ATL47	RING-type domain-containing protein	2.73078	2.23312e-05			GO:0016567	protein ubiquitination	GO:0008270;GO:0061630;GO:0046872;GO:0016874	zinc ion binding;ubiquitin protein ligase activity;metal ion binding;ligase activity	GO:0016020	membrane
Up	Oleur061Scf0602g04014	LOC105162211	RING-H2 finger protein ATL3-like	2.25787	0.0306232			GO:0016567	protein ubiquitination	GO:0016874;GO:0008270;GO:0061630;GO:0046872	ligase activity;zinc ion binding;ubiquitin protein ligase activity;metal ion binding	GO:0016020	membrane
Up	Oleur061Scf0609g07023	g1	glucan endo-1,3-beta-D-glucosidase	2.35194	0.0116994	1		GO:0005975;GO:0006952	carbohydrate metabolic process;defense response	GO:0016780;GO:0042973;GO:0004553	phosphotransferase activity, for other substituted phosphate groups;glucan endo-1,3-beta-D-glucosidase activity;hydrolase activity, hydrolyzing O-glycosyl compounds
Up	Oleur061Scf0623g14004	PT3	Phosphate transporter	3.5238	0.00831786			GO:0035435;GO:0009651;GO:1990547	phosphate ion transmembrane transport;response to salt stress;mitochondrial phosphate ion transmembrane transport	GO:0008373;GO:0005315;GO:0003729	sialyltransferase activity;inorganic phosphate transmembrane transporter activity;mRNA binding	GO:0005743;GO:0031966	mitochondrial inner membrane;mitochondrial membrane
Up	Oleur061Scf0635g01026	OPA3	Putative OPA3-like protein	2.2932	0.00641567			GO:0019216	regulation of lipid metabolic process			GO:0005739	mitochondrion
Up	Oleur061Scf0657g07033	LOC107819186	Uncharacterized protein LOC107819186	3.08273	0.00373288			GO:0034220	monoatomic ion transmembrane transport	GO:0016853	isomerase activity	GO:0016020	membrane
Up	Oleur061Scf0671g00014	BBE11	FAD-binding PCMH-type domain-containing protein	3.48639	0.020117			GO:0009820;GO:0042179	alkaloid metabolic process;nicotine biosynthetic process	GO:0016491;GO:0050328;GO:0071949	oxidoreductase activity;tetrahydroberberine oxidase activity;FAD binding	GO:0005773	vacuole
Up	Oleur061Scf0690g01019	LOC105161118	RING-type E3 ubiquitin transferase	2.09516	0.000288195			GO:0016310	phosphorylation	GO:0004791;GO:0004715;GO:0047134;GO:0005524;GO:0004672	thioredoxin-disulfide reductase (NADP) activity;non-membrane spanning protein tyrosine kinase activity;protein-disulfide reductase (NAD(P)) activity;ATP binding;protein kinase activity
Up	Oleur061Scf0702g01012	POPTR_002G201100	Protein kinase domain-containing protein	3.16274	0.0293174			GO:0007165;GO:0016310	signal transduction;phosphorylation	GO:0004672;GO:0004674;GO:0004709;GO:0005524	protein kinase activity;protein serine/threonine kinase activity;MAP kinase kinase kinase activity;ATP binding
Up	Oleur061Scf0709g02050	ileS	Isoleucyl-tRNA synthetase	4.0656	0.0179209			GO:0006418;GO:0006428;GO:0009699;GO:0009791;GO:0032543;GO:0048481;GO:0048608	tRNA aminoacylation for protein translation;isoleucyl-tRNA aminoacylation;phenylpropanoid biosynthetic process;post-embryonic development;mitochondrial translation;plant ovule development;reproductive structure development	GO:0000049;GO:0002161;GO:0004812;GO:0004822;GO:0005524	tRNA binding;aminoacyl-tRNA editing activity;aminoacyl-tRNA ligase activity;isoleucine-tRNA ligase activity;ATP binding	GO:0005739	mitochondrion
Up	Oleur061Scf0743g01008	LOC105156237	Rust resistance kinase Lr10-like	2.43922	0.0331744			GO:0016310	phosphorylation	GO:0004715;GO:0030247;GO:0005524;GO:0004672;GO:0008889	non-membrane spanning protein tyrosine kinase activity;polysaccharide binding;ATP binding;protein kinase activity;glycerophosphodiester phosphodiesterase activity	GO:0016020	membrane
Up	Oleur061Scf0756g03023	IQM2	IQ domain-containing protein IQM2	2.53853	0.0441151	1		GO:0000160;GO:0006367;GO:0009651;GO:0010119;GO:0045892;GO:2000031;GO:0009737;GO:0009736;GO:2000022;GO:0010197;GO:0009862;GO:0006913;GO:0006606;GO:0071456;GO:0022900;GO:0098542;GO:0048544	phosphorelay signal transduction system;transcription initiation at RNA polymerase II promoter;response to salt stress;regulation of stomatal movement;negative regulation of DNA-templated transcription;regulation of salicylic acid mediated signaling pathway;response to abscisic acid;cytokinin-activated signaling pathway;regulation of jasmonic acid mediated signaling pathway;polar nucleus fusion;s…	GO:0140658;GO:0015369;GO:0004714;GO:0016874;GO:0031267;GO:0016818;GO:0004672;GO:0005516;GO:0043531;GO:0016274;GO:0004523;GO:0010277;GO:0016740;GO:0051537;GO:0008270;GO:0016614;GO:0003676;GO:0005524	ATP-dependent chromatin remodeler activity;calcium;transmembrane receptor protein tyrosine kinase activity;ligase activity;small GTPase binding;hydrolase activity, acting on acid anhydrides, in phosphorus-containing anhydrides;protein kinase activity;calmodulin binding;ADP binding;protein-arginine N-methyltransferase activity;RNA-DNA hybrid ribonuclease activity;chlorophyllide a oxygenase [overal…	GO:0005829;GO:0005737;GO:0016020;GO:0005669;GO:0005634;GO:0005840	cytosol;cytoplasm;membrane;transcription factor TFIID complex;nucleus;ribosome
Up	Oleur061Scf0756g04019	OLEA9_A032015	Serine/threonine-protein kinase	3.0126	0.0102646			GO:0016310	phosphorylation	GO:0016301	kinase activity	GO:0016020	membrane
Up	Oleur061Scf0785g01008	nac	NAC domain-containing protein	2.13329	0.00982033			GO:0006081;GO:0006355	cellular aldehyde metabolic process;regulation of DNA-templated transcription	GO:0003677;GO:0047372	DNA binding;acylglycerol lipase activity
Up	Oleur061Scf0799g12030	bZIP35	BZIP domain-containing protein	3.10291	3.91715e-08					GO:0004707;GO:0003700	MAP kinase activity;DNA-binding transcription factor activity	GO:0005634	nucleus
Up	Oleur061Scf0809g02009	Acr_28g0014470	Receptor-like protein kinase 1	2.23792	0.000817458			GO:0016310	phosphorylation	GO:0106310;GO:0005524;GO:0004674;GO:0004713;GO:0030246;GO:0004672	protein serine kinase activity;ATP binding;protein serine/threonine kinase activity;protein tyrosine kinase activity;carbohydrate binding;protein kinase activity	GO:0016020	membrane
Up	Oleur061Scf0813g03005	GATA10	Putative GATA transcription factor 10	4.61964	0.00180822			GO:0006355;GO:0030154	regulation of DNA-templated transcription;cell differentiation	GO:0008270;GO:0008146;GO:0043565	zinc ion binding;sulfotransferase activity;sequence-specific DNA binding
Up	Oleur061Scf0823g00005	LOC111432994	4a-hydroxytetrahydrobiopterin dehydratase	2.17606	0.0186215			GO:0006729	tetrahydrobiopterin biosynthetic process	GO:0008124	4-alpha-hydroxytetrahydrobiopterin dehydratase activity	GO:0005739	mitochondrion
Up	Oleur061Scf0889g03001	nac	NAC domain-containing protein	2.62652	0.000393231			GO:0006081;GO:0006355	cellular aldehyde metabolic process;regulation of DNA-templated transcription	GO:0003677;GO:0047372	DNA binding;acylglycerol lipase activity
Up	Oleur061Scf0899g00041	SAG20	Senescence associated gene 20	2.63273	0.0103392		1	GO:0051762;GO:0009624;GO:0002238;GO:0071555;GO:0008360;GO:0010193;GO:0050896;GO:0009620;GO:0010150	sesquiterpene biosynthetic process;response to nematode;response to molecule of fungal origin;cell wall organization;regulation of cell shape;response to ozone;response to stimulus;response to fungus;leaf senescence	GO:0046872;GO:0046873;GO:0008716;GO:0009975	metal ion binding;metal ion transmembrane transporter activity;D-alanine-D-alanine ligase activity;cyclase activity	GO:0043229;GO:0016020	intracellular organelle;membrane
Up	Oleur061Scf0929g02002	SPL	SBP-type domain-containing protein	2.68693	0.00252899					GO:0003677;GO:0004714;GO:0046872	DNA binding;transmembrane receptor protein tyrosine kinase activity;metal ion binding	GO:0005634;GO:0016020	nucleus;membrane
Up	Oleur061Scf0934g00002	hsfa9	HSF-type DNA-binding domain-containing protein	2.18895	7.39431e-07			GO:0010286;GO:0009058;GO:0071456;GO:0034620;GO:0006357;GO:0042542;GO:0034605;GO:0045893	heat acclimation;biosynthetic process;cellular response to hypoxia;cellular response to unfolded protein;regulation of transcription by RNA polymerase II;response to hydrogen peroxide;cellular response to heat;positive regulation of DNA-templated transcription	GO:0003700;GO:0000978;GO:1990841;GO:0043565;GO:0008757	DNA-binding transcription factor activity;RNA polymerase II cis-regulatory region sequence-specific DNA binding;promoter-specific chromatin binding;sequence-specific DNA binding;S-adenosylmethionine-dependent methyltransferase activity	GO:0005634	nucleus
Up	Oleur061Scf0934g00010	ERF2	Ethylene-responsive transcription factor 2	2.48138	0.036419	1		GO:0009873;GO:0006952;GO:0009835	ethylene-activated signaling pathway;defense response;fruit ripening	GO:0003700;GO:0003677	DNA-binding transcription factor activity;DNA binding	GO:0005634	nucleus
Up	Oleur061Scf1012g00019	LOC104216543	Ethylene-responsive transcription factor 1B-like	3.39672	0.00523149	1		GO:0009873;GO:0010104;GO:0006952	ethylene-activated signaling pathway;regulation of ethylene-activated signaling pathway;defense response	GO:0000976;GO:0003700;GO:0003677	transcription cis-regulatory region binding;DNA-binding transcription factor activity;DNA binding	GO:0005634	nucleus
Up	Oleur061Scf1016g01010	CT251	Putative At5g37260	2.17334	8.03787e-08			GO:0006355;GO:0007623;GO:0010597;GO:0010600;GO:0009734	regulation of DNA-templated transcription;circadian rhythm;green leaf volatile biosynthetic process;regulation of auxin biosynthetic process;auxin-activated signaling pathway	GO:0000976;GO:0003677	transcription cis-regulatory region binding;DNA binding
Up	Oleur061Scf1069g02006	100790652	Desiccation-related protein PCC13-62	2.01348	0.0483691			GO:0071465;GO:0009791;GO:0008152;GO:0016043;GO:1902075	cellular response to desiccation;post-embryonic development;metabolic process;cellular component organization;cellular response to salt	GO:0004560	alpha-L-fucosidase activity	GO:0005789;GO:0016020	endoplasmic reticulum membrane;membrane
Up	Oleur061Scf1098g06026	102586215	Proteinase inhibitor type-2	2.74964	0.00581324					GO:0004867	serine-type endopeptidase inhibitor activity
Up	Oleur061Scf1102g06020	BBE20	FAD-binding PCMH-type domain-containing protein	5.33815	0.000289241			GO:0009820;GO:0042179	alkaloid metabolic process;nicotine biosynthetic process	GO:0016491;GO:0050328;GO:0050468;GO:0050660;GO:0071949	oxidoreductase activity;tetrahydroberberine oxidase activity;reticuline oxidase activity;flavin adenine dinucleotide binding;FAD binding	GO:0005773	vacuole
Up	Oleur061Scf1105g06009	rsmB	16S rRNA (cytosine(967)-C(5))-methyltransferase	2.39918	0.0195108			GO:0001510;GO:0006355	RNA methylation;regulation of DNA-templated transcription	GO:0003723;GO:0004527;GO:0008173;GO:0008649	RNA binding;exonuclease activity;RNA methyltransferase activity;rRNA methyltransferase activity	GO:0005737;GO:0043229	cytoplasm;intracellular organelle
Up	Oleur061Scf1152g01012	STR10	Rhodanese-like domain-containing protein 10	2.46041	0.00742908			GO:0009409;GO:0016042;GO:0035556;GO:0006629	response to cold;lipid catabolic process;intracellular signal transduction;lipid metabolic process	GO:0004435;GO:0004045	phosphatidylinositol phospholipase C activity;aminoacyl-tRNA hydrolase activity	GO:0016020;GO:0009534;GO:0005886;GO:0009941	membrane;chloroplast thylakoid;plasma membrane;chloroplast envelope
Up	Oleur061Scf1163g04034	HUB2	E3 ubiquitin protein ligase	2.30043	0.0224696			GO:0016567;GO:0010228;GO:0010162;GO:0009965;GO:0006325;GO:0045087	protein ubiquitination;vegetative to reproductive phase transition of meristem;seed dormancy process;leaf morphogenesis;chromatin organization;innate immune response	GO:0046872;GO:0042803;GO:0061630;GO:0016874;GO:0004842	metal ion binding;protein homodimerization activity;ubiquitin protein ligase activity;ligase activity;ubiquitin-protein transferase activity	GO:0033503;GO:0005634	HULC complex;nucleus
Up	Oleur061Scf1166g10015	GT7	UDP-glycosyltransferase 83A1-like	3.30755	0.00098616					GO:0008194;GO:0016758;GO:0035251;GO:0047213;GO:0047792;GO:0050403;GO:0080043;GO:0080044	UDP-glycosyltransferase activity;hexosyltransferase activity;UDP-glucosyltransferase activity;anthocyanidin 3-O-glucosyltransferase activity;cyanohydrin beta-glucosyltransferase activity;trans-zeatin O-beta-D-glucosyltransferase activity;quercetin 3-O-glucosyltransferase activity;quercetin 7-O-glucosyltransferase activity	GO:0005737	cytoplasm
Up	Oleur061Scf1171g02006	25498157	Phosphoglycerate mutase family protein	2.59557	0.000860353			GO:0006511;GO:0031326;GO:0080090;GO:0016567	ubiquitin-dependent protein catabolic process;regulation of cellular biosynthetic process;regulation of primary metabolic process;protein ubiquitination	GO:0004842;GO:0003755;GO:0003960;GO:0004553;GO:0003824;GO:0015145;GO:0015293;GO:0004523;GO:0061630	ubiquitin-protein transferase activity;peptidyl-prolyl cis-trans isomerase activity;NADPH;hydrolase activity, hydrolyzing O-glycosyl compounds;catalytic activity;monosaccharide transmembrane transporter activity;symporter activity;RNA-DNA hybrid ribonuclease activity;ubiquitin protein ligase activity	GO:0016020	membrane
Up	Oleur061Scf1174g02014			3.76348	0.0471514
Up	Oleur061Scf1178g09009	PCR2	Protein PLANT CADMIUM RESISTANCE 2	2.10553	0.0422825			GO:0030245;GO:0048235;GO:0006979	cellulose catabolic process;pollen sperm cell differentiation;response to oxidative stress	GO:0008810	cellulase activity	GO:0016020;GO:0005886	membrane;plasma membrane
Up	Oleur061Scf1181g02006	LOC113868859	Disease resistance protein RPM1-like isoform X1	2.8594	0.0252469	1		GO:0006952;GO:0051707;GO:0098542	defense response;response to other organism;defense response to other organism	GO:0043531;GO:0016787	ADP binding;hydrolase activity
Up	Oleur061Scf1183g03013	11419055	WAT1-related protein	3.21591	0.00348817					GO:0022857	transmembrane transporter activity	GO:0005886;GO:0016020	plasma membrane;membrane
Up	Oleur061Scf1206g01029	LOC105166057	Thaumatin-like protein 1b	2.53161	6.87845e-06	1		GO:0006952	defense response	GO:0016301;GO:0004190	kinase activity;aspartic-type endopeptidase activity	GO:0005576;GO:0016020	extracellular region;membrane
Up	Oleur061Scf1250g01013	AOX3	Ubiquinol oxidase 3, mitochondrial	2.63068	0.00255685			GO:0031930;GO:0009409;GO:0010230;GO:0045333	mitochondria-nucleus signaling pathway;response to cold;alternative respiration;cellular respiration	GO:0106292;GO:0102721;GO:0046872;GO:0009916	superoxide-generating NADPH oxidase activity;ubiquinol;metal ion binding;alternative oxidase activity	GO:0070469;GO:0005739;GO:0043229;GO:0005743	respirasome;mitochondrion;intracellular organelle;mitochondrial inner membrane
Up	Oleur061Scf1277g00001	ORF56	Cytochrome P450	2.82078	0.000153557			GO:0016135;GO:0044550;GO:0033075;GO:0008203	saponin biosynthetic process;secondary metabolite biosynthetic process;isoquinoline alkaloid biosynthetic process;cholesterol metabolic process	GO:0020037;GO:0016705;GO:0102375;GO:0005506;GO:0004497;GO:0050616	heme binding;oxidoreductase activity, acting on paired donors, with incorporation or reduction of molecular oxygen;11-oxo-beta-amyrin 30-oxidase activity;iron ion binding;monooxygenase activity;secologanin synthase activity	GO:0016020	membrane
Up	Oleur061Scf1280g02018	ht2	Hexose transporter	4.18984	8.71266e-05			GO:0009651;GO:0009737;GO:0009414;GO:0015749	response to salt stress;response to abscisic acid;response to water deprivation;monosaccharide transmembrane transport	GO:0009679;GO:0032440;GO:0015293;GO:0003825;GO:0005358;GO:0015145;GO:0004805	hexose;2-alkenal reductase [NAD(P)+] activity;symporter activity;alpha,alpha-trehalose-phosphate synthase (UDP-forming) activity;high-affinity glucose;monosaccharide transmembrane transporter activity;trehalose-phosphatase activity	GO:0016020	membrane
Up	Oleur061Scf1287g12012	LOC105175608	Uncharacterized protein LOC105175608	2.51727	0.0422312			GO:0070588;GO:0006874	calcium ion transmembrane transport;intracellular calcium ion homeostasis	GO:0008324;GO:0005509;GO:0015369;GO:0015368	monoatomic cation transmembrane transporter activity;calcium ion binding;calcium;calcium	GO:0005774;GO:0016020	vacuolar membrane;membrane
Up	Oleur061Scf1319g00019			2.84471	0.00721245
Up	Oleur061Scf1371g00024	LOC105164144	Probable transcriptional regulator SLK3 isoform X1	3.38751	0.0218568		1	GO:0046898;GO:0001666;GO:1901001;GO:0009617;GO:0010044;GO:0009620;GO:0009733;GO:0047484;GO:0009909;GO:0048467;GO:0000122;GO:0010272;GO:0045944;GO:0048481;GO:0071217;GO:0006979;GO:0030154;GO:0019877;GO:0009793;GO:0009624;GO:0006974;GO:0009908;GO:0009089	response to cycloheximide;response to hypoxia;negative regulation of response to salt stress;response to bacterium;response to aluminum ion;response to fungus;response to auxin;regulation of response to osmotic stress;regulation of flower development;gynoecium development;negative regulation of transcription by RNA polymerase II;response to silver ion;positive regulation of transcription by RNA p…	GO:0003973;GO:0003714;GO:0046982;GO:0008839	(S)-2-hydroxy-acid oxidase activity;transcription corepressor activity;protein heterodimerization activity;4-hydroxy-tetrahydrodipicolinate reductase	GO:0005667;GO:0005634	transcription regulator complex;nucleus
Up	Oleur061Scf1446g02020	LOC106777017	Protein LURP-one-related 17-like	2.70613	0.00166483			GO:0006096;GO:0006007	glycolytic process;glucose catabolic process	GO:0003743;GO:0030145;GO:0004619;GO:0046537;GO:0004672	translation initiation factor activity;manganese ion binding;phosphoglycerate mutase activity;2,3-bisphosphoglycerate-independent phosphoglycerate mutase activity;protein kinase activity	GO:0005737;GO:0016020	cytoplasm;membrane
Up	Oleur061Scf1450g00032	LOC105177915	Protein DETOXIFICATION	2.38946	2.23312e-05			GO:1990961	xenobiotic detoxification by transmembrane export across the plasma membrane	GO:0015297;GO:0022857;GO:0042910	antiporter activity;transmembrane transporter activity;xenobiotic transmembrane transporter activity	GO:0016020	membrane
Up	Oleur061Scf1459g07027	LOC105167824	WAT1-related protein	3.10425	0.00143854					GO:0022857	transmembrane transporter activity	GO:0005886;GO:0016020	plasma membrane;membrane
Up	Oleur061Scf1460g00029	LOC111485758	LOB domain-containing protein 1-like	3.09999	1.46686e-05					GO:0004088	carbamoyl-phosphate synthase (glutamine-hydrolyzing) activity
Up	Oleur061Scf1463g00003			4.87662	0.0370958
Up	Oleur061Scf1466g02016	At1g60730	Probable aldo-keto reductase 5	2.09548	0.00202888			GO:0034220	monoatomic ion transmembrane transport	GO:0050236;GO:0004033;GO:0016491	pyridoxine;aldo-keto reductase (NADP) activity;oxidoreductase activity	GO:0005634;GO:0009941;GO:0005737	nucleus;chloroplast envelope;cytoplasm
Up	Oleur061Scf1546g10004	UGT85A24	7-deoxyloganetin glucosyltransferase	2.40814	0.000158696			GO:1900994;GO:0009718	(-)-secologanin biosynthetic process;anthocyanin-containing compound biosynthetic process	GO:0016758;GO:0047213;GO:0080043;GO:0035251;GO:0080044;GO:0008194	hexosyltransferase activity;anthocyanidin 3-O-glucosyltransferase activity;quercetin 3-O-glucosyltransferase activity;UDP-glucosyltransferase activity;quercetin 7-O-glucosyltransferase activity;UDP-glycosyltransferase activity	GO:0005737	cytoplasm
Up	Oleur061Scf1561g00004	CYP3	Flavonoid 3'-monooxygenase-like	2.52107	0.00032962			GO:0033075;GO:0033076;GO:0009821;GO:0016114	isoquinoline alkaloid biosynthetic process;isoquinoline alkaloid metabolic process;alkaloid biosynthetic process;terpenoid biosynthetic process	GO:0016711;GO:0004497;GO:0016712;GO:0005506;GO:0033772;GO:0016717;GO:0020037;GO:0016702;GO:0016705	flavonoid 3'-monooxygenase activity;monooxygenase activity;oxidoreductase activity, acting on paired donors, with incorporation or reduction of molecular oxygen, reduced flavin or flavoprotein as one donor, and incorporation of one atom of oxygen;iron ion binding;flavonoid 3',5'-hydroxylase activity;oxidoreductase activity, acting on paired donors, with oxidation of a pair of donors resulting in …	GO:0016020	membrane
Up	Oleur061Scf1605g02041	hma4	P-type Zn(2+) transporter	2.03824	0.0142819			GO:0032025;GO:0010043;GO:0006829;GO:0055085;GO:0046686;GO:0015691	response to cobalt ion;response to zinc ion;zinc ion transport;transmembrane transport;response to cadmium ion;cadmium ion transport	GO:0016463;GO:0022857;GO:0019829;GO:0005524;GO:0008551;GO:0016887;GO:0046872	P-type zinc transporter activity;transmembrane transporter activity;ATPase-coupled monoatomic cation transmembrane transporter activity;ATP binding;P-type cadmium transporter activity;ATP hydrolysis activity;metal ion binding	GO:0016020	membrane
Up	Oleur061Scf1634g00010	MIZ1	Protein MIZU-KUSSEI 1	2.31262	0.0152015			GO:0010274	hydrotropism
Up	Oleur061Scf1686g03018	cpr	CPR	2.47522	0.00154551			GO:0051762	sesquiterpene biosynthetic process	GO:0050661;GO:0050660;GO:0010181;GO:0003958	NADP binding;flavin adenine dinucleotide binding;FMN binding;NADPH-hemoprotein reductase activity	GO:0005829;GO:0005783;GO:0005789	cytosol;endoplasmic reticulum;endoplasmic reticulum membrane
Up	Oleur061Scf1721g00008	IRX7	Putative glucuronoxylan glucuronosyltransferase irx7	2.05382	5.67595e-07			GO:0010417;GO:0006486;GO:0009834	glucuronoxylan biosynthetic process;protein glycosylation;plant-type secondary cell wall biogenesis	GO:0016757;GO:0102983	glycosyltransferase activity;xylogalacturonan beta-1,3-xylosyltransferase activity	GO:0000139;GO:0005794	Golgi membrane;Golgi apparatus
Up	Oleur061Scf1731g01046	OLEA9_D002341	AUXIN-REGULATED GENE INVOLVED IN ORGAN SIZE-like	4.33311	0.0480441			GO:0046622;GO:0009725	positive regulation of organ growth;response to hormone			GO:0005737;GO:0016020;GO:0005634	cytoplasm;membrane;nucleus
Up	Oleur061Scf1775g12013	OLEA9_A092101	EGF domain-specific O-linked N-acetylglucosamine transferase-like	2.9017	0.00370342			GO:0016024	CDP-diacylglycerol biosynthetic process	GO:0097363;GO:0004605;GO:0016763;GO:0016757;GO:0047517	protein O-acetylglucosaminyltransferase activity;phosphatidate cytidylyltransferase activity;pentosyltransferase activity;glycosyltransferase activity;1,4-beta-D-xylan synthase activity	GO:0005794;GO:0016020;GO:0000139	Golgi apparatus;membrane;Golgi membrane
Up	Oleur061Scf1779g01003	11422173	Pentatricopeptide repeat-containing protein At1g26500	2.87183	0.0418363			GO:0006397;GO:0019264;GO:0035999	mRNA processing;glycine biosynthetic process from serine;tetrahydrofolate interconversion	GO:0003729;GO:0004372;GO:0015140;GO:0015297;GO:0030170;GO:0042910	mRNA binding;glycine hydroxymethyltransferase activity;malate transmembrane transporter activity;antiporter activity;pyridoxal phosphate binding;xenobiotic transmembrane transporter activity	GO:0005737;GO:0005739	cytoplasm;mitochondrion
Up	Oleur061Scf1795g00012	LOC113706589	Disease resistance protein RPM1-like	2.2805	0.0116817	1		GO:0098542;GO:0051707;GO:0006952	defense response to other organism;response to other organism;defense response	GO:0043531	ADP binding
Up	Oleur061Scf1823g01006	MSL10	Mechanosensitive ion channel protein	2.10542	0.0441382			GO:0097468;GO:0050982;GO:0055085;GO:0006820;GO:0034220	programmed cell death in response to reactive oxygen species;detection of mechanical stimulus;transmembrane transport;monoatomic anion transport;monoatomic ion transmembrane transport	GO:0008381	mechanosensitive monoatomic ion channel activity	GO:0005886	plasma membrane
Up	Oleur061Scf1823g04022	APUM7	Putative pumilio-like 7, chloroplastic	3.06091	0.00427535			GO:0000472;GO:0006417;GO:0010608;GO:0000447;GO:0006355;GO:0007623;GO:0000480;GO:0000056	endonucleolytic cleavage to generate mature 5'-end of SSU-rRNA from (SSU-rRNA, 5.8S rRNA, LSU-rRNA);regulation of translation;post-transcriptional regulation of gene expression;endonucleolytic cleavage in ITS1 to separate SSU-rRNA from 5.8S rRNA and LSU-rRNA from tricistronic rRNA transcript (SSU-rRNA, 5.8S rRNA, LSU-rRNA);regulation of DNA-templated transcription;circadian rhythm;endonucleolytic…	GO:0003729;GO:0003723	mRNA binding;RNA binding	GO:0030688;GO:0005737;GO:0030686	preribosome, small subunit precursor;cytoplasm;90S preribosome
Up	Oleur061Scf1824g00041	ncapp	Aldose 1-epimerase	2.03499	0.00409622			GO:0006006;GO:0070483;GO:0033499;GO:0005975;GO:0019318	glucose metabolic process;detection of hypoxia;galactose catabolic process via UDP-galactose;carbohydrate metabolic process;hexose metabolic process	GO:0016853;GO:0030246;GO:0017172;GO:0004034	isomerase activity;carbohydrate binding;cysteine dioxygenase activity;aldose 1-epimerase activity
Up	Oleur061Scf1831g02015			5.67251	0.0239309
Up	Oleur061Scf1848g00022	dlst	dihydrolipoyllysine-residue succinyltransferase	3.30265	0.0162782			GO:0006099;GO:0009725;GO:0009836;GO:0033512	tricarboxylic acid cycle;response to hormone;fruit ripening, climacteric;L-lysine catabolic process to acetyl-CoA via saccharopine	GO:0004149;GO:0016746	dihydrolipoyllysine-residue succinyltransferase activity;acyltransferase activity	GO:0045252;GO:0005739	oxoglutarate dehydrogenase complex;mitochondrion
Up	Oleur061Scf1899g02035			4.8078	0.000406522
Up	Oleur061Scf1916g01020	TSJT1	Stem-specific protein TSJT1	2.17603	0.00161172	1		GO:0016559;GO:0006270;GO:0042742;GO:0006298;GO:0006623;GO:0008380;GO:0071456;GO:0006397;GO:0006268	peroxisome fission;DNA replication initiation;defense response to bacterium;mismatch repair;protein targeting to vacuole;RNA splicing;cellular response to hypoxia;mRNA processing;DNA unwinding involved in DNA replication	GO:0005506;GO:0004066;GO:0003678;GO:0004722;GO:0017018;GO:0016787;GO:0004519;GO:0030983;GO:0042802;GO:0000166;GO:0016810	iron ion binding;asparagine synthase (glutamine-hydrolyzing) activity;DNA helicase activity;protein serine/threonine phosphatase activity;myosin phosphatase activity;hydrolase activity;endonuclease activity;mismatched DNA binding;identical protein binding;nucleotide binding;hydrolase activity, acting on carbon-nitrogen (but not peptide) bonds	GO:0016020;GO:0009506;GO:0005778;GO:0005829;GO:0042555;GO:0005634;GO:0005886;GO:0000347	membrane;plasmodesma;peroxisomal membrane;cytosol;MCM complex;nucleus;plasma membrane;THO complex
Up	Oleur061Scf1979g01026	nia	Nitrate reductase	3.35893	2.81178e-05		1	GO:0009610;GO:0009416;GO:0042128;GO:0006809	response to symbiotic fungus;response to light stimulus;nitrate assimilation;nitric oxide biosynthetic process	GO:0009703;GO:0042802;GO:0043546;GO:0020037;GO:0071949;GO:0050464;GO:0030151;GO:0016491	nitrate reductase (NADH) activity;identical protein binding;molybdopterin cofactor binding;heme binding;FAD binding;nitrate reductase (NADPH) activity;molybdenum ion binding;oxidoreductase activity
Up	Oleur061Scf2069g03009	CHLN	Nicotianamine synthase	3.08495	0.00567201			GO:0030418	nicotianamine biosynthetic process	GO:0008236;GO:0030410	serine-type peptidase activity;nicotianamine synthase activity
Up	Oleur061Scf2086g03027	PBL3	Protein kinase domain-containing protein	3.28654	0.00165552			GO:0016310	phosphorylation	GO:0004674;GO:0004715;GO:0005524;GO:0004672	protein serine/threonine kinase activity;non-membrane spanning protein tyrosine kinase activity;ATP binding;protein kinase activity	GO:0005886	plasma membrane
Up	Oleur061Scf2094g01027	11407499	Catalytic/protein phosphatase type 2C	2.57353	0.00402851					GO:0017018;GO:0004722	myosin phosphatase activity;protein serine/threonine phosphatase activity
Up	Oleur061Scf2134g05040	bZIP35	BZIP transcription factor bZIP35	2.81255	0.000288195					GO:0003700	DNA-binding transcription factor activity	GO:0005634	nucleus
Up	Oleur061Scf2170g02003			6.39844	0.00361703
Up	Oleur061Scf2172g02008	BDH	Secoisolariciresinol dehydrogenase-like	2.30112	0.0363427			GO:0016114	terpenoid biosynthetic process	GO:0010301;GO:0016616;GO:0102960;GO:0047500;GO:0004316;GO:0016491	xanthoxin dehydrogenase activity;oxidoreductase activity, acting on the CH-OH group of donors, NAD or NADP as acceptor;momilactone-A synthase activity;(+)-borneol dehydrogenase activity;3-oxoacyl-[acyl-carrier-protein] reductase (NADPH) activity;oxidoreductase activity
Up	Oleur061Scf2205g00010	NLP	WAT1-related protein	2.77546	0.00848731					GO:0022857	transmembrane transporter activity	GO:0016020;GO:0005886	membrane;plasma membrane
Up	Oleur061Scf2218g00026	COL9	Zinc finger protein CONSTANS-LIKE 9	5.88242	6.87845e-06			GO:0006355	regulation of DNA-templated transcription	GO:0008270	zinc ion binding	GO:0005634	nucleus
Up	Oleur061Scf2223g00001	RPT2	Root phototropism protein 2	2.72387	0.0217629			GO:0009638;GO:0009904;GO:0016567	phototropism;chloroplast accumulation movement;protein ubiquitination			GO:0005737;GO:0000502	cytoplasm;proteasome complex
Up	Oleur061Scf2296g03035	LOC104219764	Proteinase inhibitor PSI-1.2-like	3.18717	0.0025511					GO:0004867	serine-type endopeptidase inhibitor activity
Up	Oleur061Scf2298g00020	CCL4	2-methylpropanoate--CoA ligase CCL4	2.19711	0.00179312			GO:0009698;GO:0006631	phenylpropanoid metabolic process;fatty acid metabolic process	GO:0047760;GO:0043759;GO:0005524;GO:0106290;GO:0016405;GO:0050218;GO:0016207;GO:0008756;GO:0016874	butyrate-CoA ligase activity;methylbutanoate-CoA ligase activity;ATP binding;trans-cinnamate-CoA ligase activity;CoA-ligase activity;propionate-CoA ligase activity;4-coumarate-CoA ligase activity;o-succinylbenzoate-CoA ligase activity;ligase activity	GO:0005829	cytosol
Up	Oleur061Scf2321g04004	chi1	chitinase	4.27878	3.09156e-08	1	1	GO:0006032;GO:0005975;GO:0016998;GO:0050832;GO:0000272	chitin catabolic process;carbohydrate metabolic process;cell wall macromolecule catabolic process;defense response to fungus;polysaccharide catabolic process	GO:0004568;GO:0008843;GO:0008061	chitinase activity;endochitinase activity;chitin binding
Up	Oleur061Scf2337g00011	11411313	HXXXD-type acyl-transferase family protein	2.20684	0.00310009			GO:0009836;GO:0009725	fruit ripening, climacteric;response to hormone	GO:0047672;GO:0016746;GO:0016740;GO:0047172	anthranilate N-benzoyltransferase activity;acyltransferase activity;transferase activity;shikimate O-hydroxycinnamoyltransferase activity
Up	Oleur061Scf2362g01015	LAC15	Benzenediol:oxygen oxidoreductase	3.46904	0.00124914			GO:0046274	lignin catabolic process	GO:0005507;GO:0016491;GO:0052716	copper ion binding;oxidoreductase activity;hydroquinone	GO:0048046	apoplast
Up	Oleur061Scf2362g01024	LAC1	Laccase	2.64435	0.00462034			GO:0046274	lignin catabolic process	GO:0005507;GO:0052716;GO:0016491	copper ion binding;hydroquinone;oxidoreductase activity	GO:0048046	apoplast
Up	Oleur061Scf2403g00022	nac	NAC domain-containing protein	2.48287	0.0159677			GO:0006355;GO:0006081	regulation of DNA-templated transcription;cellular aldehyde metabolic process	GO:0003677;GO:0047372	DNA binding;acylglycerol lipase activity
Up	Oleur061Scf2406g03032			3.11484	0.0337619
Up	Oleur061Scf2449g01028	Rbm25	RNA-binding protein 25	2.82537	0.0119267			GO:0009737;GO:0006397;GO:0048024;GO:0009414	response to abscisic acid;mRNA processing;regulation of mRNA splicing, via spliceosome;response to water deprivation	GO:0003723	RNA binding	GO:0005634	nucleus
Up	Oleur061Scf2487g00044	25482479	WAT1-related protein	2.43939	0.0496568					GO:0022857	transmembrane transporter activity	GO:0016020;GO:0005886	membrane;plasma membrane
Up	Oleur061Scf2513g04048	LOC107802376	Uncharacterized protein LOC107802376 isoform X1	3.08504	0.0163244					GO:0016853	isomerase activity	GO:0016020	membrane
Up	Oleur061Scf2564g01060	CLS	Protein kinase domain-containing protein	2.2356	0.0215934	1		GO:0007166;GO:0040008;GO:0016310;GO:0009266;GO:0050776;GO:0050829	cell surface receptor signaling pathway;regulation of growth;phosphorylation;response to temperature stimulus;regulation of immune response;defense response to Gram-negative bacterium	GO:0005524;GO:0004715;GO:0003871;GO:0004672	ATP binding;non-membrane spanning protein tyrosine kinase activity;5-methyltetrahydropteroyltriglutamate-homocysteine S-methyltransferase activity;protein kinase activity	GO:0005886;GO:0005829	plasma membrane;cytosol
Up	Oleur061Scf2594g04018	faeA	Feruloyl esterase A	3.4483	5.28209e-05			GO:0006629	lipid metabolic process	GO:0004806;GO:0030600	triglyceride lipase activity;feruloyl esterase activity	GO:0016020	membrane
Up	Oleur061Scf2611g00015	RVE8	Protein REVEILLE 8	2.42733	1.05319e-10			GO:0048573;GO:0010628;GO:0045944;GO:0043966;GO:0042753;GO:0042752;GO:0032922;GO:0006355;GO:0010597	photoperiodism, flowering;positive regulation of gene expression;positive regulation of transcription by RNA polymerase II;histone H3 acetylation;positive regulation of circadian rhythm;regulation of circadian rhythm;circadian regulation of gene expression;regulation of DNA-templated transcription;green leaf volatile biosynthetic process	GO:0043565;GO:0003677;GO:0003700;GO:0000976	sequence-specific DNA binding;DNA binding;DNA-binding transcription factor activity;transcription cis-regulatory region binding	GO:0005634	nucleus
Up	Oleur061Scf2630g00044	MYB62	Transcription factor MYB62	2.73945	0.0188856			GO:0006355;GO:0010015;GO:0010597;GO:0009686;GO:0055062;GO:0010373;GO:0045892;GO:0009740;GO:0016036	regulation of DNA-templated transcription;root morphogenesis;green leaf volatile biosynthetic process;gibberellin biosynthetic process;phosphate ion homeostasis;negative regulation of gibberellin biosynthetic process;negative regulation of DNA-templated transcription;gibberellic acid mediated signaling pathway;cellular response to phosphate starvation	GO:0003824;GO:0003700;GO:0000976;GO:0043565	catalytic activity;DNA-binding transcription factor activity;transcription cis-regulatory region binding;sequence-specific DNA binding	GO:0005634	nucleus
Up	Oleur061Scf2648g00012	EXLB1	Expansin-like B1	3.05787	0.00655699			GO:0019953;GO:0009653	sexual reproduction;anatomical structure morphogenesis	GO:0004176	ATP-dependent peptidase activity	GO:0005576;GO:0009532	extracellular region;plastid stroma
Up	Oleur061Scf2665g02013	RPL31	Large ribosomal subunit protein bL31c	2.14397	0.0231886			GO:0006412	translation	GO:0019843;GO:0003735	rRNA binding;structural constituent of ribosome	GO:0005840;GO:0009507;GO:1990904	ribosome;chloroplast;ribonucleoprotein complex
Up	Oleur061Scf2670g00004	LOC105175941	Berberine bridge enzyme-like 18	2.65983	0.0240776			GO:0009820;GO:0042179	alkaloid metabolic process;nicotine biosynthetic process	GO:0071949;GO:0016491	FAD binding;oxidoreductase activity	GO:0005773	vacuole
Up	Oleur061Scf2689g01036	HEX6	Hexose carrier protein HEX6	2.03988	0.00226335					GO:0015145;GO:0015293;GO:0032440	monosaccharide transmembrane transporter activity;symporter activity;2-alkenal reductase [NAD(P)+] activity	GO:0016020	membrane
Up	Oleur061Scf2696g04036			6.03154	0.035656
Up	Oleur061Scf2722g03009	11446052	Plant/F18G18-200 protein	2.13874	0.0225365			GO:0006913;GO:0042254	nucleocytoplasmic transport;ribosome biogenesis	GO:0005525;GO:0046872;GO:0003924;GO:0009055;GO:0020037	GTP binding;metal ion binding;GTPase activity;electron transfer activity;heme binding	GO:0016020;GO:0005730	membrane;nucleolus
Up	Oleur061Scf2732g01012	bglu5	Beta-glucosidase 18-like	6.00441	0.0158954			GO:0005975;GO:0033491	carbohydrate metabolic process;coniferin metabolic process	GO:0102483;GO:0102726;GO:0047782;GO:0004553;GO:0033907;GO:0008422;GO:0004565	scopolin beta-glucosidase activity;DIMBOA glucoside beta-D-glucosidase activity;coniferin beta-glucosidase activity;hydrolase activity, hydrolyzing O-glycosyl compounds;beta-D-fucosidase activity;beta-glucosidase activity;beta-galactosidase activity
Up	Oleur061Scf2745g01004	LOC104221318	Uncharacterized protein LOC104221318	2.42217	0.018724							GO:0016020	membrane
Up	Oleur061Scf2783g02003	PP2B15	F-box protein PP2-B15	2.98884	0.00768515			GO:0016226;GO:0051707	iron-sulfur cluster assembly;response to other organism	GO:0051536;GO:0016301;GO:0004523;GO:0018580;GO:0008270;GO:0004857;GO:0003676;GO:0030246;GO:0016762	iron-sulfur cluster binding;kinase activity;RNA-DNA hybrid ribonuclease activity;nitronate monooxygenase activity;zinc ion binding;enzyme inhibitor activity;nucleic acid binding;carbohydrate binding;xyloglucan	GO:0016020	membrane
Up	Oleur061Scf2798g02037	LOC113735124	Pectinesterase	5.67812	0.0238537			GO:0031145;GO:0042545;GO:0045490	anaphase-promoting complex-dependent catabolic process;cell wall modification;pectin catabolic process	GO:0046910;GO:0004857;GO:0030599;GO:0045330	pectinesterase inhibitor activity;enzyme inhibitor activity;pectinesterase activity;aspartyl esterase activity	GO:0005576	extracellular region
Up	Oleur061Scf2800g00020	100775799	BAR domain-containing protein	3.72426	2.65557e-05			GO:0006071	glycerol metabolic process	GO:0008081;GO:0016301	phosphoric diester hydrolase activity;kinase activity	GO:0005737	cytoplasm
Up	Oleur061Scf2838g03028	PILS5	Protein PIN-LIKES 5	3.23108	0.0301788			GO:0010311;GO:0040009;GO:0009734;GO:0080162;GO:0009733;GO:0140964	lateral root formation;regulation of growth rate;auxin-activated signaling pathway;endoplasmic reticulum to cytosol auxin transport;response to auxin;intracellular auxin homeostasis	GO:0010329;GO:0016874	auxin efflux transmembrane transporter activity;ligase activity	GO:0005789;GO:0016020	endoplasmic reticulum membrane;membrane
Up	Oleur061Scf2838g07024		Probable metal-nicotianamine transporter YSL7	4.00736	0.0453323					GO:0035673	oligopeptide transmembrane transporter activity	GO:0016020	membrane
Up	Oleur061Scf2859g02018	LOC111296426	Sulfoquinovosyl transferase SQD2-like isoform X2	2.73365	0.000322123			GO:0046506;GO:0016036;GO:0009247;GO:1901576	sulfolipid biosynthetic process;cellular response to phosphate starvation;glycolipid biosynthetic process;organic substance biosynthetic process	GO:0046510;GO:0016740;GO:0016757	UDP-sulfoquinovose;transferase activity;glycosyltransferase activity	GO:0009941	chloroplast envelope
Up	Oleur061Scf2874g08010	At5g12340	DUF4228 domain protein	2.88574	0.0452048		1	GO:0009734;GO:0009851;GO:0009451;GO:0009620	auxin-activated signaling pathway;auxin biosynthetic process;RNA modification;response to fungus	GO:0016810;GO:0016740;GO:0046983;GO:0016874	hydrolase activity, acting on carbon-nitrogen (but not peptide) bonds;transferase activity;protein dimerization activity;ligase activity	GO:0005759;GO:0000428	mitochondrial matrix;DNA-directed RNA polymerase complex
Up	Oleur061Scf2899g02031	nlp1	WAT1-related protein	2.89054	0.000978012					GO:0022857	transmembrane transporter activity	GO:0005886;GO:0016020	plasma membrane;membrane
Up	Oleur061Scf2903g04011	LOC104592258	SWIM-type domain-containing protein	3.27938	0.0228361					GO:0008270	zinc ion binding
Up	Oleur061Scf2915g01031	DOG18	protein-serine/threonine phosphatase	2.87397	0.0208275			GO:0006596;GO:0009788;GO:0010030	polyamine biosynthetic process;negative regulation of abscisic acid-activated signaling pathway;positive regulation of seed germination	GO:0004721;GO:0004722;GO:0004743;GO:0017018;GO:0030955;GO:0043169;GO:0046872	phosphoprotein phosphatase activity;protein serine/threonine phosphatase activity;pyruvate kinase activity;myosin phosphatase activity;potassium ion binding;cation binding;metal ion binding	GO:0005634	nucleus
Up	Oleur061Scf2922g00042	AP2	AP2 short isoform ISO	2.7071	0.0284305	1		GO:0045824;GO:0010228;GO:0010581;GO:0080050;GO:2000014;GO:0009873;GO:0006952	negative regulation of innate immune response;vegetative to reproductive phase transition of meristem;regulation of starch biosynthetic process;regulation of seed development;regulation of endosperm development;ethylene-activated signaling pathway;defense response	GO:0003700;GO:0043565;GO:0003677	DNA-binding transcription factor activity;sequence-specific DNA binding;DNA binding	GO:0005634	nucleus
Up	Oleur061Scf2948g02005	102588735	Initiation factor 2B-related protein	2.22217	0.0108716					GO:0003743	translation initiation factor activity
Up	Oleur061Scf2963g00001	Prx3	Peroxidase	2.41335	0.00699211			GO:0042744;GO:0006979	hydrogen peroxide catabolic process;response to oxidative stress	GO:0004601;GO:0140825;GO:0020037;GO:0046872	peroxidase activity;lactoperoxidase activity;heme binding;metal ion binding	GO:0016020;GO:0005576	membrane;extracellular region
Up	Oleur061Scf3026g03046	PR	Perakine reductase	2.18651	0.000233752			GO:0034220;GO:0009820	monoatomic ion transmembrane transport;alkaloid metabolic process	GO:0016491;GO:0004033;GO:0050236;GO:0010349	oxidoreductase activity;aldo-keto reductase (NADP) activity;pyridoxine;L-galactose dehydrogenase activity	GO:0005737	cytoplasm
Up	Oleur061Scf3049g01012			4.17951	0.0224651
Up	Oleur061Scf3072g00016	cel8	Endoglucanase	2.04161	0.00267649			GO:0000272;GO:0009835;GO:0030245	polysaccharide catabolic process;fruit ripening;cellulose catabolic process	GO:0008810;GO:0004553	cellulase activity;hydrolase activity, hydrolyzing O-glycosyl compounds
Up	Oleur061Scf3114g00004	aga2	galactinol--sucrose galactosyltransferase	2.13525	0.00608937			GO:0005975;GO:0006979;GO:0034484	carbohydrate metabolic process;response to oxidative stress;raffinose catabolic process	GO:0004557;GO:0016757;GO:0016787;GO:0047274;GO:0052692	alpha-galactosidase activity;glycosyltransferase activity;hydrolase activity;galactinol-sucrose galactosyltransferase activity;raffinose alpha-galactosidase activity
Up	Oleur061Scf3127g00015	AAH2	Allantoate deiminase 2	2.25671	0.00157167			GO:0006144;GO:0010136;GO:0006145	purine nucleobase metabolic process;ureide catabolic process;purine nucleobase catabolic process	GO:0005385;GO:0046872;GO:0016813;GO:0047652;GO:0004848	zinc ion transmembrane transporter activity;metal ion binding;hydrolase activity, acting on carbon-nitrogen (but not peptide) bonds, in linear amidines;allantoate deiminase activity;ureidoglycolate hydrolase activity	GO:0005783	endoplasmic reticulum
Up	Oleur061Scf3148g05003	LOC110011753	Uncharacterized protein LOC110011753	2.9813	0.0204294			GO:0043436;GO:1901564	oxoacid metabolic process;organonitrogen compound metabolic process	GO:0005509;GO:0051536;GO:0030234;GO:0016829;GO:0008270	calcium ion binding;iron-sulfur cluster binding;enzyme regulator activity;lyase activity;zinc ion binding	GO:0005783	endoplasmic reticulum
Up	Oleur061Scf3193g00007	MLO	MLO-like protein	2.87152	0.0142819	1		GO:0009607;GO:0006952	response to biotic stimulus;defense response	GO:0005516	calmodulin binding	GO:0016020	membrane
Up	Oleur061Scf3205g00012			3.18956	0.000518438
Up	Oleur061Scf3287g04016	Dof1	DNA binding with one finger 1	3.33943	2.23428e-10			GO:0006366	transcription by RNA polymerase II	GO:0003700;GO:0003677	DNA-binding transcription factor activity;DNA binding	GO:0005634	nucleus
Up	Oleur061Scf3311g02002	lih1	Premnaspirodiene oxygenase-like	2.07074	0.00581324			GO:0033075;GO:0016114	isoquinoline alkaloid biosynthetic process;terpenoid biosynthetic process	GO:0005506;GO:0016712;GO:0018675;GO:0018674;GO:0004497;GO:0016705;GO:0020037;GO:0102170	iron ion binding;oxidoreductase activity, acting on paired donors, with incorporation or reduction of molecular oxygen, reduced flavin or flavoprotein as one donor, and incorporation of one atom of oxygen;(S)-limonene 6-monooxygenase activity;(S)-limonene 3-monooxygenase activity;monooxygenase activity;oxidoreductase activity, acting on paired donors, with incorporation or reduction of molecular …	GO:0016020;GO:0005789	membrane;endoplasmic reticulum membrane
Up	Oleur061Scf3312g00007	poxA	Peroxidase	5.09204	0.0361442			GO:0042744;GO:0006979	hydrogen peroxide catabolic process;response to oxidative stress	GO:0004601;GO:0140825;GO:0020037;GO:0046872	peroxidase activity;lactoperoxidase activity;heme binding;metal ion binding	GO:0005576	extracellular region
Up	Oleur061Scf3335g00011	11438294	ACT domain-containing protein ACR	2.21464	0.00361703			GO:0009051;GO:0008652;GO:0006006	pentose-phosphate shunt, oxidative branch;amino acid biosynthetic process;glucose metabolic process	GO:0008773;GO:0016779;GO:0102250;GO:0102499;GO:0004345;GO:0016597;GO:0004645	[protein-PII] uridylyltransferase activity;nucleotidyltransferase activity;linear malto-oligosaccharide phosphorylase activity;SHG alpha-glucan phosphorylase activity;glucose-6-phosphate dehydrogenase activity;amino acid binding;1,4-alpha-oligoglucan phosphorylase activity
Up	Oleur061Scf3399g00004	BBE65	Berberine bridge enzyme-like protein 65	2.91683	0.00567612			GO:0009820;GO:0042179	alkaloid metabolic process;nicotine biosynthetic process	GO:0071949;GO:0016491	FAD binding;oxidoreductase activity	GO:0005773	vacuole
Up	Oleur061Scf3399g01001	LOC105175940	Berberine bridge enzyme-like 18	3.56574	0.000115446			GO:0042179;GO:0009820	nicotine biosynthetic process;alkaloid metabolic process	GO:0071949;GO:0016491	FAD binding;oxidoreductase activity	GO:0005773	vacuole
Up	Oleur061Scf3446g03014	SRF1	Dof zinc finger protein	2.19476	0.00270026					GO:0003700;GO:0003677	DNA-binding transcription factor activity;DNA binding	GO:0005634	nucleus
Up	Oleur061Scf3466g00018	LOC113709782	non-specific serine/threonine protein kinase	2.8936	0.00435155	1	1	GO:0009755;GO:0006952;GO:0099402;GO:0050832;GO:0051707;GO:0016310	hormone-mediated signaling pathway;defense response;plant organ development;defense response to fungus;response to other organism;phosphorylation	GO:0004672;GO:0038023;GO:0005524;GO:0004674;GO:0033612	protein kinase activity;signaling receptor activity;ATP binding;protein serine/threonine kinase activity;receptor serine/threonine kinase binding	GO:0016020;GO:0005886	membrane;plasma membrane
Up	Oleur061Scf3486g01003	AK21	non-specific serine/threonine protein kinase	3.1423	0.0055243			GO:0009594;GO:0016310;GO:1900055;GO:0010228;GO:0005982;GO:0009789;GO:0003006;GO:0042128;GO:0035556;GO:0080022;GO:0001666;GO:0010182;GO:0010508;GO:0010050;GO:0009749;GO:1902074	detection of nutrient;phosphorylation;regulation of leaf senescence;vegetative to reproductive phase transition of meristem;starch metabolic process;positive regulation of abscisic acid-activated signaling pathway;developmental process involved in reproduction;nitrate assimilation;intracellular signal transduction;primary root development;response to hypoxia;sugar mediated signaling pathway;posit…	GO:0004674;GO:0016301;GO:0004691;GO:0106310;GO:0019902;GO:0005524;GO:0004679;GO:0004672	protein serine/threonine kinase activity;kinase activity;cAMP-dependent protein kinase activity;protein serine kinase activity;phosphatase binding;ATP binding;AMP-activated protein kinase activity;protein kinase activity	GO:0000152	nuclear ubiquitin ligase complex
Up	Oleur061Scf3490g11025			2.3565	0.0281796
Up	Oleur061Scf3505g03032	fpps	Farnesyl diphosphate synthase	3.46829	0.00156344		1	GO:0001878;GO:0002238;GO:0006695;GO:0008299;GO:0009751;GO:0009753;GO:0016135;GO:0033384;GO:0045337	response to yeast;response to molecule of fungal origin;cholesterol biosynthetic process;isoprenoid biosynthetic process;response to salicylic acid;response to jasmonic acid;saponin biosynthetic process;geranyl diphosphate biosynthetic process;farnesyl diphosphate biosynthetic process	GO:0004161;GO:0004337;GO:0016765;GO:0033850;GO:0046872	dimethylallyltranstransferase activity;geranyltranstransferase activity;transferase activity, transferring alkyl or aryl (other than methyl) groups;Z-farnesyl diphosphate synthase activity;metal ion binding	GO:0005737	cytoplasm
Up	Oleur061Scf3521g01003	OLEA9_D002341	AUXIN-REGULATED GENE INVOLVED IN ORGAN SIZE-like	3.79922	0.0131229			GO:0009725;GO:0046622	response to hormone;positive regulation of organ growth			GO:0005634;GO:0016020;GO:0005737	nucleus;membrane;cytoplasm
Up	Oleur061Scf3539g02025	hsfa9	HSFA9	3.32218	2.5856e-10			GO:0009058;GO:0010286;GO:0071456;GO:0006357;GO:0034620;GO:0045893;GO:0034605;GO:0042542	biosynthetic process;heat acclimation;cellular response to hypoxia;regulation of transcription by RNA polymerase II;cellular response to unfolded protein;positive regulation of DNA-templated transcription;cellular response to heat;response to hydrogen peroxide	GO:0003700;GO:0000978;GO:1990841;GO:0043565;GO:0008757	DNA-binding transcription factor activity;RNA polymerase II cis-regulatory region sequence-specific DNA binding;promoter-specific chromatin binding;sequence-specific DNA binding;S-adenosylmethionine-dependent methyltransferase activity	GO:0005634	nucleus
Up	Oleur061Scf3561g01015	TLP3	Thaumatin-like protein 3	3.29095	0.000285024	1		GO:0006952	defense response	GO:0004190;GO:0016301	aspartic-type endopeptidase activity;kinase activity	GO:0016020;GO:0005576	membrane;extracellular region
Up	Oleur061Scf3662g00030	LOC116198868	Beta-amyrin 28-monooxygenase-like isoform X2	2.56869	0.0409282			GO:0016125;GO:0033075;GO:0044550;GO:1901576;GO:0051762;GO:0009058;GO:0002238;GO:0016135;GO:0016114	sterol metabolic process;isoquinoline alkaloid biosynthetic process;secondary metabolite biosynthetic process;organic substance biosynthetic process;sesquiterpene biosynthetic process;biosynthetic process;response to molecule of fungal origin;saponin biosynthetic process;terpenoid biosynthetic process	GO:0004497;GO:0102557;GO:0005506;GO:0016712;GO:0016709;GO:0016705;GO:0020037;GO:0102373;GO:0102374	monooxygenase activity;protopanaxadiol 6-hydroxylase activity;iron ion binding;oxidoreductase activity, acting on paired donors, with incorporation or reduction of molecular oxygen, reduced flavin or flavoprotein as one donor, and incorporation of one atom of oxygen;oxidoreductase activity, acting on paired donors, with incorporation or reduction of molecular oxygen, NAD(P)H as one donor, and inc…	GO:0016020	membrane
Up	Oleur061Scf3669g02018	NH17	NAC domain-containing protein	2.2513	0.00588494			GO:0006355	regulation of DNA-templated transcription	GO:0000976;GO:0003677	transcription cis-regulatory region binding;DNA binding	GO:0005634	nucleus
Up	Oleur061Scf3725g09005	OLEA9_A049968	Protein LNK3	2.62244	0.00189765			GO:0007623;GO:0006355	circadian rhythm;regulation of DNA-templated transcription
Up	Oleur061Scf3824g00002	SaERF1	Ethylene response factor 1	4.84506	0.00898781	1		GO:0009873;GO:0006952	ethylene-activated signaling pathway;defense response	GO:0000976;GO:0003700;GO:0003677	transcription cis-regulatory region binding;DNA-binding transcription factor activity;DNA binding	GO:0005634	nucleus
Up	Oleur061Scf3825g06014	11437244	Protein DETOXIFICATION	3.76214	0.000473252			GO:1990961	xenobiotic detoxification by transmembrane export across the plasma membrane	GO:0042910;GO:0022857;GO:0015297	xenobiotic transmembrane transporter activity;transmembrane transporter activity;antiporter activity	GO:0016020	membrane
Up	Oleur061Scf3826g00001	myb7	Putative MYB transcription factor	2.1381	0.00157422			GO:0010597;GO:0006355;GO:1902584;GO:1901002	green leaf volatile biosynthetic process;regulation of DNA-templated transcription;positive regulation of response to water deprivation;positive regulation of response to salt stress	GO:0000976;GO:0003700;GO:0043565	transcription cis-regulatory region binding;DNA-binding transcription factor activity;sequence-specific DNA binding	GO:0005634	nucleus
Up	Oleur061Scf3871g02002	pr10	Pathogenesis-related protein PR10	3.17979	0.00445194	1		GO:0006952;GO:0009738;GO:0009607	defense response;abscisic acid-activated signaling pathway;response to biotic stimulus	GO:0038023;GO:0004864;GO:0010427	signaling receptor activity;protein phosphatase inhibitor activity;abscisic acid binding	GO:0005737;GO:0005634;GO:0005886	cytoplasm;nucleus;plasma membrane
Up	Oleur061Scf3871g02012	11416218	Bet v I/Major latex protein domain-containing protein	2.16445	0.0054017	1		GO:0009607;GO:0006952;GO:0009738	response to biotic stimulus;defense response;abscisic acid-activated signaling pathway	GO:0010427;GO:0004864;GO:0038023	abscisic acid binding;protein phosphatase inhibitor activity;signaling receptor activity	GO:0005886;GO:0005737	plasma membrane;cytoplasm
Up	Oleur061Scf3871g02026	fap2	Fimbriata-associated protein	2.21274	0.0439308			GO:0006511;GO:0031146;GO:0009867;GO:0016567	ubiquitin-dependent protein catabolic process;SCF-dependent proteasomal ubiquitin-dependent protein catabolic process;jasmonic acid mediated signaling pathway;protein ubiquitination	GO:0016874;GO:0097602;GO:0016301	ligase activity;cullin family protein binding;kinase activity	GO:0005737;GO:0005634	cytoplasm;nucleus
Up	Oleur061Scf3883g02018	LOC108979737	Beta-1,4-xylosidase	2.76955	0.00333558			GO:0006364;GO:0031222;GO:0032259;GO:0045493;GO:0071704	rRNA processing;arabinan catabolic process;methylation;xylan catabolic process;organic substance metabolic process	GO:0004721;GO:0008173;GO:0009044;GO:0016746;GO:0046556;GO:0051539	phosphoprotein phosphatase activity;RNA methyltransferase activity;xylan 1,4-beta-xylosidase activity;acyltransferase activity;alpha-L-arabinofuranosidase activity;4 iron, 4 sulfur cluster binding	GO:0005576;GO:0005737	extracellular region;cytoplasm
Up	Oleur061Scf4131g00020	AZG1	Adenine/guanine permease AZG1	2.91668	0.000605499			GO:0015854;GO:0015853;GO:0032012;GO:0006863;GO:1904823	guanine transport;adenine transport;regulation of ARF protein signal transduction;purine nucleobase transport;purine nucleobase transmembrane transport	GO:0005345;GO:0015205	purine nucleobase transmembrane transporter activity;nucleobase transmembrane transporter activity	GO:0005886;GO:0016020;GO:0005829	plasma membrane;membrane;cytosol
Up	Oleur061Scf4205g02007	STPS2	(-)-5-epieremophilene synthase STPS2	4.21074	0.000475033	1		GO:0016099;GO:0016106;GO:0010597;GO:0016102;GO:0009753;GO:0051762;GO:0045339;GO:0120251;GO:0045338	monoterpenoid biosynthetic process;sesquiterpenoid biosynthetic process;green leaf volatile biosynthetic process;diterpenoid biosynthetic process;response to jasmonic acid;sesquiterpene biosynthetic process;farnesyl diphosphate catabolic process;hydrocarbon biosynthetic process;farnesyl diphosphate metabolic process	GO:0000287;GO:0010333;GO:0016838;GO:0034004;GO:0034005;GO:0047461;GO:0010334;GO:0016829;GO:0052577;GO:0009975;GO:0102889;GO:0034003;GO:0102698	magnesium ion binding;terpene synthase activity;carbon-oxygen lyase activity, acting on phosphates;germacradienol synthase activity;germacrene-A synthase activity;(+)-delta-cadinene synthase activity;sesquiterpene synthase activity;lyase activity;germacrene-D synthase activity;cyclase activity;beta-elemene synthase activity;vetispiradiene synthase activity;5-epi-aristolochene synthase activity	GO:0005737	cytoplasm
Up	Oleur061Scf4207g00022	LRR	Plant intracellular Ras-group-related LRR protein 6-like	3.35289	0.00253506	1		GO:0051707;GO:0098542;GO:0007165;GO:0006952	response to other organism;defense response to other organism;signal transduction;defense response	GO:0004016	adenylate cyclase activity
Up	Oleur061Scf4253g05001	LOC105162958	Transmembrane protein	2.10844	0.00800392							GO:0016020	membrane
Up	Oleur061Scf4263g04009	LOC105175727	Outer envelope membrane protein 7	5.53047	0.0436883							GO:0016020	membrane
Up	Oleur061Scf4452g00009	KTI5	Kunitz trypsin inhibitor 5	3.46282	0.00118315	1		GO:1901135;GO:0006952;GO:0009625;GO:0030174;GO:0010466;GO:0071163	carbohydrate derivative metabolic process;defense response;response to insect;regulation of DNA-templated DNA replication initiation;negative regulation of peptidase activity;DNA replication preinitiation complex assembly	GO:0004869;GO:0097367;GO:0004867;GO:0030414;GO:0004866	cysteine-type endopeptidase inhibitor activity;carbohydrate derivative binding;serine-type endopeptidase inhibitor activity;peptidase inhibitor activity;endopeptidase inhibitor activity	GO:0099503;GO:0005783;GO:0048046	secretory vesicle;endoplasmic reticulum;apoplast
Up	Oleur061Scf4514g02003	ACS1	1-aminocyclopropane-1-carboxylate synthase	3.70232	0.0111982			GO:0006520;GO:0009058;GO:0009693;GO:0009835	amino acid metabolic process;biosynthetic process;ethylene biosynthetic process;fruit ripening	GO:0003824;GO:0016847;GO:0030170;GO:0008483	catalytic activity;1-aminocyclopropane-1-carboxylate synthase activity;pyridoxal phosphate binding;transaminase activity
Up	Oleur061Scf4524g00002	MT5	Salicylate carboxymethyltransferase	3.2054	0.00100161			GO:2000032;GO:1901601;GO:0032259	regulation of secondary shoot formation;strigolactone biosynthetic process;methylation	GO:0008168;GO:0008757;GO:0046872;GO:0030795	methyltransferase activity;S-adenosylmethionine-dependent methyltransferase activity;metal ion binding;methyl jasmonate methylesterase activity
Up	Oleur061Scf4628g07016	ADC1A	Arginine decarboxylase 1A, chloroplastic	2.11258	0.00212223			GO:0009446;GO:0009820;GO:0008295;GO:0006527;GO:0009409;GO:0042179	putrescine biosynthetic process;alkaloid metabolic process;spermidine biosynthetic process;arginine catabolic process;response to cold;nicotine biosynthetic process	GO:0008792	arginine decarboxylase activity	GO:0009507	chloroplast
Up	Oleur061Scf4668g00007	BEE3	Transcription factor BEE 3	2.74296	0.0324767			GO:0006355	regulation of DNA-templated transcription	GO:0003700;GO:0046983	DNA-binding transcription factor activity;protein dimerization activity	GO:0005634	nucleus
Up	Oleur061Scf4791g00028	NAC	NAC domain-containing protein	2.65813	0.00139819			GO:0009646;GO:0009835;GO:0010150;GO:0009825;GO:0048653;GO:0009793;GO:1902265;GO:0006355;GO:0031155;GO:0009908;GO:0009555	response to absence of light;fruit ripening;leaf senescence;multidimensional cell growth;anther development;embryo development ending in seed dormancy;abscisic acid homeostasis;regulation of DNA-templated transcription;regulation of reproductive fruiting body development;flower development;pollen development	GO:0047372;GO:0003677;GO:0000976	acylglycerol lipase activity;DNA binding;transcription cis-regulatory region binding
Up	Oleur061Scf4866g00023	11430151	DUF639 family protein	4.07847	0.0284385			GO:0034220	monoatomic ion transmembrane transport			GO:0016020	membrane
Up	Oleur061Scf4939g01025	prx28	Peroxidase	3.38498	0.00788032			GO:0006979;GO:0042744	response to oxidative stress;hydrogen peroxide catabolic process	GO:0020037;GO:0046872;GO:0140825;GO:0004601	heme binding;metal ion binding;lactoperoxidase activity;peroxidase activity	GO:0005576	extracellular region
Up	Oleur061Scf4983g01022	bHLH1	BHLH domain-containing protein	2.30254	0.0365117	1		GO:0006355;GO:0009740;GO:0010372;GO:0016036;GO:0045893;GO:0051510;GO:0051511;GO:2000024	regulation of DNA-templated transcription;gibberellic acid mediated signaling pathway;positive regulation of gibberellin biosynthetic process;cellular response to phosphate starvation;positive regulation of DNA-templated transcription;regulation of unidimensional cell growth;negative regulation of unidimensional cell growth;regulation of leaf development	GO:0003700;GO:0046983	DNA-binding transcription factor activity;protein dimerization activity	GO:0005634	nucleus
Up	Oleur061Scf5047g01028	C71A2	Cytochrome P450 71A6-like	3.21054	0.00352163			GO:0016114;GO:0051762;GO:1901576	terpenoid biosynthetic process;sesquiterpene biosynthetic process;organic substance biosynthetic process	GO:0020037;GO:0016705;GO:0016712;GO:0005506;GO:0004497	heme binding;oxidoreductase activity, acting on paired donors, with incorporation or reduction of molecular oxygen;oxidoreductase activity, acting on paired donors, with incorporation or reduction of molecular oxygen, reduced flavin or flavoprotein as one donor, and incorporation of one atom of oxygen;iron ion binding;monooxygenase activity	GO:0016020	membrane
Up	Oleur061Scf5047g01032	C71A2	Cytochrome P450 71A2-like	3.30827	0.000242514			GO:0016114;GO:0051762;GO:1901576	terpenoid biosynthetic process;sesquiterpene biosynthetic process;organic substance biosynthetic process	GO:0020037;GO:0016705;GO:0016712;GO:0005506;GO:0004497	heme binding;oxidoreductase activity, acting on paired donors, with incorporation or reduction of molecular oxygen;oxidoreductase activity, acting on paired donors, with incorporation or reduction of molecular oxygen, reduced flavin or flavoprotein as one donor, and incorporation of one atom of oxygen;iron ion binding;monooxygenase activity	GO:0016020	membrane
Up	Oleur061Scf5050g01014	SAUR2	SAUR family protein	2.14189	0.00163137			GO:0009734;GO:0009733	auxin-activated signaling pathway;response to auxin
Up	Oleur061Scf5125g01025	PG1	Polygalacturonase	2.53383	0.00421908			GO:0006306;GO:0009831;GO:0005975	DNA methylation;plant-type cell wall modification involved in multidimensional cell growth;carbohydrate metabolic process	GO:0047911;GO:0016829;GO:0004650	galacturan 1,4-alpha-galacturonidase activity;lyase activity;polygalacturonase activity
Up	Oleur061Scf5208g05044	FIPS5	Pre-mRNA polyadenylation factor Fip1 domain-containing protein	5.12279	0.0333543			GO:0006397	mRNA processing	GO:0042802	identical protein binding	GO:0005634	nucleus
Up	Oleur061Scf5244g00019	KELP	Dynamin-type G domain-containing protein	2.07215	0.00110829			GO:0043461;GO:0060261;GO:0006511;GO:0006508;GO:0006355	proton-transporting ATP synthase complex assembly;positive regulation of transcription initiation by RNA polymerase II;ubiquitin-dependent protein catabolic process;proteolysis;regulation of DNA-templated transcription	GO:0005525;GO:0003713;GO:0003755;GO:0043621;GO:0000175;GO:0003677;GO:0016874;GO:0003746;GO:0008234;GO:0004176;GO:0003924;GO:0004527;GO:0003676;GO:0004222	GTP binding;transcription coactivator activity;peptidyl-prolyl cis-trans isomerase activity;protein self-association;3'-5'-RNA exonuclease activity;DNA binding;ligase activity;translation elongation factor activity;cysteine-type peptidase activity;ATP-dependent peptidase activity;GTPase activity;exonuclease activity;nucleic acid binding;metalloendopeptidase activity	GO:0005737;GO:0043231;GO:0043229	cytoplasm;intracellular membrane-bounded organelle;intracellular organelle
Up	Oleur061Scf5293g02017	WRKY50	WRKY domain-containing protein	2.00567	0.0412815	1	1	GO:0009867;GO:0050832	jasmonic acid mediated signaling pathway;defense response to fungus	GO:0003700;GO:0043565	DNA-binding transcription factor activity;sequence-specific DNA binding	GO:0005634	nucleus
Up	Oleur061Scf5473g03023	xyl	Beta-xylosidase	2.03122	0.00817356			GO:0010214;GO:0031222;GO:0045493	seed coat development;arabinan catabolic process;xylan catabolic process	GO:0046556;GO:0008422;GO:0009044;GO:0102483	alpha-L-arabinofuranosidase activity;beta-glucosidase activity;xylan 1,4-beta-xylosidase activity;scopolin beta-glucosidase activity	GO:0005576	extracellular region
Up	Oleur061Scf5480g02017	LOC113712766	Proteinase inhibitor PSI-1.2-like	2.06724	0.00738756					GO:0004867	serine-type endopeptidase inhibitor activity
Up	Oleur061Scf5494g00004	lhy2	Lhy2	2.62459	0.0157732			GO:0042752;GO:0006355;GO:0007623;GO:0010597	regulation of circadian rhythm;regulation of DNA-templated transcription;circadian rhythm;green leaf volatile biosynthetic process	GO:0003677;GO:0000976	DNA binding;transcription cis-regulatory region binding
Up	Oleur061Scf5514g00006		Putative reverse transcriptase domain, Viral movement protein	5.88634	0.00660355					GO:0003676;GO:0003964;GO:0008270	nucleic acid binding;RNA-directed DNA polymerase activity;zinc ion binding
Up	Oleur061Scf5522g00011	BOI	E3 ubiquitin-protein ligase BOI	2.74162	0.0327642					GO:0046872;GO:0004764;GO:0003855;GO:0004842;GO:0016874	metal ion binding;shikimate 3-dehydrogenase (NADP+) activity;3-dehydroquinate dehydratase activity;ubiquitin-protein transferase activity;ligase activity
Up	Oleur061Scf5561g06029	LOC108979737	Radical SAM core domain-containing protein	3.93237	0.00463779			GO:0006364;GO:0031222;GO:0032259;GO:0045493	rRNA processing;arabinan catabolic process;methylation;xylan catabolic process	GO:0008173;GO:0009044;GO:0016740;GO:0046556;GO:0046872;GO:0051539	RNA methyltransferase activity;xylan 1,4-beta-xylosidase activity;transferase activity;alpha-L-arabinofuranosidase activity;metal ion binding;4 iron, 4 sulfur cluster binding	GO:0005576;GO:0005737	extracellular region;cytoplasm
Up	Oleur061Scf5658g00019	LOC103703552	Uncharacterized protein LOC103703552	2.05908	0.0189203			GO:0006355	regulation of DNA-templated transcription	GO:0000976;GO:0003700	transcription cis-regulatory region binding;DNA-binding transcription factor activity	GO:0016020	membrane
Up	Oleur061Scf5705g00035	NAC	NAC domain-containing protein	3.42026	7.11478e-06			GO:0009825;GO:0009646;GO:0009835;GO:0010150;GO:0048653;GO:0009793;GO:1902265;GO:0006355;GO:0031155;GO:0009908;GO:0009555	multidimensional cell growth;response to absence of light;fruit ripening;leaf senescence;anther development;embryo development ending in seed dormancy;abscisic acid homeostasis;regulation of DNA-templated transcription;regulation of reproductive fruiting body development;flower development;pollen development	GO:0003677;GO:0047372;GO:0000976	DNA binding;acylglycerol lipase activity;transcription cis-regulatory region binding
Up	Oleur061Scf5759g01012	gpsn2	Very-long-chain enoyl-CoA reductase	2.93667	0.02729			GO:0006629;GO:0005986	lipid metabolic process;sucrose biosynthetic process	GO:0050307;GO:0016491;GO:0102758;GO:0047751;GO:0016627	sucrose-phosphate phosphatase activity;oxidoreductase activity;very-long-chain enoyl-CoA reductase activity;3-oxo-5alpha-steroid 4-dehydrogenase (NADP+);oxidoreductase activity, acting on the CH-CH group of donors	GO:0016020	membrane
Up	Oleur061Scf5762g00004	bgl	glucan endo-1,3-beta-D-glucosidase	3.56709	0.000103769	1		GO:0005975;GO:0006952	carbohydrate metabolic process;defense response	GO:0004553;GO:0008094;GO:0016780;GO:0042973	hydrolase activity, hydrolyzing O-glycosyl compounds;ATP-dependent activity, acting on DNA;phosphotransferase activity, for other substituted phosphate groups;glucan endo-1,3-beta-D-glucosidase activity
Up	Oleur061Scf5777g00015	DMP9	Protein dmp9	4.08856	0.0246948			GO:0006796;GO:0010256;GO:0006865	phosphate-containing compound metabolic process;endomembrane system organization;amino acid transport	GO:0004427;GO:0030060	inorganic diphosphate phosphatase activity;L-malate dehydrogenase activity	GO:0016020	membrane
Up	Oleur061Scf5784g00024	LOC113694952	Uncharacterized protein LOC113694952	5.64987	0.000512441					GO:0004386;GO:0003676;GO:0008270	helicase activity;nucleic acid binding;zinc ion binding
Up	Oleur061Scf5800g01013	cct6	T-complex protein 1 subunit zeta	2.83462	0.0375349			GO:0006457;GO:0010043	protein folding;response to zinc ion	GO:0016887;GO:0005524;GO:0140662;GO:0051082	ATP hydrolysis activity;ATP binding;ATP-dependent protein folding chaperone;unfolded protein binding	GO:0005737;GO:0005832	cytoplasm;chaperonin-containing T-complex
Up	Oleur061Scf5815g00008	BEE1	BHLH domain-containing protein	2.65178	0.0281796			GO:0006355	regulation of DNA-templated transcription	GO:0003700;GO:0046983	DNA-binding transcription factor activity;protein dimerization activity	GO:0005634	nucleus
Up	Oleur061Scf6023g03019	RPT2	Root phototropism protein 2	2.22727	0.0113789			GO:0016567;GO:0009904;GO:0007165;GO:0009638	protein ubiquitination;chloroplast accumulation movement;signal transduction;phototropism			GO:0000502;GO:0005634;GO:0005737;GO:0005777	proteasome complex;nucleus;cytoplasm;peroxisome
Up	Oleur061Scf6024g15006	PHO1H1	Phosphate transporter PHO1 homolog 1	2.56583	0.00306273			GO:0016036;GO:0006817	cellular response to phosphate starvation;phosphate ion transport	GO:0052833;GO:0015114;GO:0000822;GO:0052832;GO:0008934	inositol monophosphate 4-phosphatase activity;phosphate ion transmembrane transporter activity;inositol hexakisphosphate binding;inositol monophosphate 3-phosphatase activity;inositol monophosphate 1-phosphatase activity	GO:0016020;GO:0005737;GO:0005794;GO:0005886;GO:0005802	membrane;cytoplasm;Golgi apparatus;plasma membrane;trans-Golgi network
Up	Oleur061Scf6513g00013	LOC108980459	Transcription factor MYB48-like isoform X1	2.38089	0.000562485			GO:0010597;GO:0006355	green leaf volatile biosynthetic process;regulation of DNA-templated transcription	GO:0003700;GO:0000976;GO:0043565	DNA-binding transcription factor activity;transcription cis-regulatory region binding;sequence-specific DNA binding	GO:0005634	nucleus
Up	Oleur061Scf6539g00001			2.63268	0.0452516
Up	Oleur061Scf6539g00011	11417955	Calcium uniporter protein	3.34633	0.00912322			GO:0036444;GO:0051560	calcium import into the mitochondrion;mitochondrial calcium ion homeostasis	GO:0015292;GO:0005262	uniporter activity;calcium channel activity	GO:1990246;GO:0005743	uniplex complex;mitochondrial inner membrane
Up	Oleur061Scf6687g00013	BHLH95	BHLH domain-containing protein	4.30894	0.00734392			GO:0008652;GO:0009793;GO:0009960;GO:0010038;GO:0010115;GO:0010162;GO:0046938;GO:0048317	amino acid biosynthetic process;embryo development ending in seed dormancy;endosperm development;response to metal ion;regulation of abscisic acid biosynthetic process;seed dormancy process;phytochelatin biosynthetic process;seed morphogenesis	GO:0003700;GO:0016756;GO:0032440;GO:0046983	DNA-binding transcription factor activity;glutathione gamma-glutamylcysteinyltransferase activity;2-alkenal reductase [NAD(P)+] activity;protein dimerization activity	GO:0005634	nucleus
Up	Oleur061Scf6769g00016	bcs1	BCS1	2.03227	0.0137552			GO:0006950	response to stress	GO:0008233;GO:0005524;GO:0016887	peptidase activity;ATP binding;ATP hydrolysis activity	GO:0016020	membrane
Up	Oleur061Scf6832g00006	PILS7	Protein PIN-LIKES 7	3.23962	0.00050187			GO:0010311;GO:0080162;GO:0140964;GO:0009733;GO:0009734;GO:0040009	lateral root formation;endoplasmic reticulum to cytosol auxin transport;intracellular auxin homeostasis;response to auxin;auxin-activated signaling pathway;regulation of growth rate	GO:0010329;GO:0016874	auxin efflux transmembrane transporter activity;ligase activity	GO:0005789;GO:0016020	endoplasmic reticulum membrane;membrane
Up	Oleur061Scf6844g03006	DIR	Dirigent protein	3.91988	0.012781			GO:0009699;GO:0010274	phenylpropanoid biosynthetic process;hydrotropism			GO:0048046	apoplast
Up	Oleur061Scf6903g00017	wrky7	DNA-binding protein	2.00758	7.11478e-06					GO:0003700;GO:0043565	DNA-binding transcription factor activity;sequence-specific DNA binding	GO:0005634	nucleus
Up	Oleur061Scf6923g00007	EP3	Endochitinase EP3	3.52516	0.00355625	1		GO:0010262;GO:0005975;GO:0016998;GO:0006032;GO:0006952;GO:0000272;GO:0009611;GO:0009617	somatic embryogenesis;carbohydrate metabolic process;cell wall macromolecule catabolic process;chitin catabolic process;defense response;polysaccharide catabolic process;response to wounding;response to bacterium	GO:0008061;GO:0004568	chitin binding;chitinase activity	GO:0005773	vacuole
Up	Oleur061Scf6983g01014	eg4	Endoglucanase	2.36755	0.0012832			GO:0000272;GO:0030245	polysaccharide catabolic process;cellulose catabolic process	GO:0030246;GO:0004553;GO:0008810	carbohydrate binding;hydrolase activity, hydrolyzing O-glycosyl compounds;cellulase activity	GO:0005576	extracellular region
Up	Oleur061Scf7048g00002		Minichromosome maintenance 9	4.84707	0.0453789			GO:0006268;GO:0006807;GO:0032508;GO:0043170;GO:0044238	DNA unwinding involved in DNA replication;nitrogen compound metabolic process;DNA duplex unwinding;macromolecule metabolic process;primary metabolic process	GO:0003677;GO:0004386;GO:0005524;GO:0016887	DNA binding;helicase activity;ATP binding;ATP hydrolysis activity	GO:0000347	THO complex
Up	Oleur061Scf7092g00003	Adh2	Secoisolariciresinol dehydrogenase-like	3.10472	0.0414117					GO:0047500;GO:0004316;GO:0016491;GO:0102960;GO:0016616;GO:0010301	(+)-borneol dehydrogenase activity;3-oxoacyl-[acyl-carrier-protein] reductase (NADPH) activity;oxidoreductase activity;momilactone-A synthase activity;oxidoreductase activity, acting on the CH-OH group of donors, NAD or NADP as acceptor;xanthoxin dehydrogenase activity
Up	Oleur061Scf7092g00046	Adh2	Secoisolariciresinol dehydrogenase-like	2.52521	0.0155525					GO:0102960;GO:0016491;GO:0004316;GO:0047500;GO:0010301;GO:0016616	momilactone-A synthase activity;oxidoreductase activity;3-oxoacyl-[acyl-carrier-protein] reductase (NADPH) activity;(+)-borneol dehydrogenase activity;xanthoxin dehydrogenase activity;oxidoreductase activity, acting on the CH-OH group of donors, NAD or NADP as acceptor
Up	Oleur061Scf7092g00049	BDH	Secoisolariciresinol dehydrogenase-like	2.64385	0.00301249			GO:0016114	terpenoid biosynthetic process	GO:0016616;GO:0010301;GO:0047044;GO:0047500;GO:0004316;GO:0016491	oxidoreductase activity, acting on the CH-OH group of donors, NAD or NADP as acceptor;xanthoxin dehydrogenase activity;androstan-3-alpha,17-beta-diol dehydrogenase activity;(+)-borneol dehydrogenase activity;3-oxoacyl-[acyl-carrier-protein] reductase (NADPH) activity;oxidoreductase activity
Up	Oleur061Scf7182g04001	1	Protein kinase domain-containing protein	3.80997	0.000743261	1	1	GO:0098542;GO:0009555;GO:0002229;GO:0016310;GO:0009610;GO:0042742;GO:0050896;GO:0009751	defense response to other organism;pollen development;defense response to oomycetes;phosphorylation;response to symbiotic fungus;defense response to bacterium;response to stimulus;response to salicylic acid	GO:0005524;GO:0004675;GO:0004674;GO:0004672;GO:0030246	ATP binding;transmembrane receptor protein serine/threonine kinase activity;protein serine/threonine kinase activity;protein kinase activity;carbohydrate binding	GO:0005886;GO:0016020	plasma membrane;membrane
Up	Oleur061Scf7205g01035	COL2	Zinc finger protein CONSTANS-LIKE 2	3.75076	0.02549			GO:0009909;GO:0009658;GO:2000028	regulation of flower development;chloroplast organization;regulation of photoperiodism, flowering	GO:0008270;GO:0003700;GO:0003677	zinc ion binding;DNA-binding transcription factor activity;DNA binding	GO:0005634	nucleus
Up	Oleur061Scf7272g01006			4.65921	0.0279244
Up	Oleur061Scf7336g00012	invGF	Invertase	2.0153	0.00830663			GO:0005975	carbohydrate metabolic process	GO:0004553;GO:0004564	hydrolase activity, hydrolyzing O-glycosyl compounds;beta-fructofuranosidase activity
Up	Oleur061Scf7356g00004	11407665	T1.3 protein	2.93546	7.47165e-05							GO:0016020	membrane
Up	Oleur061Scf7368g02014	PPR4	RRM domain-containing protein	3.95951	1.13187e-05			GO:0008380;GO:0009880;GO:0048366	RNA splicing;embryonic pattern specification;leaf development	GO:0003723;GO:0003729	RNA binding;mRNA binding	GO:0005840;GO:1990904	ribosome;ribonucleoprotein complex
Up	Oleur061Scf7394g00001	11434575	WAT1-related protein	2.02218	0.0112663					GO:0022857	transmembrane transporter activity	GO:0005886;GO:0016020	plasma membrane;membrane
Up	Oleur061Scf7621g01013	OLEA9_A050181	Late embryogenesis abundant protein LEA-2 subgroup domain-containing protein	2.46253	0.0476357							GO:0016020	membrane
Up	Oleur061Scf7677g02011	trK	non-specific serine/threonine protein kinase	3.9396	0.0181883			GO:0007165;GO:1901002;GO:0042538;GO:0046777;GO:0016310;GO:0009933	signal transduction;positive regulation of response to salt stress;hyperosmotic salinity response;protein autophosphorylation;phosphorylation;meristem structural organization	GO:0004672;GO:0005524;GO:0106310;GO:0004650;GO:0004674	protein kinase activity;ATP binding;protein serine kinase activity;polygalacturonase activity;protein serine/threonine kinase activity	GO:0005737;GO:0005938	cytoplasm;cell cortex
Up	Oleur061Scf7684g00023	MLO5	MLO-like protein 5	4.91128	6.12318e-05	1		GO:0009607;GO:0010183;GO:0072659;GO:0006952	response to biotic stimulus;pollen tube guidance;protein localization to plasma membrane;defense response	GO:0005516;GO:0043621	calmodulin binding;protein self-association	GO:0005886;GO:0016020	plasma membrane;membrane
Up	Oleur061Scf7690g00020	BBX19	B-box zinc finger protein 19	2.68739	0.000791166			GO:0006355;GO:0009640	regulation of DNA-templated transcription;photomorphogenesis	GO:0008270	zinc ion binding	GO:0005634	nucleus
Up	Oleur061Scf7696g00009	OLEA9_A013991	Probable ADP-ribosylation factor GTPase-activating AGD14 isoform X1	3.03846	0.0356828			GO:0007219;GO:0016485	Notch signaling pathway;protein processing	GO:0000774;GO:0051087;GO:0042500;GO:0042803;GO:0005096	adenyl-nucleotide exchange factor activity;protein-folding chaperone binding;aspartic endopeptidase activity, intramembrane cleaving;protein homodimerization activity;GTPase activator activity	GO:0005759	mitochondrial matrix
Up	Oleur061Scf7705g00005	ILL6	IAA-amino acid hydrolase ILR1-like 6	2.8393	0.0473498	1		GO:0007030;GO:0009753;GO:0010112;GO:0009694;GO:0009850	Golgi organization;response to jasmonic acid;regulation of systemic acquired resistance;jasmonic acid metabolic process;auxin metabolic process	GO:0047980;GO:0046872;GO:0016787;GO:1990206;GO:0010179	hippurate hydrolase activity;metal ion binding;hydrolase activity;jasmonyl-Ile conjugate hydrolase activity;IAA-Ala conjugate hydrolase activity	GO:0005794;GO:0016020	Golgi apparatus;membrane
Up	Oleur061Scf7708g00021	11441412	Phytocyanin domain-containing protein	2.70403	0.0261558					GO:0009055	electron transfer activity	GO:0016607	nuclear speck
Up	Oleur061Scf7728g00006	ALA9	Phospholipid-transporting ATPase	2.39333	0.0185791			GO:0045332;GO:0015914;GO:1901703	phospholipid translocation;phospholipid transport;protein localization involved in auxin polar transport	GO:0016887;GO:0140326;GO:0005524;GO:0000287	ATP hydrolysis activity;ATPase-coupled intramembrane lipid transporter activity;ATP binding;magnesium ion binding	GO:0005886;GO:0016020	plasma membrane;membrane
Up	Oleur061Scf7737g01007	CLH1	Chlorophyllase-1	3.39484	0.000721846	1	1	GO:0050832;GO:0015996;GO:0042742	defense response to fungus;chlorophyll catabolic process;defense response to bacterium	GO:0047746;GO:0102293;GO:0052689	chlorophyllase activity;pheophytinase b activity;carboxylic ester hydrolase activity
Up	Oleur061Scf7823g02013	BEE1	BHLH domain-containing protein	2.33575	2.98696e-05			GO:0006355	regulation of DNA-templated transcription	GO:0003700;GO:0046983	DNA-binding transcription factor activity;protein dimerization activity	GO:0005634	nucleus
Up	Oleur061Scf7829g02006	MUR1	GDP-mannose 4,6 dehydratase 2	3.26594	0.0083174			GO:0019673;GO:0042350;GO:0042351;GO:0006720;GO:0009826	GDP-mannose metabolic process;GDP-L-fucose biosynthetic process;'de novo' GDP-L-fucose biosynthetic process;isoprenoid metabolic process;unidimensional cell growth	GO:0008446;GO:0004425;GO:0005525	GDP-mannose 4,6-dehydratase activity;indole-3-glycerol-phosphate synthase activity;GTP binding	GO:0005737;GO:0005829	cytoplasm;cytosol
Up	Oleur061Scf7894g00007	Pm21	2-oxoacid-dependent dioxygenase	3.77458	0.00714529		1	GO:0051783;GO:1901360;GO:0044550;GO:0002238;GO:0009805	regulation of nuclear division;organic cyclic compound metabolic process;secondary metabolite biosynthetic process;response to molecule of fungal origin;coumarin biosynthetic process	GO:0016491;GO:0016707;GO:0031418;GO:0016706;GO:0016705;GO:0046872;GO:0051213	oxidoreductase activity;gibberellin 3-beta-dioxygenase activity;L-ascorbic acid binding;2-oxoglutarate-dependent dioxygenase activity;oxidoreductase activity, acting on paired donors, with incorporation or reduction of molecular oxygen;metal ion binding;dioxygenase activity
Up	Oleur061Scf7947g00004	BAM3	Beta-amylase 3, chloroplastic	4.12696	0.000130836			GO:0000272;GO:0009409;GO:0005983;GO:0000024	polysaccharide catabolic process;response to cold;starch catabolic process;maltose biosynthetic process	GO:0016161;GO:0102229	beta-amylase activity;amylopectin maltohydrolase activity	GO:0009570;GO:0005829	chloroplast stroma;cytosol
Up	Oleur061Scf7993g00016	11405854	PQ-loop protein/transmembrane family protein	2.53523	0.00329436							GO:0016020	membrane
Up	Oleur061Scf8009g06015	11423379	Plant/F12B17-70 protein	2.76049	0.00131452							GO:0016020	membrane
Up	Oleur061Scf8106g00035	rh22	RNA helicase	2.71088	0.00394434					GO:0015035;GO:0003724;GO:0005524;GO:0016787;GO:0003723;GO:0003676;GO:0003729;GO:0004386	protein-disulfide reductase activity;RNA helicase activity;ATP binding;hydrolase activity;RNA binding;nucleic acid binding;mRNA binding;helicase activity
Up	Oleur061Scf8144g00007	achi	chitinase	2.63649	3.52212e-05			GO:0005975;GO:0006032;GO:0000272	carbohydrate metabolic process;chitin catabolic process;polysaccharide catabolic process	GO:0003796;GO:0016787;GO:0004553;GO:0004568	lysozyme activity;hydrolase activity;hydrolase activity, hydrolyzing O-glycosyl compounds;chitinase activity	GO:0005576	extracellular region
Up	Oleur061Scf8158g00010	UGT8	Glycosyltransferase	5.58306	1.21569e-07			GO:0009813;GO:0016114;GO:1900994;GO:1901576	flavonoid biosynthetic process;terpenoid biosynthetic process;(-)-secologanin biosynthetic process;organic substance biosynthetic process	GO:0008194;GO:0015020;GO:0016758;GO:0035251;GO:0080043;GO:0080044;GO:0102970	UDP-glycosyltransferase activity;glucuronosyltransferase activity;hexosyltransferase activity;UDP-glucosyltransferase activity;quercetin 3-O-glucosyltransferase activity;quercetin 7-O-glucosyltransferase activity;7-deoxyloganetic acid glucosyltransferase activity
Up	Oleur061Scf8197g00015	MPK9	Protein kinase domain-containing protein	3.56468	0.0213707			GO:0009611;GO:0009753;GO:0009834;GO:0016310;GO:0035556;GO:0042542;GO:0045492;GO:0046274	response to wounding;response to jasmonic acid;plant-type secondary cell wall biogenesis;phosphorylation;intracellular signal transduction;response to hydrogen peroxide;xylan biosynthetic process;lignin catabolic process	GO:0004672;GO:0004707;GO:0005516;GO:0005524;GO:0016407;GO:0019903;GO:0045182;GO:0052716;GO:0106310	protein kinase activity;MAP kinase activity;calmodulin binding;ATP binding;acetyltransferase activity;protein phosphatase binding;translation regulator activity;hydroquinone;protein serine kinase activity	GO:0005737	cytoplasm
Up	Oleur061Scf8306g00002	106794558	BED-type domain-containing protein	3.94948	0.0141879			GO:0009791	post-embryonic development	GO:0003677;GO:0046872;GO:0046983	DNA binding;metal ion binding;protein dimerization activity	GO:0005634	nucleus
Up	Oleur061Scf8324g00011	AHT1	Agmatine coumaroyltransferase-2	3.31843	0.00134052			GO:0009725	response to hormone	GO:0047634;GO:0050734;GO:0004190;GO:0047672;GO:0016740;GO:0016746;GO:0016747	agmatine N4-coumaroyltransferase activity;hydroxycinnamoyltransferase activity;aspartic-type endopeptidase activity;anthranilate N-benzoyltransferase activity;transferase activity;acyltransferase activity;acyltransferase activity, transferring groups other than amino-acyl groups
Up	Oleur061Scf8376g12056	AFRR	monodehydroascorbate reductase (NADH)	7.03196	2.70052e-06			GO:0098869;GO:0006414	cellular oxidant detoxification;translational elongation	GO:0016651;GO:0016656;GO:0050660;GO:0003735;GO:0016491	oxidoreductase activity, acting on NAD(P)H;monodehydroascorbate reductase (NADH) activity;flavin adenine dinucleotide binding;structural constituent of ribosome;oxidoreductase activity	GO:0005840;GO:0005737;GO:1990904;GO:0005782	ribosome;cytoplasm;ribonucleoprotein complex;peroxisomal matrix
Up	Oleur061Scf8461g00007	nlp1	WAT1-related protein	4.39372	0.000594451					GO:0022857	transmembrane transporter activity	GO:0016020;GO:0005886	membrane;plasma membrane
Up	Oleur061Scf8470g01016	AATP1	AAA+ ATPase domain-containing protein	2.15877	0.0285877			GO:0006950	response to stress	GO:0016887;GO:0005524	ATP hydrolysis activity;ATP binding	GO:0016020	membrane
Up	Oleur061Scf8545g01013	lih1	Premnaspirodiene oxygenase-like	2.51373	0.00200535	1		GO:0009753;GO:0016114;GO:0002213;GO:0009625;GO:0009751;GO:0010225;GO:0033075	response to jasmonic acid;terpenoid biosynthetic process;defense response to insect;response to insect;response to salicylic acid;response to UV-C;isoquinoline alkaloid biosynthetic process	GO:0020037;GO:0016705;GO:0102170;GO:0018674;GO:0018675;GO:0016712;GO:0005506;GO:0004497	heme binding;oxidoreductase activity, acting on paired donors, with incorporation or reduction of molecular oxygen;5-epi-aristolochene-1,3-dihydroxylase activity;(S)-limonene 3-monooxygenase activity;(S)-limonene 6-monooxygenase activity;oxidoreductase activity, acting on paired donors, with incorporation or reduction of molecular oxygen, reduced flavin or flavoprotein as one donor, and incorpora…	GO:0005789;GO:0016020	endoplasmic reticulum membrane;membrane
Up	Oleur061Scf8603g00017	Prudu_000647	DUF632 domain-containing protein	3.58499	0.000288195			GO:0006417;GO:0007015;GO:0051693	regulation of translation;actin filament organization;actin filament capping	GO:0003899;GO:0051015;GO:0051213;GO:0003723	DNA-directed 5'-3' RNA polymerase activity;actin filament binding;dioxygenase activity;RNA binding	GO:0000428	DNA-directed RNA polymerase complex
Up	Oleur061Scf8603g00018	HMA3	P-type Zn(2+) transporter	2.15796	0.0491257			GO:0046686;GO:0015691;GO:0032025;GO:0010043;GO:0006829;GO:0055085	response to cadmium ion;cadmium ion transport;response to cobalt ion;response to zinc ion;zinc ion transport;transmembrane transport	GO:0022857;GO:0019829;GO:0005524;GO:0008551;GO:0046872;GO:0016887;GO:0016463	transmembrane transporter activity;ATPase-coupled monoatomic cation transmembrane transporter activity;ATP binding;P-type cadmium transporter activity;metal ion binding;ATP hydrolysis activity;P-type zinc transporter activity	GO:0016020	membrane
Up	Oleur061Scf8812g02002	ATL3	Amino acid transporter transmembrane domain-containing protein	2.70192	4.78769e-05			GO:0003333;GO:0006865	amino acid transmembrane transport;amino acid transport	GO:0015179	L-amino acid transmembrane transporter activity	GO:0031090	organelle membrane
Up	Oleur061Scf8936g00020	ACO	1-aminocyclopropane-1-carboxylate oxidase	3.74498	0.00417153		1	GO:1901360;GO:0009835;GO:0009693;GO:0009805;GO:0002238	organic cyclic compound metabolic process;fruit ripening;ethylene biosynthetic process;coumarin biosynthetic process;response to molecule of fungal origin	GO:0031418;GO:0016491;GO:0051213;GO:0009815;GO:0046872;GO:0016705;GO:0016706	L-ascorbic acid binding;oxidoreductase activity;dioxygenase activity;1-aminocyclopropane-1-carboxylate oxidase activity;metal ion binding;oxidoreductase activity, acting on paired donors, with incorporation or reduction of molecular oxygen;2-oxoglutarate-dependent dioxygenase activity
Up	Oleur061Scf8956g09005	ABCB15	ABC transporter B family member 15-like	2.08826	4.02217e-05			GO:0055085;GO:0090374	transmembrane transport;oligopeptide export from mitochondrion	GO:0005524;GO:0015421;GO:0016887;GO:0042626;GO:0140359	ATP binding;ABC-type oligopeptide transporter activity;ATP hydrolysis activity;ATPase-coupled transmembrane transporter activity;ABC-type transporter activity	GO:0005743;GO:0016020	mitochondrial inner membrane;membrane
Up	Oleur061Scf9085g00006	CYP71A6	Cytochrome P450 71A6	2.16278	0.0212624			GO:1901576;GO:0051762;GO:0016114	organic substance biosynthetic process;sesquiterpene biosynthetic process;terpenoid biosynthetic process	GO:0004497;GO:0016712;GO:0005506;GO:0020037;GO:0016705	monooxygenase activity;oxidoreductase activity, acting on paired donors, with incorporation or reduction of molecular oxygen, reduced flavin or flavoprotein as one donor, and incorporation of one atom of oxygen;iron ion binding;heme binding;oxidoreductase activity, acting on paired donors, with incorporation or reduction of molecular oxygen	GO:0016020	membrane
Up	Oleur061Scf9085g02006	CYP71A4	Cytochrome P450 71A4	2.52977	0.00799644			GO:1901576;GO:0051762;GO:0016114	organic substance biosynthetic process;sesquiterpene biosynthetic process;terpenoid biosynthetic process	GO:0004497;GO:0005506;GO:0016712;GO:0016705;GO:0020037	monooxygenase activity;iron ion binding;oxidoreductase activity, acting on paired donors, with incorporation or reduction of molecular oxygen, reduced flavin or flavoprotein as one donor, and incorporation of one atom of oxygen;oxidoreductase activity, acting on paired donors, with incorporation or reduction of molecular oxygen;heme binding	GO:0016020	membrane
Up	Oleur061Scf9135g02025	ACR1	ACT domain-containing protein ACR1	3.36791	0.00467485			GO:0008652	amino acid biosynthetic process	GO:0016597;GO:0008773;GO:0016779	amino acid binding;[protein-PII] uridylyltransferase activity;nucleotidyltransferase activity	GO:0005634	nucleus
Up	Oleur061Scf9139g08032	TDT	Tonoplast dicarboxylate transporter	2.58886	2.50701e-07			GO:0051453;GO:0015743	regulation of intracellular pH;malate transport	GO:0015140	malate transmembrane transporter activity	GO:0016020;GO:0005774;GO:0005773	membrane;vacuolar membrane;vacuole
Up	Oleur061Scf9147g00013	CYP72A225	Cytochrome P450 72A225	2.34775	0.00614517			GO:1901576;GO:0016114	organic substance biosynthetic process;terpenoid biosynthetic process	GO:0016712;GO:0005506;GO:0004497;GO:0020037;GO:0016705	oxidoreductase activity, acting on paired donors, with incorporation or reduction of molecular oxygen, reduced flavin or flavoprotein as one donor, and incorporation of one atom of oxygen;iron ion binding;monooxygenase activity;heme binding;oxidoreductase activity, acting on paired donors, with incorporation or reduction of molecular oxygen	GO:0016020	membrane
Up	Oleur061Scf9155g05006			7.10151	0.000187054
Up	Oleur061Scf9160g11004	CDF2	Dof-type domain-containing protein	2.84274	0.000174586					GO:0000976;GO:0003677;GO:0003700	transcription cis-regulatory region binding;DNA binding;DNA-binding transcription factor activity	GO:0005634	nucleus
Up	Oleur061Scf9165g00006	faeA	Fungal lipase-like domain-containing protein	2.76853	0.00023057			GO:0006629	lipid metabolic process	GO:0030600;GO:0004806	feruloyl esterase activity;triglyceride lipase activity	GO:0016020	membrane
Up	Oleur061Scf9166g07013	CDF2	Dof-type domain-containing protein	2.36708	7.27345e-05			GO:0006366	transcription by RNA polymerase II	GO:0003700;GO:0003677	DNA-binding transcription factor activity;DNA binding	GO:0005634	nucleus
Up	Oleur061Scf9168g01011	bgl	Beta-1,3-glucanase, basic	2.71287	0.00333558	1		GO:0005975;GO:0006952	carbohydrate metabolic process;defense response	GO:0016780;GO:0042973;GO:0004553	phosphotransferase activity, for other substituted phosphate groups;glucan endo-1,3-beta-D-glucosidase activity;hydrolase activity, hydrolyzing O-glycosyl compounds
Down	Oleur061Scf7137g02018	MEBL	Membrane protein of ER body-like protein	-2.00015	0.0496109			GO:0006880;GO:0030026	intracellular sequestering of iron ion;intracellular manganese ion homeostasis	GO:0005384;GO:0004616;GO:0005381	manganese ion transmembrane transporter activity;phosphogluconate dehydrogenase (decarboxylating) activity;iron ion transmembrane transporter activity	GO:0010168;GO:0016020	ER body;membrane
Down	Oleur061Scf3064g08012	CXE12	Putative carboxylesterase 12	-2.00234	0.0279926					GO:0016829;GO:0033987;GO:0016787;GO:0003688;GO:0106435	lyase activity;2-hydroxyisoflavanone dehydratase activity;hydrolase activity;DNA replication origin binding;carboxylesterase activity	GO:0005664	nuclear origin of replication recognition complex
Down	Oleur061Scf6112g01008	APUM2	Pumilio-like 2	-2.00566	0.0150901			GO:0010608;GO:0006417	post-transcriptional regulation of gene expression;regulation of translation	GO:0003723;GO:0003729	RNA binding;mRNA binding	GO:0005737	cytoplasm
Down	Oleur061Scf0445g01043	CESA6	Cellulose synthase A catalytic subunit 6 [UDP-forming]	-2.00577	0.00305888			GO:0009825;GO:0030244;GO:0009833;GO:0071555;GO:0043622	multidimensional cell growth;cellulose biosynthetic process;plant-type primary cell wall biogenesis;cell wall organization;cortical microtubule organization	GO:0016760;GO:0016759;GO:0046872	cellulose synthase (UDP-forming) activity;cellulose synthase activity;metal ion binding	GO:0005794;GO:0010330;GO:0005886	Golgi apparatus;cellulose synthase complex;plasma membrane
Down	Oleur061Scf2897g00003	aly	RRM domain-containing protein	-2.00875	0.0167952			GO:0006406	mRNA export from nucleus	GO:0003723;GO:0003729	RNA binding;mRNA binding	GO:0005654;GO:0005634	nucleoplasm;nucleus
Down	Oleur061Scf2920g01045	csn5	CSN5 protein	-2.01958	0.00420748	1		GO:0010093;GO:0010971;GO:1990641;GO:0010387;GO:0009733;GO:2000082;GO:0031347;GO:0010100;GO:0000338;GO:0045732	specification of floral organ identity;positive regulation of G2/M transition of mitotic cell cycle;response to iron ion starvation;COP9 signalosome assembly;response to auxin;regulation of L-ascorbic acid biosynthetic process;regulation of defense response;negative regulation of photomorphogenesis;protein deneddylation;positive regulation of protein catabolic process	GO:0008237;GO:0019784	metallopeptidase activity;deNEDDylase activity	GO:0005737;GO:0008180;GO:0000502	cytoplasm;COP9 signalosome;proteasome complex
Down	Oleur061Scf1196g04024			-2.02507	0.0104751
Down	Oleur061Scf7467g00020	PUB25	U-box domain-containing protein 25	-2.02644	0.0157897	1		GO:0016567;GO:0098542	protein ubiquitination;defense response to other organism	GO:0016874;GO:0061630	ligase activity;ubiquitin protein ligase activity
Down	Oleur061Scf7535g02001	CPT4	Cis-prenyltransferase 4, chloroplastic	-2.02749	0.000299131			GO:0016094;GO:0009409;GO:0006486;GO:0009668	polyprenol biosynthetic process;response to cold;protein glycosylation;plastid membrane organization	GO:0004659;GO:0045547;GO:0000287;GO:0002094;GO:0016765	prenyltransferase activity;dehydrodolichyl diphosphate synthase activity;magnesium ion binding;polyprenyltransferase activity;transferase activity, transferring alkyl or aryl (other than methyl) groups	GO:0009507;GO:0009570;GO:0005737	chloroplast;chloroplast stroma;cytoplasm
Down	Oleur061Scf3583g00032	TAF7	Transcription initiation factor TFIID subunit 7	-2.03153	0.0373471			GO:0051123;GO:0006367	RNA polymerase II preinitiation complex assembly;transcription initiation at RNA polymerase II promoter	GO:0003743	translation initiation factor activity	GO:0005669	transcription factor TFIID complex
Down	Oleur061Scf1218g06013	SK	Shikimate kinase, chloroplastic	-2.03414	0.0286694			GO:0009073;GO:0019632;GO:0008652;GO:0016310;GO:0019752;GO:0009423	aromatic amino acid family biosynthetic process;shikimate metabolic process;amino acid biosynthetic process;phosphorylation;carboxylic acid metabolic process;chorismate biosynthetic process	GO:0004765;GO:0046872;GO:0005524	shikimate kinase activity;metal ion binding;ATP binding	GO:0009507	chloroplast
Down	Oleur061Scf4662g00011	ATL8	RING-H2 finger protein ATL8	-2.03857	5.94559e-06			GO:0044070;GO:0016567;GO:0010020;GO:0010966;GO:0070417;GO:0009909	regulation of monoatomic anion transport;protein ubiquitination;chloroplast fission;regulation of phosphate transport;cellular response to cold;regulation of flower development	GO:0046872;GO:0008308;GO:0004842;GO:0015288	metal ion binding;voltage-gated monoatomic anion channel activity;ubiquitin-protein transferase activity;porin activity	GO:0046930;GO:0009707;GO:0034426;GO:0016020	pore complex;chloroplast outer membrane;etioplast membrane;membrane
Down	Oleur061Scf0910g16026	At3g03280	At3g03280	-2.04499	0.0430589		1	GO:0006334;GO:0009052;GO:0009620;GO:0016310;GO:0071456;GO:0006629;GO:0006536	nucleosome assembly;pentose-phosphate shunt, non-oxidative branch;response to fungus;phosphorylation;cellular response to hypoxia;lipid metabolic process;glutamate metabolic process	GO:0004672;GO:0004351;GO:0015297;GO:0016874;GO:0008233;GO:0004751;GO:0016298;GO:0016301;GO:0043015;GO:0030170;GO:0042910;GO:0016747	protein kinase activity;glutamate decarboxylase activity;antiporter activity;ligase activity;peptidase activity;ribose-5-phosphate isomerase activity;lipase activity;kinase activity;gamma-tubulin binding;pyridoxal phosphate binding;xenobiotic transmembrane transporter activity;acyltransferase activity, transferring groups other than amino-acyl groups	GO:0005737;GO:0000786;GO:0005874	cytoplasm;nucleosome;microtubule
Down	Oleur061Scf0794g00011	F3Y22_tig00000132pilonHSYRG00068	Putative sterol-C-methyltransferase family protein	-2.04523	0.036593			GO:0006508;GO:0005975;GO:0032259	proteolysis;carbohydrate metabolic process;methylation	GO:0004222;GO:0005509;GO:0004556;GO:0008168;GO:0004176;GO:0004252	metalloendopeptidase activity;calcium ion binding;alpha-amylase activity;methyltransferase activity;ATP-dependent peptidase activity;serine-type endopeptidase activity	GO:0043231	intracellular membrane-bounded organelle
Down	Oleur061Scf4277g01019	DSP4	Phosphoglucan phosphatase DSP4, amyloplastic	-2.04717	0.00333558			GO:0016311;GO:0005983;GO:0044042	dephosphorylation;starch catabolic process;glucan metabolic process	GO:0004721;GO:0019203;GO:2001070;GO:0008138;GO:2001066	phosphoprotein phosphatase activity;carbohydrate phosphatase activity;starch binding;protein tyrosine/serine/threonine phosphatase activity;amylopectin binding	GO:0009501;GO:0005634;GO:0043231;GO:0009507	amyloplast;nucleus;intracellular membrane-bounded organelle;chloroplast
Down	Oleur061Scf0203g01010	NAT6	Nucleobase-ascorbate transporter 6	-2.05218	0.0192763			GO:0071702	organic substance transport	GO:0022857	transmembrane transporter activity	GO:0016020;GO:0009505	membrane;plant-type cell wall
Down	Oleur061Scf6624g01008	NCED1	9-cis-epoxycarotenoid dioxygenase NCED1, chloroplastic	-2.054	0.0102936			GO:0009414;GO:0048653;GO:0009555;GO:1901812;GO:0009856;GO:0009739;GO:0009737;GO:0009733;GO:0009738;GO:0009835;GO:0009651;GO:1901177;GO:0016123;GO:0016121;GO:0009751;GO:0009688	response to water deprivation;anther development;pollen development;beta-carotene biosynthetic process;pollination;response to gibberellin;response to abscisic acid;response to auxin;abscisic acid-activated signaling pathway;fruit ripening;response to salt stress;lycopene biosynthetic process;xanthophyll biosynthetic process;carotene catabolic process;response to salicylic acid;abscisic acid bios…	GO:0016702;GO:0046872;GO:0045549;GO:0010436	oxidoreductase activity, acting on single donors with incorporation of molecular oxygen, incorporation of two atoms of oxygen;metal ion binding;9-cis-epoxycarotenoid dioxygenase activity;carotenoid dioxygenase activity	GO:0009570	chloroplast stroma
Down	Oleur061Scf0155g01005	CDPK	Calcium-dependent protein kinase 13	-2.0574	0.00267542			GO:0016310;GO:0035556	phosphorylation;intracellular signal transduction	GO:0004674;GO:0004683;GO:0005509;GO:0005516;GO:0005524;GO:0009931;GO:0016301	protein serine/threonine kinase activity;calmodulin-dependent protein kinase activity;calcium ion binding;calmodulin binding;ATP binding;calcium-dependent protein serine/threonine kinase activity;kinase activity	GO:0005737;GO:0005886	cytoplasm;plasma membrane
Down	Oleur061Scf0402g02014	MAPKKK17	Protein kinase domain-containing protein	-2.05772	0.00268902			GO:0016310;GO:0007165	phosphorylation;signal transduction	GO:0004709;GO:0005524;GO:0004674;GO:0004672	MAP kinase kinase kinase activity;ATP binding;protein serine/threonine kinase activity;protein kinase activity
Down	Oleur061Scf0763g03009	AP22.53	HTH-type transcriptional regulator	-2.05818	0.027743		1	GO:0045944;GO:0015074;GO:0006865;GO:0009620	positive regulation of transcription by RNA polymerase II;DNA integration;amino acid transport;response to fungus	GO:0003676;GO:0000977;GO:0004523;GO:0016301;GO:0046872;GO:0004672;GO:0005216	nucleic acid binding;RNA polymerase II transcription regulatory region sequence-specific DNA binding;RNA-DNA hybrid ribonuclease activity;kinase activity;metal ion binding;protein kinase activity;monoatomic ion channel activity	GO:0005886	plasma membrane
Down	Oleur061Scf1625g01011	11415850	Rab-GAP TBC domain-containing protein	-2.05992	0.0138162			GO:0006886;GO:0016042	intracellular protein transport;lipid catabolic process	GO:0004046;GO:0004630;GO:0005096;GO:0015079;GO:0016779;GO:0016787;GO:0030570;GO:0046872;GO:0070290	aminoacylase activity;phospholipase D activity;GTPase activator activity;potassium ion transmembrane transporter activity;nucleotidyltransferase activity;hydrolase activity;pectate lyase activity;metal ion binding;N-acylphosphatidylethanolamine-specific phospholipase D activity	GO:0005789	endoplasmic reticulum membrane
Down	Oleur061Scf0689g01036	aux1	Amino acid transporter transmembrane domain-containing protein	-2.06076	0.00588494			GO:0001736;GO:0003333;GO:0006865;GO:0009624;GO:0009734;GO:0009926;GO:0009958;GO:0010311;GO:0048765;GO:0048829	establishment of planar polarity;amino acid transmembrane transport;amino acid transport;response to nematode;auxin-activated signaling pathway;auxin polar transport;positive gravitropism;lateral root formation;root hair cell differentiation;root cap development	GO:0010011;GO:0010328;GO:0015171;GO:0015293	auxin binding;auxin influx transmembrane transporter activity;amino acid transmembrane transporter activity;symporter activity	GO:0005768;GO:0005886;GO:0009986;GO:0016020;GO:0031090	endosome;plasma membrane;cell surface;membrane;organelle membrane
Down	Oleur061Scf7894g00018	HBP1	At1g17100	-2.06296	4.76974e-05			GO:0006508	proteolysis	GO:0008233;GO:0020037	peptidase activity;heme binding	GO:0000325;GO:0005634;GO:0099503	plant-type vacuole;nucleus;secretory vesicle
Down	Oleur061Scf3399g01020			-2.06363	0.0484095
Down	Oleur061Scf2210g01023	ATRL5	Putative RAD-like 5	-2.07223	0.0429442			GO:0010597	green leaf volatile biosynthetic process	GO:0003700;GO:0000976	DNA-binding transcription factor activity;transcription cis-regulatory region binding
Down	Oleur061Scf6792g00004	tigarb	Phosphoglycerate mutase family protein	-2.07265	3.07127e-05			GO:0010343;GO:0010182;GO:0006807	singlet oxygen-mediated programmed cell death;sugar mediated signaling pathway;nitrogen compound metabolic process	GO:0004842;GO:0009039;GO:0016151;GO:0016628	ubiquitin-protein transferase activity;urease activity;nickel cation binding;oxidoreductase activity, acting on the CH-CH group of donors, NAD or NADP as acceptor	GO:0016020;GO:0048046;GO:0005886	membrane;apoplast;plasma membrane
Down	Oleur061Scf2732g00033	25487364	Transcription factor tfiiic, tau55-like protein, putative	-2.07449	0.00338543			GO:0006383	transcription by RNA polymerase III			GO:0000127	transcription factor TFIIIC complex
Down	Oleur061Scf1450g01054	LOC113700381	Uncharacterized protein LOC113699174	-2.07888	0.00416953			GO:0008360	regulation of cell shape	GO:0008762	UDP-N-acetylmuramate dehydrogenase activity	GO:0016020	membrane
Down	Oleur061Scf3407g00022	11411515	DUF150 family protein	-2.07927	0.0465434			GO:0042274	ribosomal small subunit biogenesis	GO:0016757;GO:0004185	glycosyltransferase activity;serine-type carboxypeptidase activity	GO:0005737	cytoplasm
Down	Oleur061Scf8189g00019	GIL1	Protein GRAVITROPIC IN THE LIGHT 1	-2.07946	0.00067304			GO:0009639;GO:0009959	response to red or far red light;negative gravitropism
Down	Oleur061Scf9104g00009	pmt3	SUMO	-2.08095	0.00851466			GO:0043433;GO:0010286;GO:0016925;GO:0009408	negative regulation of DNA-binding transcription factor activity;heat acclimation;protein sumoylation;response to heat	GO:0031386;GO:0044389	protein tag activity;ubiquitin-like protein ligase binding	GO:0005634;GO:0005737	nucleus;cytoplasm
Down	Oleur061Scf2439g02013	mlp1	Major latex-like protein 1	-2.08408	0.0440733	1		GO:0006952	defense response
Down	Oleur061Scf6422g00004	HHP1	Heptahelical transmembrane protein 1	-2.08501	0.00801685			GO:0006486;GO:0009744;GO:0009725	protein glycosylation;response to sucrose;response to hormone	GO:0038023;GO:0046872;GO:0016757	signaling receptor activity;metal ion binding;glycosyltransferase activity	GO:0016020	membrane
Down	Oleur061Scf2248g00021	UGT47	Glycosyl transferase CAP10 domain-containing protein	-2.08605	0.0015055			GO:0006396	RNA processing	GO:0004000;GO:0016740;GO:0004602;GO:0005254;GO:0016757	adenosine deaminase activity;transferase activity;glutathione peroxidase activity;chloride channel activity;glycosyltransferase activity	GO:0016020	membrane
Down	Oleur061Scf4014g01009	NiTR1	Nitrite transporter	-2.08677	0.0078515			GO:0055085	transmembrane transport	GO:0022857	transmembrane transporter activity	GO:0005886;GO:0016020	plasma membrane;membrane
Down	Oleur061Scf0957g05009	PICBP	Calmodulin-binding domain-containing protein	-2.09298	0.00373288					GO:0004683;GO:0005516	calmodulin-dependent protein kinase activity;calmodulin binding
Down	Oleur061Scf7535g01027	ZW2	Putative transcription factor	-2.09419	0.000213175			GO:0032264;GO:0006351	IMP salvage;DNA-templated transcription	GO:0003876;GO:0016791;GO:0043565	AMP deaminase activity;phosphatase activity;sequence-specific DNA binding
Down	Oleur061Scf0623g03012		Programmed cell death protein 4-like	-2.09464	0.000475033			GO:0016310	phosphorylation	GO:0004674	protein serine/threonine kinase activity
Down	Oleur061Scf7264g00010	CRF2	Ethylene-responsive transcription factor crf2	-2.09555	0.0237298	1		GO:0006952;GO:0009873	defense response;ethylene-activated signaling pathway	GO:0003677;GO:0003700	DNA binding;DNA-binding transcription factor activity	GO:0005634	nucleus
Down	Oleur061Scf0240g02062	HIPP26	HMA domain-containing protein	-2.0965	0.000109581					GO:0046872	metal ion binding
Down	Oleur061Scf7978g16011			-2.09826	0.00383604
Down	Oleur061Scf3002g01015	LOC116197937	Uncharacterized protein LOC116197937	-2.09861	0.0227094			GO:0016310;GO:0006281	phosphorylation;DNA repair	GO:0004143;GO:0016301;GO:0046872	ATP-dependent diacylglycerol kinase activity;kinase activity;metal ion binding
Down	Oleur061Scf8828g00025			-2.1017	0.0279168
Down	Oleur061Scf1831g18017	FHIT	Bifunctional bis(5'-adenosyl)-triphosphatase/adenylylsulfatase FHIT	-2.10244	0.00333196					GO:0000166;GO:0047352;GO:0043138;GO:0043530;GO:0047627;GO:0047710	nucleotide binding;adenylylsulfate-ammonia adenylyltransferase activity;3'-5' DNA helicase activity;adenosine 5'-monophosphoramidase activity;adenylylsulfatase activity;bis(5'-adenosyl)-triphosphatase activity
Down	Oleur061Scf0942g01020	HSP22	Heat shock 22 kDa protein, mitochondrial	-2.10267	0.00988948			GO:0009408;GO:0005975	response to heat;carbohydrate metabolic process	GO:0004553	hydrolase activity, hydrolyzing O-glycosyl compounds	GO:0005739;GO:0005789	mitochondrion;endoplasmic reticulum membrane
Down	Oleur061Scf7082g00004	PRN1	Pirin-like protein	-2.10685	0.0137842	1		GO:0042742;GO:0009738;GO:0009737;GO:0009785;GO:0009664;GO:0005975;GO:0042138;GO:0000103;GO:0006629	defense response to bacterium;abscisic acid-activated signaling pathway;response to abscisic acid;blue light signaling pathway;plant-type cell wall organization;carbohydrate metabolic process;meiotic DNA double-strand break formation;sulfate assimilation;lipid metabolic process	GO:0005199;GO:0005509;GO:0008374;GO:0004020;GO:0016763;GO:0030414;GO:0004650;GO:0004427;GO:0016787;GO:0035091;GO:0004571;GO:0008127	structural constituent of cell wall;calcium ion binding;O-acyltransferase activity;adenylylsulfate kinase activity;pentosyltransferase activity;peptidase inhibitor activity;polygalacturonase activity;inorganic diphosphate phosphatase activity;hydrolase activity;phosphatidylinositol binding;mannosyl-oligosaccharide 1,2-alpha-mannosidase activity;quercetin 2,3-dioxygenase activity	GO:0005794;GO:0016020;GO:0005634	Golgi apparatus;membrane;nucleus
Down	Oleur061Scf2419g03019	LOC107416283	Calcium/calmodulin-regulated receptor-like kinase 2 isoform X2	-2.1093	0.035148			GO:0016310	phosphorylation	GO:0004672;GO:0004715;GO:0004674;GO:0004709;GO:0005524	protein kinase activity;non-membrane spanning protein tyrosine kinase activity;protein serine/threonine kinase activity;MAP kinase kinase kinase activity;ATP binding	GO:0016020;GO:0005886	membrane;plasma membrane
Down	Oleur061Scf2855g00004	ERF4	Ethylene-responsive transcription factor 4	-2.11641	0.0125237	1		GO:0071456;GO:0009873;GO:0010105;GO:0009723;GO:0045892;GO:0006952;GO:0009864;GO:0009737;GO:0019760	cellular response to hypoxia;ethylene-activated signaling pathway;negative regulation of ethylene-activated signaling pathway;response to ethylene;negative regulation of DNA-templated transcription;defense response;induced systemic resistance, jasmonic acid mediated signaling pathway;response to abscisic acid;glucosinolate metabolic process	GO:0003700;GO:0000976;GO:0003677	DNA-binding transcription factor activity;transcription cis-regulatory region binding;DNA binding	GO:0005634;GO:0016604	nucleus;nuclear body
Down	Oleur061Scf2677g03010	At1g21010	Poly polymerase	-2.11993	0.0410681		1	GO:0009620;GO:0071456	response to fungus;cellular response to hypoxia	GO:0003743;GO:0004386;GO:0016301	translation initiation factor activity;helicase activity;kinase activity	GO:0005730	nucleolus
Down	Oleur061Scf0468g00019	LTP8	Non-specific lipid-transfer protein 8	-2.12185	0.0249351			GO:0006869	lipid transport	GO:0008289	lipid binding
Down	Oleur061Scf3489g00006	101765484	Hexosyltransferase	-2.12321	0.0203562			GO:0045489;GO:0071555	pectin biosynthetic process;cell wall organization	GO:0047262	polygalacturonate 4-alpha-galacturonosyltransferase activity	GO:0000139	Golgi membrane
Down	Oleur061Scf4589g00017	HSP23	Small heat shock protein, chloroplastic	-2.12377	0.00303308			GO:0009408;GO:0005975	response to heat;carbohydrate metabolic process	GO:0004553	hydrolase activity, hydrolyzing O-glycosyl compounds	GO:0009570;GO:0005739;GO:0005789	chloroplast stroma;mitochondrion;endoplasmic reticulum membrane
Down	Oleur061Scf1933g00006	CESA6	Cellulose synthase	-2.1253	0.0273258			GO:0009833;GO:0030244;GO:0071555	plant-type primary cell wall biogenesis;cellulose biosynthetic process;cell wall organization	GO:0016759;GO:0016760;GO:0046872	cellulose synthase activity;cellulose synthase (UDP-forming) activity;metal ion binding	GO:0005886	plasma membrane
Down	Oleur061Scf2094g04023	LBD2	Lateral organ boundaries domain protein	-2.12716	0.00289387			GO:0009791;GO:0048608	post-embryonic development;reproductive structure development	GO:0015112;GO:0004088	nitrate transmembrane transporter activity;carbamoyl-phosphate synthase (glutamine-hydrolyzing) activity	GO:0016020;GO:0012511	membrane;monolayer-surrounded lipid storage body
Down	Oleur061Scf0580g01021	25499364	Sulfite exporter TauE/SafE family protein	-2.12725	0.0261777			GO:0016567	protein ubiquitination			GO:0016020;GO:0031464	membrane;Cul4A-RING E3 ubiquitin ligase complex
Down	Oleur061Scf2759g01039	MCSU2	Molybdenum cofactor sulfurase-like protein 2	-2.12811	0.00156344			GO:0032787	monocarboxylic acid metabolic process	GO:0008265;GO:0030151;GO:0030170;GO:0016740;GO:0102867;GO:0003824	Mo-molybdopterin cofactor sulfurase activity;molybdenum ion binding;pyridoxal phosphate binding;transferase activity;molybdenum cofactor sulfurtransferase activity;catalytic activity
Down	Oleur061Scf5950g02006	CsGI	Protein GIGANTEA	-2.13134	1.85035e-07			GO:0009409;GO:0010218;GO:0010378;GO:0042542;GO:2000028;GO:0009637;GO:0007623;GO:0042752;GO:0048586;GO:0048578	response to cold;response to far red light;temperature compensation of the circadian clock;response to hydrogen peroxide;regulation of photoperiodism, flowering;response to blue light;circadian rhythm;regulation of circadian rhythm;regulation of long-day photoperiodism, flowering;positive regulation of long-day photoperiodism, flowering			GO:0005654;GO:0005634	nucleoplasm;nucleus
Down	Oleur061Scf3259g01003	ELF7	Protein PAF1 homolog	-2.1326	0.00403366			GO:0000160;GO:0006368;GO:0009736;GO:0009908;GO:0009910;GO:0016571	phosphorelay signal transduction system;transcription elongation by RNA polymerase II;cytokinin-activated signaling pathway;flower development;negative regulation of flower development;histone methylation	GO:0000993;GO:0003682;GO:0004470	RNA polymerase II complex binding;chromatin binding;malic enzyme activity	GO:0005829;GO:0016593	cytosol;Cdc73/Paf1 complex
Down	Oleur061Scf5899g00002	PIRL9	Plant intracellular Ras-group-related LRR protein 9	-2.13784	0.000395131	1		GO:0007165;GO:0006952;GO:0055046;GO:0051707;GO:0098542	signal transduction;defense response;microgametogenesis;response to other organism;defense response to other organism	GO:0004674	protein serine/threonine kinase activity
Down	Oleur061Scf1331g03004	25490953	Acyl-CoA N-acyltransferase (NAT) superfamily protein, putative	-2.14059	0.0325767					GO:0051087;GO:0016747	protein-folding chaperone binding;acyltransferase activity, transferring groups other than amino-acyl groups
Down	Oleur061Scf2781g00005	RROP1	Apyrase	-2.14423	0.015994			GO:0009134;GO:0009877;GO:0033353	nucleoside diphosphate catabolic process;nodulation;S-adenosylmethionine cycle	GO:0017110;GO:0004013;GO:0043273;GO:0017111;GO:0015267;GO:0005524;GO:0016787;GO:0004050	nucleoside diphosphate phosphatase activity;adenosylhomocysteinase activity;CTPase activity;ribonucleoside triphosphate phosphatase activity;channel activity;ATP binding;hydrolase activity;apyrase activity	GO:0016020	membrane
Down	Oleur061Scf0496g00052	TGA10	DOG1 domain-containing protein	-2.15179	0.0497435			GO:0002237;GO:0009751;GO:0006351;GO:0009753;GO:0071588;GO:0048653	response to molecule of bacterial origin;response to salicylic acid;DNA-templated transcription;response to jasmonic acid;hydrogen peroxide mediated signaling pathway;anther development	GO:0043565;GO:0003700;GO:0000976	sequence-specific DNA binding;DNA-binding transcription factor activity;transcription cis-regulatory region binding	GO:0005634	nucleus
Down	Oleur061Scf2238g05029	ACT7	Probable inactive receptor kinase At4g23740	-2.15327	0.00348817	1	1	GO:0050832;GO:0051707;GO:0016310	defense response to fungus;response to other organism;phosphorylation	GO:0005524;GO:0004674;GO:0004672;GO:0004714	ATP binding;protein serine/threonine kinase activity;protein kinase activity;transmembrane receptor protein tyrosine kinase activity	GO:0016020	membrane
Down	Oleur061Scf1645g01014	ROF1	peptidylprolyl isomerase	-2.15346	0.0092331			GO:0009845;GO:0009611;GO:0006970;GO:0009408;GO:0061077	seed germination;response to wounding;response to osmotic stress;response to heat;chaperone-mediated protein folding	GO:0032266;GO:0080025;GO:0003755	phosphatidylinositol-3-phosphate binding;phosphatidylinositol-3,5-bisphosphate binding;peptidyl-prolyl cis-trans isomerase activity	GO:0071944;GO:0005737	cell periphery;cytoplasm
Down	Oleur061Scf0247g01004	ASIL1	Myb-like domain-containing protein	-2.15551	0.0269407					GO:0000976;GO:0016301;GO:0016874;GO:0033862	transcription cis-regulatory region binding;kinase activity;ligase activity;UMP kinase activity	GO:0005634	nucleus
Down	Oleur061Scf0342g18020	LOC107407061	Uncharacterized protein LOC107407061	-2.15656	0.0194349					GO:0003746	translation elongation factor activity	GO:0016020	membrane
Down	Oleur061Scf6488g04013			-2.15681	4.99049e-08
Down	Oleur061Scf1374g01007	NRG1	NRG1	-2.15943	0.00157458	1	1	GO:0007166;GO:0050832	cell surface receptor signaling pathway;defense response to fungus	GO:0016887;GO:0043531	ATP hydrolysis activity;ADP binding
Down	Oleur061Scf7007g05023	LOC104222023	Cytochrome P450 78A6-like	-2.1645	0.000729572			GO:0051762;GO:0033075	sesquiterpene biosynthetic process;isoquinoline alkaloid biosynthetic process	GO:0016705;GO:0020037;GO:0016711;GO:0004497;GO:0005506;GO:0016712	oxidoreductase activity, acting on paired donors, with incorporation or reduction of molecular oxygen;heme binding;flavonoid 3'-monooxygenase activity;monooxygenase activity;iron ion binding;oxidoreductase activity, acting on paired donors, with incorporation or reduction of molecular oxygen, reduced flavin or flavoprotein as one donor, and incorporation of one atom of oxygen	GO:0016020	membrane
Down	Oleur061Scf6993g00001	LOC105176156	Uncharacterized protein LOC105176156 isoform X1	-2.16892	0.0166993							GO:0016020	membrane
Down	Oleur061Scf2592g04004	OLEA9_A023069	Protein TIFY	-2.17198	0.0350486			GO:0031347;GO:2000022;GO:0009611	regulation of defense response;regulation of jasmonic acid mediated signaling pathway;response to wounding			GO:0005634	nucleus
Down	Oleur061Scf1466g05013	ROF1	peptidylprolyl isomerase	-2.17248	0.00467072			GO:0061077	chaperone-mediated protein folding	GO:0003755	peptidyl-prolyl cis-trans isomerase activity	GO:0005737	cytoplasm
Down	Oleur061Scf5555g00007	FKBP70	peptidylprolyl isomerase	-2.17529	0.00226335			GO:0061077	chaperone-mediated protein folding	GO:0003755	peptidyl-prolyl cis-trans isomerase activity	GO:0005737	cytoplasm
Down	Oleur061Scf0933g00021	sig4	RNA polymerase sigma-70 domain-containing protein	-2.17751	0.029942			GO:0071482;GO:0006352	cellular response to light stimulus;DNA-templated transcription initiation	GO:0003700;GO:0016987;GO:0003677	DNA-binding transcription factor activity;sigma factor activity;DNA binding
Down	Oleur061Scf0033g02007	11437274	HNH endonuclease domain protein	-2.17763	4.08897e-05			GO:0006352;GO:0006355	DNA-templated transcription initiation;regulation of DNA-templated transcription	GO:0003677;GO:0043565;GO:0016717;GO:0003676;GO:0004519;GO:0008270	DNA binding;sequence-specific DNA binding;oxidoreductase activity, acting on paired donors, with oxidation of a pair of donors resulting in the reduction of molecular oxygen to two molecules of water;nucleic acid binding;endonuclease activity;zinc ion binding
Down	Oleur061Scf2373g00006	SOK2	SOSEKI DIX-like domain-containing protein	-2.18127	7.98233e-05			GO:0090708;GO:0006021;GO:1905392;GO:0051258;GO:2000067;GO:0051302	specification of plant organ axis polarity;inositol biosynthetic process;plant organ morphogenesis;protein polymerization;regulation of root morphogenesis;regulation of cell division	GO:0042803;GO:0004512	protein homodimerization activity;inositol-3-phosphate synthase activity	GO:0009925;GO:0005886	basal plasma membrane;plasma membrane
Down	Oleur061Scf0448g00009	BIOF	8-amino-7-oxononanoate synthase	-2.18153	0.0169703			GO:0006665;GO:0009102;GO:1901566;GO:0009058	sphingolipid metabolic process;biotin biosynthetic process;organonitrogen compound biosynthetic process;biosynthetic process	GO:0004758;GO:0030170;GO:0016740;GO:0016874;GO:0008483;GO:0008710	serine C-palmitoyltransferase activity;pyridoxal phosphate binding;transferase activity;ligase activity;transaminase activity;8-amino-7-oxononanoate synthase activity	GO:0005789;GO:0016020;GO:0005777;GO:0005829	endoplasmic reticulum membrane;membrane;peroxisome;cytosol
Down	Oleur061Scf0512g01014	LOC104598837	Cotton fiber protein	-2.18196	0.020097			GO:0010090;GO:0015074;GO:0016567;GO:0071596	trichome morphogenesis;DNA integration;protein ubiquitination;ubiquitin-dependent protein catabolic process via the N-end rule pathway	GO:0003676;GO:0004812;GO:0008270;GO:0016874;GO:0061630	nucleic acid binding;aminoacyl-tRNA ligase activity;zinc ion binding;ligase activity;ubiquitin protein ligase activity
Down	Oleur061Scf5862g00004	cycD3	B-like cyclin	-2.18265	0.0188346			GO:0044772;GO:0009735;GO:0007049;GO:0048316;GO:0000082;GO:0051301;GO:0010444;GO:0009744	mitotic cell cycle phase transition;response to cytokinin;cell cycle;seed development;G1/S transition of mitotic cell cycle;cell division;guard mother cell differentiation;response to sucrose	GO:0016538	cyclin-dependent protein serine/threonine kinase regulator activity	GO:0005634;GO:0005737;GO:0000307	nucleus;cytoplasm;cyclin-dependent protein kinase holoenzyme complex
Down	Oleur061Scf6626g00020	HLS1	N-acetyltransferase HLS1	-2.18662	0.00728906					GO:0004060;GO:0016747	arylamine N-acetyltransferase activity;acyltransferase activity, transferring groups other than amino-acyl groups
Down	Oleur061Scf7583g01043	bZIP	BZIP	-2.18783	6.6171e-07			GO:0045893	positive regulation of DNA-templated transcription	GO:0003700;GO:0003677	DNA-binding transcription factor activity;DNA binding
Down	Oleur061Scf0370g06004	102596791	Cold regulated protein 27	-2.19101	0.0440733			GO:0009409;GO:0035556;GO:0042752	response to cold;intracellular signal transduction;regulation of circadian rhythm	GO:0004674	protein serine/threonine kinase activity
Down	Oleur061Scf3986g01009	NPP1	Serine/threonine-protein phosphatase	-2.19322	0.00105125			GO:0009740;GO:0010161;GO:0016311	gibberellic acid mediated signaling pathway;red light signaling pathway;dephosphorylation	GO:0004722;GO:0017018	protein serine/threonine phosphatase activity;myosin phosphatase activity	GO:0005634;GO:0005737	nucleus;cytoplasm
Down	Oleur061Scf2222g01019			-2.19486	0.0402025
Down	Oleur061Scf9170g07017	JMJD5	2-oxoglutarate (2OG) and Fe(II)-dependent oxygenase superfamily protein	-2.19516	3.98832e-08			GO:0080022;GO:2000028;GO:0009737;GO:1900457;GO:0010378;GO:0009266;GO:0040029;GO:0009741;GO:0006207;GO:1990110;GO:0045814;GO:0009787;GO:0070544;GO:1900140;GO:0007623;GO:0042752;GO:0032259	primary root development;regulation of photoperiodism, flowering;response to abscisic acid;regulation of brassinosteroid mediated signaling pathway;temperature compensation of the circadian clock;response to temperature stimulus;epigenetic regulation of gene expression;response to brassinosteroid;'de novo' pyrimidine nucleobase biosynthetic process;callus formation;negative regulation of gene exp…	GO:0043565;GO:0016491;GO:0061628;GO:0008168;GO:0046975;GO:0071558;GO:0140680;GO:0062101;GO:0003700;GO:0016706;GO:0140681;GO:0140684;GO:0004798;GO:0004088	sequence-specific DNA binding;oxidoreductase activity;H3K27me3 modified histone binding;methyltransferase activity;histone H3K36 methyltransferase activity;histone H3K27me2/H3K27me3 demethylase activity;histone H3K36me/H3K36me2 demethylase activity;peptidyl-aspartic acid 3-dioxygenase activity;DNA-binding transcription factor activity;2-oxoglutarate-dependent dioxygenase activity;histone H3K36me2…	GO:0000791;GO:0005783	euchromatin;endoplasmic reticulum
Down	Oleur061Scf6463g00023	YSL1	Metal-nicotianamine transporter YSL1	-2.19531	0.00367113			GO:0010043;GO:0010039;GO:0006826;GO:0048316;GO:0003006	response to zinc ion;response to iron ion;iron ion transport;seed development;developmental process involved in reproduction	GO:0035673;GO:0051980	oligopeptide transmembrane transporter activity;iron-nicotianamine transmembrane transporter activity	GO:0016020;GO:0005886	membrane;plasma membrane
Down	Oleur061Scf7374g04027	GGP5	Gamma-glutamyl peptidase 5	-2.19649	0.000254844			GO:0006541	glutamine metabolic process	GO:0003922;GO:0016740;GO:0034722	GMP synthase (glutamine-hydrolyzing) activity;transferase activity;gamma-glutamyl-peptidase activity	GO:0005829	cytosol
Down	Oleur061Scf3300g00026	GT6	UDP-glycosyltransferase	-2.20058	0.0452516			GO:0045048	protein insertion into ER membrane	GO:0035251;GO:0050403;GO:0080043;GO:0080044;GO:0008194;GO:0044183;GO:0047213	UDP-glucosyltransferase activity;trans-zeatin O-beta-D-glucosyltransferase activity;quercetin 3-O-glucosyltransferase activity;quercetin 7-O-glucosyltransferase activity;UDP-glycosyltransferase activity;protein folding chaperone;anthocyanidin 3-O-glucosyltransferase activity	GO:0005737	cytoplasm
Down	Oleur061Scf0497g04005	OLEA9_A085071	Disease resistance RGA4 isoform X1	-2.2029	0.0440005	1	1	GO:0051707;GO:0050832;GO:0006952	response to other organism;defense response to fungus;defense response	GO:0043531	ADP binding
Down	Oleur061Scf3795g00014	At5g52640	Heat-shock protein	-2.20409	0.000321472	1		GO:0050821;GO:0006457;GO:0061077;GO:0034605;GO:0042742	protein stabilization;protein folding;chaperone-mediated protein folding;cellular response to heat;defense response to bacterium	GO:0016887;GO:0005524;GO:0051082;GO:0140662	ATP hydrolysis activity;ATP binding;unfolded protein binding;ATP-dependent protein folding chaperone	GO:0048471;GO:0005886;GO:0032991;GO:0005829	perinuclear region of cytoplasm;plasma membrane;protein-containing complex;cytosol
Down	Oleur061Scf0970g02014	OFUT23	O-fucosyltransferase 23	-2.20752	0.00448521			GO:0009875;GO:0009856;GO:0006004	pollen-pistil interaction;pollination;fucose metabolic process	GO:0016757;GO:0016740	glycosyltransferase activity;transferase activity	GO:0000139;GO:0016020;GO:0005794	Golgi membrane;membrane;Golgi apparatus
Down	Oleur061Scf3082g15019	CAT1	Cationic amino acid transporter 1	-2.20798	0.0095703			GO:0006865	amino acid transport	GO:0015189;GO:0005313;GO:0022857	L-lysine transmembrane transporter activity;L-glutamate transmembrane transporter activity;transmembrane transporter activity	GO:0016020;GO:0005886	membrane;plasma membrane
Down	Oleur061Scf1021g01001	MATE2	Protein DETOXIFICATION	-2.20893	0.0474512			GO:1990961	xenobiotic detoxification by transmembrane export across the plasma membrane	GO:0015297;GO:0022857;GO:0042910	antiporter activity;transmembrane transporter activity;xenobiotic transmembrane transporter activity	GO:0016020	membrane
Down	Oleur061Scf3986g07018	At3g16190	Probable inactive nicotinamidase At3g16190	-2.20929	0.0328509			GO:0034599;GO:0055085;GO:0009651;GO:0006979;GO:0016567;GO:0006857;GO:0030259	cellular response to oxidative stress;transmembrane transport;response to salt stress;response to oxidative stress;protein ubiquitination;oligopeptide transport;lipid glycosylation	GO:0009976;GO:0004842;GO:0008379;GO:0050127;GO:0016758;GO:0008908;GO:0016787	tocopherol cyclase activity;ubiquitin-protein transferase activity;thioredoxin peroxidase activity;N-carbamoylsarcosine amidase activity;hexosyltransferase activity;isochorismatase activity;hydrolase activity	GO:0005829;GO:0016020	cytosol;membrane
Down	Oleur061Scf2810g00009	GONST4	Sugar phosphate transporter domain-containing protein	-2.21273	0.0117064			GO:0008643	carbohydrate transport	GO:0005457;GO:0015297	GDP-fucose transmembrane transporter activity;antiporter activity	GO:0005794;GO:0016020	Golgi apparatus;membrane
Down	Oleur061Scf3162g00010	SOK2	SOSEKI DIX-like domain-containing protein	-2.22284	0.0120747			GO:0006021;GO:0051258;GO:0051302;GO:0090708;GO:1905392;GO:2000067	inositol biosynthetic process;protein polymerization;regulation of cell division;specification of plant organ axis polarity;plant organ morphogenesis;regulation of root morphogenesis	GO:0004512;GO:0042803	inositol-3-phosphate synthase activity;protein homodimerization activity	GO:0005886;GO:0009925	plasma membrane;basal plasma membrane
Down	Oleur061Scf5220g00045	CDP1	ARC6 IMS domain-containing protein	-2.22288	0.000364727			GO:0010020;GO:0009658;GO:0043572;GO:0009451	chloroplast fission;chloroplast organization;plastid fission;RNA modification	GO:0043621;GO:0004775	protein self-association;succinate-CoA ligase (ADP-forming) activity	GO:0009528;GO:0009507;GO:0016020	plastid inner membrane;chloroplast;membrane
Down	Oleur061Scf6397g00008			-2.22629	0.000628481
Down	Oleur061Scf1330g09030			-2.22973	0.0440733
Down	Oleur061Scf1342g13015	SAD2	Putative ARM repeat superfamily protein	-2.23403	0.00632163			GO:0006606;GO:0006886	protein import into nucleus;intracellular protein transport	GO:0031267	small GTPase binding	GO:0005635;GO:0005829	nuclear envelope;cytosol
Down	Oleur061Scf0118g01025			-2.23451	0.0406958
Down	Oleur061Scf2983g00002	HSF9	Heat shock transcription factor	-2.23647	0.0014746			GO:0006357;GO:0009966;GO:0045892;GO:0006012	regulation of transcription by RNA polymerase II;regulation of signal transduction;negative regulation of DNA-templated transcription;galactose metabolic process	GO:0043565;GO:0003978;GO:0008757;GO:0003700;GO:0000978	sequence-specific DNA binding;UDP-glucose 4-epimerase activity;S-adenosylmethionine-dependent methyltransferase activity;DNA-binding transcription factor activity;RNA polymerase II cis-regulatory region sequence-specific DNA binding	GO:0005634	nucleus
Down	Oleur061Scf3433g01016	NFP	Serine/threonine receptor-like kinase NFP	-2.23923	0.0351062	1	1	GO:0006952;GO:0002237;GO:0006486;GO:1900150;GO:1902290;GO:0009877;GO:0016310	defense response;response to molecule of bacterial origin;protein glycosylation;regulation of defense response to fungus;positive regulation of defense response to oomycetes;nodulation;phosphorylation	GO:0004672;GO:0004713;GO:0005524	protein kinase activity;protein tyrosine kinase activity;ATP binding	GO:0016020;GO:0005775;GO:0005886	membrane;vacuolar lumen;plasma membrane
Down	Oleur061Scf8533g00006	cuAO	Amine oxidase	-2.24263	0.017224			GO:0009753;GO:0042221;GO:1903426;GO:0009308;GO:0010118	response to jasmonic acid;response to chemical;regulation of reactive oxygen species biosynthetic process;amine metabolic process;stomatal movement	GO:0052593;GO:0005507;GO:0052596;GO:0008131;GO:0052594;GO:0048038	tryptamine;copper ion binding;phenethylamine;primary amine oxidase activity;aminoacetone;quinone binding	GO:0000325	plant-type vacuole
Down	Oleur061Scf1598g02014	OLEA9_A047929	NIM1-INTERACTING 1-like	-2.24501	0.0394962	1		GO:0010112	regulation of systemic acquired resistance			GO:0005634	nucleus
Down	Oleur061Scf7673g00019	PAP	Plastid-lipid-associated protein, chloroplastic	-2.24673	0.0268703			GO:0031047;GO:0009867;GO:0006596;GO:0009414;GO:0071482;GO:0006418;GO:0006357;GO:0010205;GO:0006511;GO:0009737;GO:0009409;GO:0045490	regulatory ncRNA-mediated gene silencing;jasmonic acid mediated signaling pathway;polyamine biosynthetic process;response to water deprivation;cellular response to light stimulus;tRNA aminoacylation for protein translation;regulation of transcription by RNA polymerase II;photoinhibition;ubiquitin-dependent protein catabolic process;response to abscisic acid;response to cold;pectin catabolic proce…	GO:0004812;GO:0032440;GO:0030570	aminoacyl-tRNA ligase activity;2-alkenal reductase [NAD(P)+] activity;pectate lyase activity	GO:0010287;GO:0009536;GO:0010319;GO:0009535;GO:0009534;GO:0009509;GO:0005739;GO:0031977;GO:0009579;GO:0009507;GO:0005829	plastoglobule;plastid;stromule;chloroplast thylakoid membrane;chloroplast thylakoid;chromoplast;mitochondrion;thylakoid lumen;thylakoid;chloroplast;cytosol
Down	Oleur061Scf1723g00007	ATL72	RING-type E3 ubiquitin transferase	-2.24878	7.41916e-06			GO:0016567	protein ubiquitination	GO:0004842;GO:0046872;GO:0016740;GO:0016746	ubiquitin-protein transferase activity;metal ion binding;transferase activity;acyltransferase activity	GO:0016020	membrane
Down	Oleur061Scf9106g00002	LOC104608217	Uncharacterized protein LOC104608217	-2.25061	0.00698126			GO:0016310;GO:0071456	phosphorylation;cellular response to hypoxia	GO:0016301;GO:0003677;GO:0030246	kinase activity;DNA binding;carbohydrate binding
Down	Oleur061Scf1636g02019	25496423	Malectin/receptor-like kinase family protein	-2.25717	0.0304558			GO:0016310	phosphorylation	GO:0004714;GO:0004672;GO:0004715;GO:0004674;GO:0005524	transmembrane receptor protein tyrosine kinase activity;protein kinase activity;non-membrane spanning protein tyrosine kinase activity;protein serine/threonine kinase activity;ATP binding	GO:0016020;GO:0005886	membrane;plasma membrane
Down	Oleur061Scf9162g07020	PT1	Low affinity inorganic phosphate transporter 1	-2.25778	0.00127044			GO:0009723;GO:0006817;GO:0050896;GO:0080187;GO:0009873	response to ethylene;phosphate ion transport;response to stimulus;floral organ senescence;ethylene-activated signaling pathway	GO:0005315;GO:0015293	inorganic phosphate transmembrane transporter activity;symporter activity	GO:0016020;GO:0005886	membrane;plasma membrane
Down	Oleur061Scf1342g09003	LjACRE76	Avr9/Cf-9 rapidly elicited protein	-2.26234	0.0467469	1		GO:0042742	defense response to bacterium			GO:0009506;GO:0016020	plasmodesma;membrane
Down	Oleur061Scf4682g01007	LOC105164770	GTP-binding protein At2g22870	-2.26295	0.0294371			GO:0000917	division septum assembly	GO:0005525;GO:0016787;GO:0046872	GTP binding;hydrolase activity;metal ion binding	GO:0005739	mitochondrion
Down	Oleur061Scf2874g09004	VPS41	Vacuolar protein sorting-associated protein 41 homolog	-2.26399	0.007339			GO:0006623;GO:0006886;GO:0007034;GO:0009267;GO:0009630;GO:0016192;GO:0016236;GO:0034058	protein targeting to vacuole;intracellular protein transport;vacuolar transport;cellular response to starvation;gravitropism;vesicle-mediated transport;macroautophagy;endosomal vesicle fusion	GO:0070008	serine-type exopeptidase activity	GO:0005768;GO:0005770;GO:0005794;GO:0030136;GO:0030897;GO:0099023	endosome;late endosome;Golgi apparatus;clathrin-coated vesicle;HOPS complex;vesicle tethering complex
Down	Oleur061Scf4702g01010	LOC105173237	Uncharacterized protein LOC105173237	-2.26462	0.0111363							GO:0005737	cytoplasm
Down	Oleur061Scf1942g01034	TFIIS	Transcription elongation factor TFIIS	-2.26642	0.0134511			GO:0006351;GO:0006368	DNA-templated transcription;transcription elongation by RNA polymerase II	GO:0003746;GO:0003677;GO:0008270	translation elongation factor activity;DNA binding;zinc ion binding	GO:0005634	nucleus
Down	Oleur061Scf2094g01016			-2.26674	0.00663586
Down	Oleur061Scf4657g00010	TorGNT2	Glycosyl transferase	-2.27091	0.0092331			GO:0006487;GO:0006044	protein N-linked glycosylation;N-acetylglucosamine metabolic process	GO:0016757;GO:0003830	glycosyltransferase activity;beta-1,4-mannosylglycoprotein 4-beta-N-acetylglucosaminyltransferase activity	GO:0016020	membrane
Down	Oleur061Scf3114g02029	GA3ox	Gibberellin 3-beta-dioxygenase	-2.2755	0.00385074		1	GO:0009805;GO:0048767;GO:0006541;GO:0002238	coumarin biosynthetic process;root hair elongation;glutamine metabolic process;response to molecule of fungal origin	GO:0051213;GO:0046872;GO:0003921;GO:0016706;GO:0016705;GO:0047927;GO:0031418;GO:0016707;GO:0016491	dioxygenase activity;metal ion binding;GMP synthase activity;2-oxoglutarate-dependent dioxygenase activity;oxidoreductase activity, acting on paired donors, with incorporation or reduction of molecular oxygen;gibberellin-44 dioxygenase activity;L-ascorbic acid binding;gibberellin 3-beta-dioxygenase activity;oxidoreductase activity
Down	Oleur061Scf5473g02008	ATL2	RING-H2 finger protein ATL2	-2.27926	0.0208275	1		GO:0006952;GO:0016567	defense response;protein ubiquitination	GO:0016746;GO:0046872;GO:0061630	acyltransferase activity;metal ion binding;ubiquitin protein ligase activity	GO:0016020	membrane
Down	Oleur061Scf0689g01028	A4galt	Lactosylceramide 4-alpha-galactosyltransferase	-2.27943	0.0416919					GO:0016757;GO:0050512;GO:0016740	glycosyltransferase activity;lactosylceramide 4-alpha-galactosyltransferase activity;transferase activity	GO:0016020	membrane
Down	Oleur061Scf0531g03019	1b	STAS domain-containing protein	-2.28099	7.43939e-06			GO:0055085;GO:0008272;GO:0098661	transmembrane transport;sulfate transport;inorganic anion transmembrane transport	GO:0008271;GO:0008509;GO:0015293	secondary active sulfate transmembrane transporter activity;monoatomic anion transmembrane transporter activity;symporter activity	GO:0016020	membrane
Down	Oleur061Scf1823g02011	LOC105177691	Receptor kinase-like protein Xa21	-2.28701	0.0177462	1	1	GO:0098542;GO:0050832;GO:0051707;GO:0016310;GO:0006952	defense response to other organism;defense response to fungus;response to other organism;phosphorylation;defense response	GO:0016301	kinase activity	GO:0016020	membrane
Down	Oleur061Scf3314g00017	pgdC	6-phosphogluconate dehydrogenase, decarboxylating	-2.28828	0.000967492			GO:0006720;GO:0046177;GO:0009051;GO:0006098;GO:0080173;GO:0019521	isoprenoid metabolic process;D-gluconate catabolic process;pentose-phosphate shunt, oxidative branch;pentose-phosphate shunt;male-female gamete recognition during double fertilization forming a zygote and endosperm;D-gluconate metabolic process	GO:0050661;GO:0004616	NADP binding;phosphogluconate dehydrogenase (decarboxylating) activity	GO:0005829	cytosol
Down	Oleur061Scf2960g01043	HXK1	Hexokinase-1	-2.28927	0.0123828			GO:0019318;GO:0006096;GO:0001678;GO:0046835;GO:0006006;GO:0051156	hexose metabolic process;glycolytic process;intracellular glucose homeostasis;carbohydrate phosphorylation;glucose metabolic process;glucose 6-phosphate metabolic process	GO:0004396;GO:0005524;GO:0004340;GO:0008865;GO:0005536	hexokinase activity;ATP binding;glucokinase activity;fructokinase activity;glucose binding	GO:0009707;GO:0005829;GO:0005739	chloroplast outer membrane;cytosol;mitochondrion
Down	Oleur061Scf5031g00007	LOC108988556	Zinc finger CCCH domain-containing protein 53-like isoform X3	-2.29303	0.012016					GO:0003677;GO:0003723;GO:0046872	DNA binding;RNA binding;metal ion binding
Down	Oleur061Scf0254g04009	FACE1	CAAX prenyl protease	-2.29488	0.0333519			GO:0071586	CAAX-box protein processing	GO:0004222;GO:0017050;GO:0046872	metalloendopeptidase activity;D-erythro-sphingosine kinase activity;metal ion binding	GO:0005789	endoplasmic reticulum membrane
Down	Oleur061Scf1459g20013	RFP1	RING-type domain-containing protein	-2.29753	0.00233957			GO:0016567;GO:0110095	protein ubiquitination;cellular detoxification of aldehyde	GO:0019145;GO:0004842	aminobutyraldehyde dehydrogenase activity;ubiquitin-protein transferase activity	GO:0030014	CCR4-NOT complex
Down	Oleur061Scf2183g04006	OLEA9_A050454	Uncharacterized protein LOC111402214	-2.30384	0.023817					GO:0004386	helicase activity	GO:0016020	membrane
Down	Oleur061Scf1047g00003	KIN14L	Kinesin-like protein KIN-14L	-2.30622	0.00165593			GO:0007018;GO:0007017	microtubule-based movement;microtubule-based process	GO:0003777;GO:0008017;GO:0005524	microtubule motor activity;microtubule binding;ATP binding	GO:0015630;GO:0005874	microtubule cytoskeleton;microtubule
Down	Oleur061Scf1361g02029	HSP91	Ig-like domain-containing protein	-2.30627	0.0128518			GO:0006457	protein folding	GO:0005524;GO:0000774;GO:0032440;GO:0140662	ATP binding;adenyl-nucleotide exchange factor activity;2-alkenal reductase [NAD(P)+] activity;ATP-dependent protein folding chaperone	GO:0005634;GO:0005886;GO:0005783;GO:0009506;GO:0009505;GO:0005739;GO:0005829	nucleus;plasma membrane;endoplasmic reticulum;plasmodesma;plant-type cell wall;mitochondrion;cytosol
Down	Oleur061Scf4497g06006	LOC105176355	Uncharacterized protein LOC105176355	-2.31226	0.000244172			GO:0048364;GO:0034765;GO:0048367	root development;regulation of monoatomic ion transmembrane transport;shoot system development	GO:0008483;GO:0005249	transaminase activity;voltage-gated potassium channel activity	GO:0034702;GO:0016020	monoatomic ion channel complex;membrane
Down	Oleur061Scf3090g05003	EPN3	Epsin-3	-2.31285	0.0217348			GO:0006897	endocytosis	GO:0030276;GO:0005543;GO:0004581	clathrin binding;phospholipid binding;dolichyl-phosphate beta-glucosyltransferase activity	GO:0005768;GO:0005794;GO:0030136;GO:0030125;GO:0005886	endosome;Golgi apparatus;clathrin-coated vesicle;clathrin vesicle coat;plasma membrane
Down	Oleur061Scf4327g00012	RAD23C	DNA repair protein RAD23	-2.31287	2.48935e-05			GO:0006289;GO:0009650;GO:0043161	nucleotide-excision repair;UV protection;proteasome-mediated ubiquitin-dependent protein catabolic process	GO:0003684;GO:0031593;GO:0043130;GO:0070628	damaged DNA binding;polyubiquitin modification-dependent protein binding;ubiquitin binding;proteasome binding	GO:0005634;GO:0005654;GO:0005737;GO:0005829	nucleus;nucleoplasm;cytoplasm;cytosol
Down	Oleur061Scf1508g02002	LOC107768097	non-specific serine/threonine protein kinase	-2.31291	0.0157156	1	1	GO:0009755;GO:0006952;GO:0099402;GO:0051707;GO:0050832;GO:0098542;GO:0016310	hormone-mediated signaling pathway;defense response;plant organ development;response to other organism;defense response to fungus;defense response to other organism;phosphorylation	GO:0004672;GO:0038023;GO:0005524;GO:0004674;GO:0033612	protein kinase activity;signaling receptor activity;ATP binding;protein serine/threonine kinase activity;receptor serine/threonine kinase binding	GO:0016020;GO:0005886	membrane;plasma membrane
Down	Oleur061Scf3067g01007	MO1	FAD-binding domain-containing protein	-2.31417	0.029301		1	GO:0009620	response to fungus	GO:0004497;GO:0018658;GO:0071949	monooxygenase activity;salicylate 1-monooxygenase activity;FAD binding	GO:0016020	membrane
Down	Oleur061Scf4367g00006	AO1	Beta-amyrin 28-oxidase	-2.31425	0.0354786			GO:1901576;GO:0016125;GO:0016134;GO:0019742;GO:0016135;GO:0016114;GO:0051762	organic substance biosynthetic process;sterol metabolic process;saponin metabolic process;pentacyclic triterpenoid metabolic process;saponin biosynthetic process;terpenoid biosynthetic process;sesquiterpene biosynthetic process	GO:0005506;GO:0016712;GO:0004497;GO:0016705;GO:0020037;GO:0102373;GO:0102374;GO:0016709	iron ion binding;oxidoreductase activity, acting on paired donors, with incorporation or reduction of molecular oxygen, reduced flavin or flavoprotein as one donor, and incorporation of one atom of oxygen;monooxygenase activity;oxidoreductase activity, acting on paired donors, with incorporation or reduction of molecular oxygen;heme binding;uvaol dehydrogenase activity;ursolic aldehyde 28-monooxy…	GO:0016020	membrane
Down	Oleur061Scf4920g00009	APK1B	Protein kinase domain-containing protein	-2.31573	0.0292658			GO:0016310	phosphorylation	GO:0004672;GO:0004674;GO:0005524	protein kinase activity;protein serine/threonine kinase activity;ATP binding	GO:0005886	plasma membrane
Down	Oleur061Scf4420g03013	11415019	Calmodulin (CAM)-binding protein of 25 kDa protein	-2.32269	0.00416953			GO:0006970	response to osmotic stress	GO:0030145;GO:0005516;GO:0070006	manganese ion binding;calmodulin binding;metalloaminopeptidase activity	GO:0005634	nucleus
Down	Oleur061Scf6266g08015	SYP131	Putative syntaxin-131	-2.32365	0.0410153			GO:0006886;GO:0048278;GO:0006887;GO:0016192;GO:0006906;GO:0015031	intracellular protein transport;vesicle docking;exocytosis;vesicle-mediated transport;vesicle fusion;protein transport	GO:0000149;GO:0005484	SNARE binding;SNAP receptor activity	GO:0016020;GO:0031201;GO:0012505;GO:0005886	membrane;SNARE complex;endomembrane system;plasma membrane
Down	Oleur061Scf1242g08005	LOC107952715	Uncharacterized protein LOC107952715	-2.32385	0.0491257			GO:0071456;GO:0045901;GO:0045905;GO:0016311;GO:0008654;GO:0006574	cellular response to hypoxia;positive regulation of translational elongation;positive regulation of translational termination;dephosphorylation;phospholipid biosynthetic process;valine catabolic process	GO:0043022;GO:0046872;GO:0008138;GO:0003860	ribosome binding;metal ion binding;protein tyrosine/serine/threonine phosphatase activity;3-hydroxyisobutyryl-CoA hydrolase activity
Down	Oleur061Scf0030g03003		NAC transcription factor 29-like isoform X1	-2.32399	0.00418206			GO:0006355	regulation of DNA-templated transcription	GO:0003677	DNA binding
Down	Oleur061Scf4379g00021	102596791	Cold regulated protein 27	-2.32901	0.0251192			GO:0035556;GO:0009409;GO:0042752	intracellular signal transduction;response to cold;regulation of circadian rhythm
Down	Oleur061Scf7761g00040	11421900	Vacuolar protein sorting-associated protein 62	-2.32917	0.0215999	1		GO:0006396;GO:0006890;GO:0006952;GO:0008152;GO:0009734	RNA processing;retrograde vesicle-mediated transport, Golgi to endoplasmic reticulum;defense response;metabolic process;auxin-activated signaling pathway	GO:0003723;GO:0004176;GO:0004559;GO:0005484;GO:0010277;GO:0016874;GO:0051537	RNA binding;ATP-dependent peptidase activity;alpha-mannosidase activity;SNAP receptor activity;chlorophyllide a oxygenase [overall] activity;ligase activity;2 iron, 2 sulfur cluster binding	GO:0005634;GO:0005737;GO:0016020;GO:0043229	nucleus;cytoplasm;membrane;intracellular organelle
Down	Oleur061Scf0446g02050	PHYA	Phytochrome A	-2.32972	0.00186978			GO:0009585;GO:0048608;GO:0010218;GO:0010203;GO:0006424;GO:0046685;GO:0009638;GO:0006355;GO:0009584;GO:0010161;GO:0010201	red, far-red light phototransduction;reproductive structure development;response to far red light;response to very low fluence red light stimulus;glutamyl-tRNA aminoacylation;response to arsenic-containing substance;phototropism;regulation of DNA-templated transcription;detection of visible light;red light signaling pathway;response to continuous far red light stimulus by the high-irradiance resp…	GO:0009883;GO:0004818;GO:0031516;GO:0009881;GO:0000155;GO:0042803	red or far-red light photoreceptor activity;glutamate-tRNA ligase activity;far-red light photoreceptor activity;photoreceptor activity;phosphorelay sensor kinase activity;protein homodimerization activity	GO:0043231;GO:0005634;GO:0016604	intracellular membrane-bounded organelle;nucleus;nuclear body
Down	Oleur061Scf1413g01027	ERF61	AP2/ERF transcription factor 61	-2.33608	0.000577453	1		GO:0009873;GO:0006952	ethylene-activated signaling pathway;defense response	GO:0003700;GO:0000976	DNA-binding transcription factor activity;transcription cis-regulatory region binding	GO:0005634	nucleus
Down	Oleur061Scf2428g01008	aac	ADP/ATP translocase	-2.3365	0.00774328			GO:0140021;GO:0015865;GO:0007094;GO:1990544;GO:0000956	mitochondrial ADP transmembrane transport;purine nucleotide transport;mitotic spindle assembly checkpoint signaling;mitochondrial ATP transmembrane transport;nuclear-transcribed mRNA catabolic process	GO:0061608;GO:0005471	nuclear import signal receptor activity;ATP	GO:0005743	mitochondrial inner membrane
Down	Oleur061Scf2704g01003	LOC107947327	Receptor-like serine/threonine-protein kinase	-2.34083	0.00368271			GO:0060320;GO:0048544;GO:0016310	rejection of self pollen;recognition of pollen;phosphorylation	GO:0004713;GO:0030246;GO:0031625;GO:0004672;GO:0005524;GO:0106310;GO:0004674	protein tyrosine kinase activity;carbohydrate binding;ubiquitin protein ligase binding;protein kinase activity;ATP binding;protein serine kinase activity;protein serine/threonine kinase activity	GO:0005886	plasma membrane
Down	Oleur061Scf2557g00012	ckx7	cytokinin dehydrogenase	-2.34204	0.0089718			GO:0009823;GO:0009820;GO:0009690	cytokinin catabolic process;alkaloid metabolic process;cytokinin metabolic process	GO:0019139;GO:0016491;GO:0071949	cytokinin dehydrogenase activity;oxidoreductase activity;FAD binding
Down	Oleur061Scf6973g00007	C20	J domain-containing protein	-2.34567	0.00154551			GO:0061077;GO:1902395;GO:0010322	chaperone-mediated protein folding;regulation of 1-deoxy-D-xylulose-5-phosphate synthase activity;regulation of isopentenyl diphosphate biosynthetic process, methylerythritol 4-phosphate pathway			GO:0005783;GO:0009941;GO:0009507	endoplasmic reticulum;chloroplast envelope;chloroplast
Down	Oleur061Scf9145g07010	aux2	Amino acid transporter transmembrane domain-containing protein	-2.35051	0.000406522			GO:0009734;GO:0006865;GO:0010588;GO:0003333;GO:0048829	auxin-activated signaling pathway;amino acid transport;cotyledon vascular tissue pattern formation;amino acid transmembrane transport;root cap development	GO:0015293;GO:0015171;GO:0015179	symporter activity;amino acid transmembrane transporter activity;L-amino acid transmembrane transporter activity	GO:0016020	membrane
Down	Oleur061Scf1466g05004	XTH1	Xyloglucan endotransglucosylase protein 1	-2.35254	0.000699092			GO:0042546;GO:0010411;GO:0010218;GO:0009835;GO:0071555	cell wall biogenesis;xyloglucan metabolic process;response to far red light;fruit ripening;cell wall organization	GO:0004553;GO:0016762	hydrolase activity, hydrolyzing O-glycosyl compounds;xyloglucan	GO:0048046	apoplast
Down	Oleur061Scf7159g00001	ROF1	peptidylprolyl isomerase	-2.35513	1.44923e-06			GO:0009845;GO:0009611;GO:0006970;GO:0009408;GO:0061077	seed germination;response to wounding;response to osmotic stress;response to heat;chaperone-mediated protein folding	GO:0032266;GO:0080025;GO:0003755	phosphatidylinositol-3-phosphate binding;phosphatidylinositol-3,5-bisphosphate binding;peptidyl-prolyl cis-trans isomerase activity	GO:0071944;GO:0005737	cell periphery;cytoplasm
Down	Oleur061Scf9140g02005	LOC107420109	RNA-binding protein 2-like	-2.35843	0.000406522					GO:0003676;GO:0003723;GO:0003729;GO:0016301	nucleic acid binding;RNA binding;mRNA binding;kinase activity
Down	Oleur061Scf7486g00038	RTNLB1	Reticulon-like protein	-2.36149	0.0379167			GO:0051017	actin filament bundle assembly	GO:0051015;GO:0004843	actin filament binding;cysteine-type deubiquitinase activity	GO:0005789	endoplasmic reticulum membrane
Down	Oleur061Scf0852g00019	COQ5	DUF569 domain-containing protein	-2.36253	0.0089718			GO:0006744;GO:0006950;GO:0032259;GO:0071456;GO:0006508;GO:0071731;GO:0016310	ubiquinone biosynthetic process;response to stress;methylation;cellular response to hypoxia;proteolysis;response to nitric oxide;phosphorylation	GO:0004672;GO:0004197;GO:0004252;GO:0052724;GO:0033857;GO:0004430;GO:0046961;GO:0043333;GO:0004714;GO:0000829;GO:0008519;GO:0008270;GO:0003743;GO:0005524;GO:0051015;GO:0016301;GO:0000832;GO:0052723;GO:0000827;GO:0004674;GO:0016887	protein kinase activity;cysteine-type endopeptidase activity;serine-type endopeptidase activity;inositol hexakisphosphate 3-kinase activity;diphosphoinositol-pentakisphosphate kinase activity;1-phosphatidylinositol 4-kinase activity;proton-transporting ATPase activity, rotational mechanism;2-octaprenyl-6-methoxy-1,4-benzoquinone methylase activity;transmembrane receptor protein tyrosine kinase ac…	GO:0016020;GO:0031314;GO:0005829;GO:0033179;GO:0000325	membrane;extrinsic component of mitochondrial inner membrane;cytosol;proton-transporting V-type ATPase, V0 domain;plant-type vacuole
Down	Oleur061Scf4664g08005	CEY00_Acc13060	tRNA methyltransferase 10 B like	-2.37112	0.0024836			GO:0016310;GO:0007030;GO:0032259	phosphorylation;Golgi organization;methylation	GO:0008168;GO:0016301	methyltransferase activity;kinase activity	GO:0005794	Golgi apparatus
Down	Oleur061Scf6410g00006	lih1	Premnaspirodiene oxygenase-like	-2.37112	0.000860353			GO:0016114	terpenoid biosynthetic process	GO:0005506;GO:0016712;GO:0018674;GO:0004497;GO:0016705;GO:0020037;GO:0102170	iron ion binding;oxidoreductase activity, acting on paired donors, with incorporation or reduction of molecular oxygen, reduced flavin or flavoprotein as one donor, and incorporation of one atom of oxygen;(S)-limonene 3-monooxygenase activity;monooxygenase activity;oxidoreductase activity, acting on paired donors, with incorporation or reduction of molecular oxygen;heme binding;5-epi-aristolochen…	GO:0016020;GO:0005789	membrane;endoplasmic reticulum membrane
Down	Oleur061Scf8930g03004	ADCP1	Agenet domain-containing protein	-2.37401	0.0016502			GO:0006346;GO:0044030	DNA methylation-dependent heterochromatin formation;regulation of DNA methylation	GO:0004564;GO:0004601;GO:0033926;GO:0035064;GO:0042393;GO:0140566	beta-fructofuranosidase activity;peroxidase activity;glycopeptide alpha-N-acetylgalactosaminidase activity;methylated histone binding;histone binding;histone reader activity	GO:0000775;GO:0000792;GO:0005634	chromosome, centromeric region;heterochromatin;nucleus
Down	Oleur061Scf9160g18036	11419032	Early flowering protein	-2.37482	2.25505e-05			GO:0009649;GO:0042753	entrainment of circadian clock;positive regulation of circadian rhythm			GO:0005634	nucleus
Down	Oleur061Scf7420g00008	LOC113699335	Probable inactive receptor kinase At2g26730 isoform X3	-2.37628	0.0168721	1	1	GO:0016310;GO:0050832	phosphorylation;defense response to fungus	GO:0004672;GO:0005524;GO:0004709	protein kinase activity;ATP binding;MAP kinase kinase kinase activity	GO:0016020	membrane
Down	Oleur061Scf1365g02022	HIR1	Band 7 domain-containing protein	-2.3767	0.0023407			GO:0006508	proteolysis	GO:0004674;GO:0043424;GO:0008233	protein serine/threonine kinase activity;protein histidine kinase binding;peptidase activity	GO:0016020	membrane
Down	Oleur061Scf1197g02028	ATL42	RING-type E3 ubiquitin transferase	-2.37904	0.000202591					GO:0016874;GO:0004462	ligase activity;lactoylglutathione lyase activity	GO:0016020	membrane
Down	Oleur061Scf0872g02001	ROPGAP3	Rho gtpase-activating protein 3	-2.37913	0.00255685			GO:0009664;GO:0007165	plant-type cell wall organization;signal transduction	GO:0005096	GTPase activator activity	GO:0009531;GO:0005886	secondary cell wall;plasma membrane
Down	Oleur061Scf8217g02013	11432955	ACT domain-containing protein ACR	-2.38126	0.00119008			GO:0008652	amino acid biosynthetic process	GO:0016597;GO:0016779;GO:0008773	amino acid binding;nucleotidyltransferase activity;[protein-PII] uridylyltransferase activity
Down	Oleur061Scf8883g00004	25492600	Putative transcription factor bHLH family	-2.38142	0.000697407			GO:0006357	regulation of transcription by RNA polymerase II	GO:0003700;GO:0016301;GO:0046983;GO:0000978;GO:0000981	DNA-binding transcription factor activity;kinase activity;protein dimerization activity;RNA polymerase II cis-regulatory region sequence-specific DNA binding;DNA-binding transcription factor activity, RNA polymerase II-specific	GO:0005634	nucleus
Down	Oleur061Scf1317g00007	LOC107768767	Uncharacterized protein LOC107768767	-2.38212	0.0287004			GO:0032509;GO:0015031;GO:0051013	endosome transport via multivesicular body sorting pathway;protein transport;microtubule severing	GO:0008017	microtubule binding	GO:0008352;GO:0030658;GO:0016020;GO:0000813;GO:0005886;GO:0005874	katanin complex;transport vesicle membrane;membrane;ESCRT I complex;plasma membrane;microtubule
Down	Oleur061Scf1000g00018	CRK10	Protein kinase domain-containing protein	-2.38456	0.00988948			GO:0016310;GO:0072583;GO:0048268;GO:0006334	phosphorylation;clathrin-dependent endocytosis;clathrin coat assembly;nucleosome assembly	GO:0005524;GO:0016868;GO:0004709;GO:0004715;GO:0004674;GO:0004672;GO:0030276;GO:0005545	ATP binding;intramolecular phosphotransferase activity;MAP kinase kinase kinase activity;non-membrane spanning protein tyrosine kinase activity;protein serine/threonine kinase activity;protein kinase activity;clathrin binding;1-phosphatidylinositol binding	GO:0005886;GO:0005905;GO:0030136	plasma membrane;clathrin-coated pit;clathrin-coated vesicle
Down	Oleur061Scf7815g00024	HSPRO2	Nematode resistance protein-like HSPRO2	-2.38583	0.00635024	1		GO:0006952;GO:0009751;GO:0019441;GO:0071456	defense response;response to salicylic acid;tryptophan catabolic process to kynurenine;cellular response to hypoxia	GO:0004833;GO:0020037;GO:0046872	tryptophan 2,3-dioxygenase activity;heme binding;metal ion binding
Down	Oleur061Scf1016g03012	PAO4	Probable polyamine oxidase 4	-2.38722	0.00622291			GO:0006598;GO:0046208;GO:1903602;GO:0046203	polyamine catabolic process;spermine catabolic process;thermospermine catabolic process;spermidine catabolic process	GO:0050660;GO:0052895;GO:0052902;GO:0046592;GO:0052900;GO:0016491;GO:0052903;GO:0052904;GO:0097621;GO:0052894;GO:0052901;GO:0052896;GO:0052893	flavin adenine dinucleotide binding;N1-acetylspermine;spermidine;polyamine oxidase activity;spermine oxidase (propane-1,3-diamine-forming) activity;oxidoreductase activity;N1-acetylspermine;N1-acetylspermidine;monoamine oxidase activity;norspermine;spermine;spermidine oxidase (propane-1,3-diamine-forming) activity;N1-acetylspermine	GO:0005777	peroxisome
Down	Oleur061Scf8653g01035	PRP39	Suppressor of forked domain-containing protein	-2.38746	0.0491358			GO:0000395;GO:0006396;GO:0048510	mRNA 5'-splice site recognition;RNA processing;regulation of timing of transition from vegetative to reproductive phase			GO:0000243;GO:0005685;GO:0043229;GO:0071004	commitment complex;U1 snRNP;intracellular organelle;U2-type prespliceosome
Down	Oleur061Scf0478g01023	DOF4	Dof zinc finger protein	-2.38887	6.97937e-05					GO:0003677;GO:0000976;GO:0046872;GO:0003700	DNA binding;transcription cis-regulatory region binding;metal ion binding;DNA-binding transcription factor activity	GO:0005634	nucleus
Down	Oleur061Scf3123g00001	At3g28850	Uncharacterized protein At3g28850	-2.3929	0.0181838			GO:0042147;GO:0006310;GO:0007062;GO:0044205;GO:0090228;GO:0006260;GO:0006355;GO:0009416;GO:0009902;GO:0051017;GO:0046274;GO:0006207	retrograde transport, endosome to Golgi;DNA recombination;sister chromatid cohesion;'de novo' UMP biosynthetic process;positive regulation of red or far-red light signaling pathway;DNA replication;regulation of DNA-templated transcription;response to light stimulus;chloroplast relocation;actin filament bundle assembly;lignin catabolic process;'de novo' pyrimidine nucleobase biosynthetic process	GO:0008794;GO:0003677;GO:0052716;GO:0005507;GO:0004590;GO:0004523	arsenate reductase (glutaredoxin) activity;DNA binding;hydroquinone;copper ion binding;orotidine-5'-phosphate decarboxylase activity;RNA-DNA hybrid ribonuclease activity	GO:0016020;GO:0031981;GO:0008278;GO:0030904;GO:0005884;GO:0048046;GO:0005886	membrane;nuclear lumen;cohesin complex;retromer complex;actin filament;apoplast;plasma membrane
Down	Oleur061Scf7601g00016			-2.39874	0.000406522
Down	Oleur061Scf3566g00006	GS	Hexosyltransferase	-2.40168	5.06274e-06			GO:0009408;GO:0009651;GO:0009737;GO:0009409;GO:0006979;GO:0006012;GO:0009414	response to heat;response to salt stress;response to abscisic acid;response to cold;response to oxidative stress;galactose metabolic process;response to water deprivation	GO:0047216;GO:0016757	inositol 3-alpha-galactosyltransferase activity;glycosyltransferase activity
Down	Oleur061Scf0247g05012	MYB14	MYB-related transcription factor	-2.4034	0.00108807			GO:0010597;GO:0006355	green leaf volatile biosynthetic process;regulation of DNA-templated transcription	GO:0003700;GO:0000976;GO:0043565	DNA-binding transcription factor activity;transcription cis-regulatory region binding;sequence-specific DNA binding	GO:0005634	nucleus
Down	Oleur061Scf7015g00031	GL18	aldehyde oxygenase (deformylating)	-2.40536	0.00328797			GO:0080065;GO:0006950;GO:0016126;GO:0008610;GO:0010033;GO:1901700	4-alpha-methyl-delta7-sterol oxidation;response to stress;sterol biosynthetic process;lipid biosynthetic process;response to organic substance;response to oxygen-containing compound	GO:0005506;GO:0016491;GO:0000254;GO:0004497;GO:1990465;GO:0009924;GO:0016829	iron ion binding;oxidoreductase activity;C-4 methylsterol oxidase activity;monooxygenase activity;aldehyde oxygenase (deformylating) activity;octadecanal decarbonylase activity;lyase activity	GO:0005789	endoplasmic reticulum membrane
Down	Oleur061Scf2543g00002	LOC104238739	94 genomic scaffold, scaffold_4725	-2.40965	0.000265214							GO:0016020	membrane
Down	Oleur061Scf1152g02034	helz	Angiotensin-converting enzyme 2	-2.41291	2.20101e-05			GO:0000160;GO:0009451;GO:0042254;GO:0006281	phosphorelay signal transduction system;RNA modification;ribosome biogenesis;DNA repair	GO:0003677;GO:0004386;GO:0005216;GO:0004180;GO:0003723;GO:0008270;GO:0004519	DNA binding;helicase activity;monoatomic ion channel activity;carboxypeptidase activity;RNA binding;zinc ion binding;endonuclease activity	GO:0016020;GO:0005759	membrane;mitochondrial matrix
Down	Oleur061Scf6786g00004	FRS6	Protein FAR1-RELATED SEQUENCE	-2.41788	0.0436044			GO:0000077;GO:0006355	DNA damage checkpoint signaling;regulation of DNA-templated transcription	GO:0008270	zinc ion binding	GO:0005634;GO:0030896	nucleus;checkpoint clamp complex
Down	Oleur061Scf8050g00013	GI_0	Protein GIGANTEA	-2.41928	8.39025e-07			GO:0010218;GO:0010378;GO:0009409;GO:0042542;GO:2000028;GO:0048586;GO:0009637;GO:0007623;GO:0042752;GO:0048578	response to far red light;temperature compensation of the circadian clock;response to cold;response to hydrogen peroxide;regulation of photoperiodism, flowering;regulation of long-day photoperiodism, flowering;response to blue light;circadian rhythm;regulation of circadian rhythm;positive regulation of long-day photoperiodism, flowering			GO:0005654;GO:0005634	nucleoplasm;nucleus
Down	Oleur061Scf0794g01004	25496423	Protein kinase domain-containing protein	-2.41966	0.027743			GO:0016310	phosphorylation	GO:0004714;GO:0004672;GO:0004715;GO:0004674;GO:0005524	transmembrane receptor protein tyrosine kinase activity;protein kinase activity;non-membrane spanning protein tyrosine kinase activity;protein serine/threonine kinase activity;ATP binding	GO:0016020;GO:0005886	membrane;plasma membrane
Down	Oleur061Scf0183g02019	CAX3	Vacuolar cation/proton exchanger	-2.42074	0.0012731			GO:0070588;GO:0006874	calcium ion transmembrane transport;intracellular calcium ion homeostasis	GO:0015369	calcium	GO:0009705;GO:0005774	plant-type vacuole membrane;vacuolar membrane
Down	Oleur061Scf0370g03032	SF21	Saposin B-type domain-containing protein	-2.4215	0.0143366			GO:0006535;GO:0009408;GO:0032259;GO:0061077	cysteine biosynthetic process from serine;response to heat;methylation;chaperone-mediated protein folding	GO:0008168;GO:0009001;GO:0044183	methyltransferase activity;serine O-acetyltransferase activity;protein folding chaperone	GO:0005783;GO:0016020	endoplasmic reticulum;membrane
Down	Oleur061Scf1102g10001	SGF29A	SAGA-associated factor 29 homolog A	-2.42808	1.33009e-12			GO:0009651;GO:0006325;GO:0001732;GO:0043967;GO:0043966	response to salt stress;chromatin organization;formation of cytoplasmic translation initiation complex;histone H4 acetylation;histone H3 acetylation	GO:0035064;GO:0003743	methylated histone binding;translation initiation factor activity	GO:0005852;GO:0016282;GO:0000124;GO:0033290;GO:0005634	eukaryotic translation initiation factor 3 complex;eukaryotic 43S preinitiation complex;SAGA complex;eukaryotic 48S preinitiation complex;nucleus
Down	Oleur061Scf2637g00008	OLEA9_A004168	MLP 34	-2.42956	0.0323952	1		GO:0006952	defense response
Down	Oleur061Scf3562g01018	KIRO	Bet v I/Major latex protein domain-containing protein	-2.43281	0.0350486	1		GO:0006952	defense response			GO:0042788;GO:0005854	polysomal ribosome;nascent polypeptide-associated complex
Down	Oleur061Scf6443g01027		Zinc-ribbon 15 domain-containing protein	-2.43532	0.0141764			GO:0006672	ceramide metabolic process	GO:0016811	hydrolase activity, acting on carbon-nitrogen (but not peptide) bonds, in linear amides
Down	Oleur061Scf0770g03001	LOC105163410	Protein IQ-DOMAIN 1	-2.4368	0.00662547			GO:0007105;GO:2000073;GO:0006535;GO:0009809	cytokinesis, division site positioning;regulation of cytokinesis, site selection;cysteine biosynthetic process from serine;lignin biosynthetic process	GO:0004124;GO:0005516	cysteine synthase activity;calmodulin binding	GO:0009574;GO:0005635;GO:0016607;GO:0009524	preprophase band;nuclear envelope;nuclear speck;phragmoplast
Down	Oleur061Scf2601g00011	LOC104611950	Hemiasterlin resistant protein 1-like	-2.44268	2.13239e-06			GO:0007005;GO:0006888	mitochondrion organization;endoplasmic reticulum to Golgi vesicle-mediated transport			GO:0005739;GO:0009579;GO:0005634;GO:0000139	mitochondrion;thylakoid;nucleus;Golgi membrane
Down	Oleur061Scf4979g01012	clpX_3	ATP-dependent Clp protease ATP-binding subunit ClpX	-2.44427	0.0228167			GO:0051301;GO:0042744;GO:0031145;GO:0006508;GO:0006979;GO:0016310;GO:0007049	cell division;hydrogen peroxide catabolic process;anaphase-promoting complex-dependent catabolic process;proteolysis;response to oxidative stress;phosphorylation;cell cycle	GO:0140825;GO:0008234;GO:0008233;GO:0051536;GO:0016301;GO:0061630;GO:0046872;GO:0097602;GO:0005524	lactoperoxidase activity;cysteine-type peptidase activity;peptidase activity;iron-sulfur cluster binding;kinase activity;ubiquitin protein ligase activity;metal ion binding;cullin family protein binding;ATP binding	GO:0005680;GO:0005886	anaphase-promoting complex;plasma membrane
Down	Oleur061Scf4750g04006	RLK1	Receptor-like serine/threonine-protein kinase	-2.44432	0.0111761			GO:0016310;GO:0048544	phosphorylation;recognition of pollen	GO:0004672;GO:0004674;GO:0005524;GO:0017057;GO:0030246;GO:0033819;GO:0106310	protein kinase activity;protein serine/threonine kinase activity;ATP binding;6-phosphogluconolactonase activity;carbohydrate binding;lipoyl(octanoyl) transferase activity;protein serine kinase activity	GO:0016020	membrane
Down	Oleur061Scf8846g05019	CCR2	Cinnamoyl CoA Reductase 2	-2.44452	0.00421908			GO:0009807;GO:0006694	lignan biosynthetic process;steroid biosynthetic process	GO:0052747;GO:0003854;GO:0016621;GO:0016491;GO:0045551;GO:0016616	sinapyl alcohol dehydrogenase activity;3-beta-hydroxy-delta5-steroid dehydrogenase activity;cinnamoyl-CoA reductase activity;oxidoreductase activity;cinnamyl-alcohol dehydrogenase activity;oxidoreductase activity, acting on the CH-OH group of donors, NAD or NADP as acceptor
Down	Oleur061Scf2180g04022			-2.44516	0.00368271
Down	Oleur061Scf1300g00004	PDI	Protein disulfide-isomerase	-2.44638	0.00368167			GO:0006457;GO:0006783;GO:0034976	protein folding;heme biosynthetic process;response to endoplasmic reticulum stress	GO:0003756;GO:0004655	protein disulfide isomerase activity;porphobilinogen synthase activity	GO:0005783;GO:0005788	endoplasmic reticulum;endoplasmic reticulum lumen
Down	Oleur061Scf0194g22028	102581898	non-specific serine/threonine protein kinase	-2.44692	0.00225755	1	1	GO:0006952;GO:0009755;GO:0016310;GO:0050832;GO:0051707;GO:0098542;GO:0099402	defense response;hormone-mediated signaling pathway;phosphorylation;defense response to fungus;response to other organism;defense response to other organism;plant organ development	GO:0004672;GO:0004674;GO:0005524;GO:0033612;GO:0038023	protein kinase activity;protein serine/threonine kinase activity;ATP binding;receptor serine/threonine kinase binding;signaling receptor activity	GO:0005886;GO:0016020	plasma membrane;membrane
Down	Oleur061Scf3572g01006	25494329	Putative aminoacyltransferase, E1 ubiquitin-activating enzyme	-2.44712	0.0197702	1		GO:0016310;GO:0071555;GO:0008380;GO:0006952	phosphorylation;cell wall organization;RNA splicing;defense response	GO:0016746;GO:0004839;GO:0016301;GO:0016787;GO:0003724;GO:0016874	acyltransferase activity;ubiquitin activating enzyme activity;kinase activity;hydrolase activity;RNA helicase activity;ligase activity	GO:0005576	extracellular region
Down	Oleur061Scf5675g02032	LOC113726361	Uncharacterized protein LOC113726361 isoform X1	-2.44744	0.00219243			GO:0051762;GO:0016310;GO:0006457;GO:0006265	sesquiterpene biosynthetic process;phosphorylation;protein folding;DNA topological change	GO:0003918;GO:0016705;GO:0020037;GO:0019825;GO:0046983;GO:0004177;GO:0016301;GO:0005506;GO:0005344;GO:0051082;GO:0030246;GO:0005509;GO:0004497	DNA topoisomerase type II (double strand cut, ATP-hydrolyzing) activity;oxidoreductase activity, acting on paired donors, with incorporation or reduction of molecular oxygen;heme binding;oxygen binding;protein dimerization activity;aminopeptidase activity;kinase activity;iron ion binding;oxygen carrier activity;unfolded protein binding;carbohydrate binding;calcium ion binding;monooxygenase activi…	GO:0005783;GO:0016020	endoplasmic reticulum;membrane
Down	Oleur061Scf8074g01019	cypB	Peptidyl-prolyl cis-trans isomerase	-2.44771	0.0337619			GO:0006457	protein folding	GO:0016018;GO:0003755	cyclosporin A binding;peptidyl-prolyl cis-trans isomerase activity	GO:0043231;GO:0005737	intracellular membrane-bounded organelle;cytoplasm
Down	Oleur061Scf0040g03033	HSF19	HSF19	-2.45408	0.000675236			GO:0034605;GO:0006357;GO:0019509	cellular response to heat;regulation of transcription by RNA polymerase II;L-methionine salvage from methylthioadenosine	GO:0008757;GO:0043565;GO:0010308;GO:0000978;GO:0010309;GO:0016151;GO:0003700	S-adenosylmethionine-dependent methyltransferase activity;sequence-specific DNA binding;acireductone dioxygenase (Ni2+-requiring) activity;RNA polymerase II cis-regulatory region sequence-specific DNA binding;acireductone dioxygenase [iron(II)-requiring] activity;nickel cation binding;DNA-binding transcription factor activity	GO:0005634	nucleus
Down	Oleur061Scf6402g05026	LOC107900824	Uncharacterized protein LOC107900824	-2.45419	0.0196782			GO:0016311;GO:0045901;GO:0045905;GO:0071456;GO:0006574;GO:0008654	dephosphorylation;positive regulation of translational elongation;positive regulation of translational termination;cellular response to hypoxia;valine catabolic process;phospholipid biosynthetic process	GO:0046872;GO:0043022;GO:0003860;GO:0008138	metal ion binding;ribosome binding;3-hydroxyisobutyryl-CoA hydrolase activity;protein tyrosine/serine/threonine phosphatase activity
Down	Oleur061Scf0126g00002			-2.4551	0.0207482
Down	Oleur061Scf1848g00021	bHLH027	BHLH domain-containing protein	-2.45619	0.000661268			GO:0008652;GO:0080090;GO:0006355;GO:0031326	amino acid biosynthetic process;regulation of primary metabolic process;regulation of DNA-templated transcription;regulation of cellular biosynthetic process	GO:0032440;GO:0043565;GO:0046983;GO:0003700	2-alkenal reductase [NAD(P)+] activity;sequence-specific DNA binding;protein dimerization activity;DNA-binding transcription factor activity	GO:0005634	nucleus
Down	Oleur061Scf1484g01006	25500954	AP2/ERF domain-containing protein	-2.45763	0.00530349	1		GO:0009873;GO:0008380;GO:0006397;GO:0006952	ethylene-activated signaling pathway;RNA splicing;mRNA processing;defense response	GO:0003700;GO:0003677;GO:0140825	DNA-binding transcription factor activity;DNA binding;lactoperoxidase activity	GO:0005634;GO:0005681	nucleus;spliceosomal complex
Down	Oleur061Scf2023g00042	EPI10_013937	Transmembrane protein	-2.46335	0.0319071			GO:0016310	phosphorylation	GO:0016746;GO:0016301	acyltransferase activity;kinase activity	GO:0016020	membrane
Down	Oleur061Scf6947g01012	dkRR4	Putative A-type response regulator 4	-2.46533	0.00637786			GO:0007623;GO:0009736;GO:0000160	circadian rhythm;cytokinin-activated signaling pathway;phosphorelay signal transduction system
Down	Oleur061Scf1571g11033	TOP2	DNA topoisomerase 2	-2.46573	0.0495542			GO:0000712;GO:0000819;GO:0006265	resolution of meiotic recombination intermediates;sister chromatid segregation;DNA topological change	GO:0003677;GO:0003918;GO:0005524;GO:0046872	DNA binding;DNA topoisomerase type II (double strand cut, ATP-hydrolyzing) activity;ATP binding;metal ion binding
Down	Oleur061Scf2537g01010	DJC53	At1g56300	-2.47141	3.08128e-08			GO:0006796;GO:0009718;GO:0010583	phosphate-containing compound metabolic process;anthocyanin-containing compound biosynthetic process;response to cyclopentenone	GO:0047213;GO:0005516;GO:0004427	anthocyanidin 3-O-glucosyltransferase activity;calmodulin binding;inorganic diphosphate phosphatase activity	GO:0005737;GO:0005783	cytoplasm;endoplasmic reticulum
Down	Oleur061Scf0236g03003	bZIP	BZIP domain-containing protein	-2.47513	0.000296595			GO:0045893	positive regulation of DNA-templated transcription	GO:0003700;GO:0046982;GO:0000976	DNA-binding transcription factor activity;protein heterodimerization activity;transcription cis-regulatory region binding	GO:0005634	nucleus
Down	Oleur061Scf5700g00005	AHSA2	Activator of Hsp90 ATPase AHSA1-like N-terminal domain-containing protein	-2.47561	4.80739e-05			GO:0006457	protein folding	GO:0001671;GO:0051087	ATPase activator activity;protein-folding chaperone binding	GO:0005829	cytosol
Down	Oleur061Scf7101g00029	lox2	Lipoxygenase	-2.47676	0.0483727			GO:0034440;GO:0031408;GO:0006633;GO:0010597	lipid oxidation;oxylipin biosynthetic process;fatty acid biosynthetic process;green leaf volatile biosynthetic process	GO:0046872;GO:0016702;GO:0016165	metal ion binding;oxidoreductase activity, acting on single donors with incorporation of molecular oxygen, incorporation of two atoms of oxygen;linoleate 13S-lipoxygenase activity	GO:0009534;GO:0005737	chloroplast thylakoid;cytoplasm
Down	Oleur061Scf6542g01026	LOC107792762	Myb-related protein 308	-2.48219	0.0243496			GO:0006355;GO:0010597	regulation of DNA-templated transcription;green leaf volatile biosynthetic process	GO:0003677;GO:0000987;GO:0000976	DNA binding;cis-regulatory region sequence-specific DNA binding;transcription cis-regulatory region binding	GO:0005634	nucleus
Down	Oleur061Scf2612g01034	HSFA8	Heat stress transcription factor A-8	-2.48401	0.000817945			GO:0006357;GO:0034605	regulation of transcription by RNA polymerase II;cellular response to heat	GO:0008757;GO:0043565;GO:0000978;GO:0000976;GO:0003700	S-adenosylmethionine-dependent methyltransferase activity;sequence-specific DNA binding;RNA polymerase II cis-regulatory region sequence-specific DNA binding;transcription cis-regulatory region binding;DNA-binding transcription factor activity	GO:0005737;GO:0005634	cytoplasm;nucleus
Down	Oleur061Scf8191g00002	PE1	Pectinesterase	-2.48838	0.0372737	1		GO:0050829;GO:0042545;GO:0045490	defense response to Gram-negative bacterium;cell wall modification;pectin catabolic process	GO:0030599;GO:0046910;GO:0004857;GO:0045330	pectinesterase activity;pectinesterase inhibitor activity;enzyme inhibitor activity;aspartyl esterase activity	GO:0005576	extracellular region
Down	Oleur061Scf0172g11008	rps15	40S ribosomal protein S15	-2.48848	0.0065582			GO:0006412;GO:0000028	translation;ribosomal small subunit assembly	GO:0003723;GO:0003735	RNA binding;structural constituent of ribosome	GO:0015935;GO:0022627	small ribosomal subunit;cytosolic small ribosomal subunit
Down	Oleur061Scf3588g00030	CbSRC2	SRC2 homolog	-2.48893	0.0180674	1		GO:0030048;GO:0006747;GO:0030050;GO:0006952;GO:0009231;GO:0007015	actin filament-based movement;FAD biosynthetic process;vesicle transport along actin filament;defense response;riboflavin biosynthetic process;actin filament organization	GO:0005524;GO:0106430;GO:0000146;GO:0003774;GO:0003919;GO:0003779;GO:0051015;GO:0005516	ATP binding;dihydroorotate dehydrogenase (quinone) activity;microfilament motor activity;cytoskeletal motor activity;FMN adenylyltransferase activity;actin binding;actin filament binding;calmodulin binding	GO:0015629;GO:0016459;GO:0031982	actin cytoskeleton;myosin complex;vesicle
Down	Oleur061Scf1158g00005	dim1	Thioredoxin-like protein YLS8	-2.49332	8.17328e-05			GO:0000398	mRNA splicing, via spliceosome			GO:0046540;GO:0005682;GO:0005681	U4/U6 x U5 tri-snRNP complex;U5 snRNP;spliceosomal complex
Down	Oleur061Scf9174g01024			-2.49825	1.85181e-08
Down	Oleur061Scf5607g00007	EXO	Protein EXORDIUM-like	-2.49896	0.000920783			GO:0009741	response to brassinosteroid			GO:0048046;GO:0009505	apoplast;plant-type cell wall
Down	Oleur061Scf1466g02014	DCTPP1	dCTP pyrophosphatase 1	-2.50322	0.00763596			GO:0042262;GO:0008285;GO:0006253;GO:0009143	DNA protection;negative regulation of cell population proliferation;dCTP catabolic process;nucleoside triphosphate catabolic process	GO:0047429;GO:0000287;GO:0047840	nucleoside triphosphate diphosphatase activity;magnesium ion binding;dCTP diphosphatase activity	GO:0005829;GO:0042644	cytosol;chloroplast nucleoid
Down	Oleur061Scf4643g00024	PELP	Pistil-specific extensin-like protein	-2.50834	0.00993952					GO:0003899;GO:0008289;GO:0016301	DNA-directed 5'-3' RNA polymerase activity;lipid binding;kinase activity	GO:0071944	cell periphery
Down	Oleur061Scf3480g01027	ork	Potassium channel	-2.50851	0.0279168			GO:0034765	regulation of monoatomic ion transmembrane transport	GO:0102545;GO:0004622;GO:0005249	phosphatidyl phospholipase B activity;lysophospholipase activity;voltage-gated potassium channel activity	GO:0034702	monoatomic ion channel complex
Down	Oleur061Scf1300g00040	ad3H1	Aldehyde dehydrogenase	-2.51011	0.00355625			GO:0006081	cellular aldehyde metabolic process	GO:0016620;GO:0043878;GO:0004029	oxidoreductase activity, acting on the aldehyde or oxo group of donors, NAD or NADP as acceptor;glyceraldehyde-3-phosphate dehydrogenase (NAD+) (non-phosphorylating) activity;aldehyde dehydrogenase (NAD+) activity	GO:0005737;GO:0009501	cytoplasm;amyloplast
Down	Oleur061Scf5456g00028	GI	Protein GIGANTEA	-2.51041	0.000471348			GO:2000028;GO:0042542;GO:0009409;GO:0010378;GO:0010218;GO:0048578;GO:0042752;GO:0007623;GO:0009637;GO:0048586	regulation of photoperiodism, flowering;response to hydrogen peroxide;response to cold;temperature compensation of the circadian clock;response to far red light;positive regulation of long-day photoperiodism, flowering;regulation of circadian rhythm;circadian rhythm;response to blue light;regulation of long-day photoperiodism, flowering			GO:0005654;GO:0005634	nucleoplasm;nucleus
Down	Oleur061Scf0196g04025	RPK2	LRR receptor-like serine/threonine-protein kinase RPK2	-2.51101	0.00540239	1	1	GO:0009808;GO:0099402;GO:0009942;GO:0001732;GO:0048508;GO:0006952;GO:0009409;GO:0016310;GO:0009846;GO:0009945;GO:0010073;GO:0050832;GO:0048653;GO:0009414;GO:0010152;GO:0051707	lignin metabolic process;plant organ development;longitudinal axis specification;formation of cytoplasmic translation initiation complex;embryonic meristem development;defense response;response to cold;phosphorylation;pollen germination;radial axis specification;meristem maintenance;defense response to fungus;anther development;response to water deprivation;pollen maturation;response to other org…	GO:0004672;GO:0004674;GO:0005524;GO:0106310	protein kinase activity;protein serine/threonine kinase activity;ATP binding;protein serine kinase activity	GO:0071541;GO:0016020;GO:0005886;GO:0016282;GO:0033290	eukaryotic translation initiation factor 3 complex, eIF3m;membrane;plasma membrane;eukaryotic 43S preinitiation complex;eukaryotic 48S preinitiation complex
Down	Oleur061Scf0849g03031	25490793	Proton-dependent oligopeptide transport family protein	-2.51102	0.000125537			GO:0055085;GO:0006857	transmembrane transport;oligopeptide transport	GO:0016787;GO:0022857	hydrolase activity;transmembrane transporter activity	GO:0016020	membrane
Down	Oleur061Scf2340g03001	OLEA9_A100005	non-specific serine/threonine protein kinase	-2.5171	0.0237656	1	1	GO:0050832;GO:0051707;GO:0098542;GO:0016310;GO:0009755;GO:0006952;GO:0099402	defense response to fungus;response to other organism;defense response to other organism;phosphorylation;hormone-mediated signaling pathway;defense response;plant organ development	GO:0005524;GO:0004674;GO:0033612;GO:0004672;GO:0038023	ATP binding;protein serine/threonine kinase activity;receptor serine/threonine kinase binding;protein kinase activity;signaling receptor activity	GO:0005886;GO:0016020	plasma membrane;membrane
Down	Oleur061Scf2583g00015	STR4	Rhodanese-like domain-containing protein 4, chloroplastic	-2.51867	0.0122742			GO:0009772;GO:0005975	photosynthetic electron transport in photosystem II;carbohydrate metabolic process	GO:0031625;GO:0008061;GO:0004864;GO:0016787;GO:0008410;GO:0046982;GO:0003779;GO:0030527	ubiquitin protein ligase binding;chitin binding;protein phosphatase inhibitor activity;hydrolase activity;CoA-transferase activity;protein heterodimerization activity;actin binding;structural constituent of chromatin	GO:0016020;GO:0098807;GO:0009507;GO:0005829;GO:0009534;GO:0000786;GO:0009941;GO:0009535	membrane;chloroplast thylakoid membrane protein complex;chloroplast;cytosol;chloroplast thylakoid;nucleosome;chloroplast envelope;chloroplast thylakoid membrane
Down	Oleur061Scf1691g00014	GGP5	Glutamine amidotransferase domain-containing protein	-2.51962	0.0141578			GO:0006541	glutamine metabolic process	GO:0016740;GO:0003922	transferase activity;GMP synthase (glutamine-hydrolyzing) activity	GO:0016020;GO:0005829	membrane;cytosol
Down	Oleur061Scf2518g02001	PT1	Phosphate transporter 1	-2.52073	0.0113035			GO:0009723;GO:0006817;GO:0050896;GO:0008643;GO:0080187	response to ethylene;phosphate ion transport;response to stimulus;carbohydrate transport;floral organ senescence	GO:0005315	inorganic phosphate transmembrane transporter activity	GO:0016020	membrane
Down	Oleur061Scf0357g14010	HD21	HD-ZIP protein	-2.52299	0.0467948			GO:0045893	positive regulation of DNA-templated transcription	GO:0000981;GO:0008483;GO:0015140;GO:0043565	DNA-binding transcription factor activity, RNA polymerase II-specific;transaminase activity;malate transmembrane transporter activity;sequence-specific DNA binding	GO:0005634	nucleus
Down	Oleur061Scf7480g09015	PK1	non-specific serine/threonine protein kinase	-2.5261	0.0365786			GO:0048544;GO:0016310	recognition of pollen;phosphorylation	GO:0106310;GO:0005524;GO:0004674;GO:0016301;GO:0004672	protein serine kinase activity;ATP binding;protein serine/threonine kinase activity;kinase activity;protein kinase activity	GO:0005886;GO:0016020	plasma membrane;membrane
Down	Oleur061Scf8707g00007	25491174	CGI-like protein	-2.52761	8.76691e-08			GO:0006357;GO:0006338;GO:0051726;GO:0031047;GO:0046488;GO:0016126;GO:0016132	regulation of transcription by RNA polymerase II;chromatin remodeling;regulation of cell cycle;regulatory ncRNA-mediated gene silencing;phosphatidylinositol metabolic process;sterol biosynthetic process;brassinosteroid biosynthetic process	GO:0005345;GO:0003968;GO:0015211;GO:0000285;GO:0016811;GO:0047598;GO:0016628;GO:0009918	purine nucleobase transmembrane transporter activity;RNA-dependent RNA polymerase activity;purine nucleoside transmembrane transporter activity;1-phosphatidylinositol-3-phosphate 5-kinase activity;hydrolase activity, acting on carbon-nitrogen (but not peptide) bonds, in linear amides;7-dehydrocholesterol reductase activity;oxidoreductase activity, acting on the CH-CH group of donors, NAD or NADP …	GO:0005789;GO:0005730	endoplasmic reticulum membrane;nucleolus
Down	Oleur061Scf1837g01004	SWC6	SWR1 complex subunit 6	-2.53562	0.00529034	1		GO:0009908;GO:0030154;GO:0048638;GO:0009909;GO:0042742;GO:1902600;GO:0006338	flower development;cell differentiation;regulation of developmental growth;regulation of flower development;defense response to bacterium;proton transmembrane transport;chromatin remodeling	GO:0042802;GO:0046872;GO:0031491;GO:0018025;GO:0015297	identical protein binding;metal ion binding;nucleosome binding;calmodulin-lysine N-methyltransferase activity;antiporter activity	GO:0005634;GO:0016607;GO:0000812	nucleus;nuclear speck;Swr1 complex
Down	Oleur061Scf2037g00004			-2.53759	0.0245606
Down	Oleur061Scf2838g02024	dpo	DNA-directed DNA polymerase	-2.54159	0.0173023			GO:0006351;GO:0006260	DNA-templated transcription;DNA replication	GO:0000166;GO:0003677;GO:0003899;GO:0003887	nucleotide binding;DNA binding;DNA-directed 5'-3' RNA polymerase activity;DNA-directed DNA polymerase activity	GO:0005739;GO:0000428	mitochondrion;DNA-directed RNA polymerase complex
Down	Oleur061Scf0501g00023			-2.54284	1.02454e-05
Down	Oleur061Scf2960g01042	VSPA	Stem 28 kDa glycoprotein	-2.54313	0.00284768					GO:0003993;GO:0045735	acid phosphatase activity;nutrient reservoir activity
Down	Oleur061Scf0550g00001		beta-carotene 3-hydroxylase	-2.54997	0.00228111			GO:0016117	carotenoid biosynthetic process	GO:0003746;GO:0005506;GO:0016491	translation elongation factor activity;iron ion binding;oxidoreductase activity	GO:0031969	chloroplast membrane
Down	Oleur061Scf0040g00013	ERF38	AP2/ERF domain-containing protein	-2.55249	0.0292218	1		GO:0071497;GO:0009863;GO:0009751;GO:0045893;GO:0034605;GO:0006952;GO:0009861;GO:1900030;GO:0009873;GO:0045088;GO:0006520;GO:0009753	cellular response to freezing;salicylic acid mediated signaling pathway;response to salicylic acid;positive regulation of DNA-templated transcription;cellular response to heat;defense response;jasmonic acid and ethylene-dependent systemic resistance;regulation of pectin biosynthetic process;ethylene-activated signaling pathway;regulation of innate immune response;amino acid metabolic process;resp…	GO:0003677;GO:0004046;GO:0000976;GO:0003700	DNA binding;aminoacylase activity;transcription cis-regulatory region binding;DNA-binding transcription factor activity	GO:0005634	nucleus
Down	Oleur061Scf0225g08025	WRKY3	WRKY3	-2.55376	0.0220201					GO:0008353;GO:0004693;GO:0003700;GO:0043565	RNA polymerase II CTD heptapeptide repeat kinase activity;cyclin-dependent protein serine/threonine kinase activity;DNA-binding transcription factor activity;sequence-specific DNA binding	GO:0005634	nucleus
Down	Oleur061Scf0940g02023	LOC105160720	Transcription factor bHLH118-like	-2.55413	0.0163644			GO:0006355	regulation of DNA-templated transcription	GO:0046983	protein dimerization activity	GO:0005634	nucleus
Down	Oleur061Scf0137g02006	ATJ6_1	Chaperone protein dnaj 6	-2.55416	1.67061e-09			GO:0010583	response to cyclopentenone	GO:0005516	calmodulin binding
Down	Oleur061Scf5724g00051	LOC107781807	Uncharacterized protein LOC107781807	-2.55504	0.0091882			GO:2000067;GO:0160073	regulation of root morphogenesis;Casparian strip assembly			GO:0048226	Casparian strip
Down	Oleur061Scf1515g02012	GATA16	Gata transcription factor 16	-2.55615	0.0311318			GO:0006355	regulation of DNA-templated transcription	GO:0043565;GO:0061608;GO:0008270	sequence-specific DNA binding;nuclear import signal receptor activity;zinc ion binding	GO:0005634	nucleus
Down	Oleur061Scf1538g00017			-2.55991	0.0295927
Down	Oleur061Scf8577g02013	SQE	Squalene monooxygenase	-2.56495	0.0113067			GO:0016126	sterol biosynthetic process	GO:0004506;GO:0050660	squalene monooxygenase activity;flavin adenine dinucleotide binding	GO:0005783;GO:0016020	endoplasmic reticulum;membrane
Down	Oleur061Scf0968g01019	TGA10	bZIP transcription factor TGA10	-2.5655	0.00915052			GO:0048653;GO:0071588;GO:0009753;GO:0006351;GO:0009751;GO:0045893;GO:0002237;GO:0009733	anther development;hydrogen peroxide mediated signaling pathway;response to jasmonic acid;DNA-templated transcription;response to salicylic acid;positive regulation of DNA-templated transcription;response to molecule of bacterial origin;response to auxin	GO:0000976;GO:0003700;GO:0043565	transcription cis-regulatory region binding;DNA-binding transcription factor activity;sequence-specific DNA binding	GO:0005634	nucleus
Down	Oleur061Scf5106g00005	GDU2	Protein GLUTAMINE DUMPER 3	-2.56631	0.0144097			GO:0007205;GO:0080143	protein kinase C-activating G protein-coupled receptor signaling pathway;regulation of amino acid export	GO:0004143	ATP-dependent diacylglycerol kinase activity	GO:0016020	membrane
Down	Oleur061Scf5986g00015	11431162	Cyclin-dependent kinase C	-2.56639	0.02729			GO:0032968;GO:0016310	positive regulation of transcription elongation by RNA polymerase II;phosphorylation	GO:0004672;GO:0004693;GO:0005524;GO:0008353	protein kinase activity;cyclin-dependent protein serine/threonine kinase activity;ATP binding;RNA polymerase II CTD heptapeptide repeat kinase activity	GO:0000307;GO:0005634	cyclin-dependent protein kinase holoenzyme complex;nucleus
Down	Oleur061Scf4983g01020	PUB16	RING-type E3 ubiquitin transferase	-2.57092	0.008533			GO:0016567;GO:0007166	protein ubiquitination;cell surface receptor signaling pathway	GO:0016874;GO:0004842	ligase activity;ubiquitin-protein transferase activity	GO:0005737;GO:0005634	cytoplasm;nucleus
Down	Oleur061Scf1334g01030	102591088	PTP-1	-2.57274	0.0125237							GO:0016020	membrane
Down	Oleur061Scf1450g00006	LAMT	Loganic acid O-methyltransferase	-2.57521	0.00262418			GO:0035834;GO:0032259	indole alkaloid metabolic process;methylation	GO:0008757;GO:0008168;GO:0030749;GO:0046872	S-adenosylmethionine-dependent methyltransferase activity;methyltransferase activity;loganate O-methyltransferase activity;metal ion binding
Down	Oleur061Scf6701g00018	OLEA9_A069045	Uncharacterized protein LOC111386977	-2.57718	0.0379167			GO:0080090;GO:0031326	regulation of primary metabolic process;regulation of cellular biosynthetic process			GO:0016020	membrane
Down	Oleur061Scf5040g00013	PPAN	Brix domain-containing protein	-2.58417	0.00236246			GO:0006364	rRNA processing	GO:0019843	rRNA binding	GO:0030687;GO:0005730;GO:0017119	preribosome, large subunit precursor;nucleolus;Golgi transport complex
Down	Oleur061Scf2146g02007	MLL	MCT-1	-2.58947	0.0017924			GO:0001731	formation of translation preinitiation complex	GO:0003723;GO:0003729	RNA binding;mRNA binding	GO:0005737;GO:1990904;GO:0005840	cytoplasm;ribonucleoprotein complex;ribosome
Down	Oleur061Scf0557g00017	SULTR3	Probable sulfate transporter 3.4	-2.58999	0.000309469			GO:0008272;GO:0006817;GO:0098661	sulfate transport;phosphate ion transport;inorganic anion transmembrane transport	GO:0004197;GO:0008271;GO:0008509;GO:0015293	cysteine-type endopeptidase activity;secondary active sulfate transmembrane transporter activity;monoatomic anion transmembrane transporter activity;symporter activity	GO:0016020;GO:0009506;GO:0005886	membrane;plasmodesma;plasma membrane
Down	Oleur061Scf1057g13023	CIPAW_03G150800	CLAVATA3/ESR (CLE)-related protein 44	-2.59345	0.0105867			GO:0010089	xylem development	GO:0033612	receptor serine/threonine kinase binding	GO:0016020	membrane
Down	Oleur061Scf5432g00023	100799393	DUF3082 domain-containing protein	-2.59581	0.00975955			GO:0008643	carbohydrate transport			GO:0016020	membrane
Down	Oleur061Scf3480g03006	25502009	Heavy metal-associated domain protein	-2.59617	8.26791e-06					GO:0004435;GO:0046872	phosphatidylinositol phospholipase C activity;metal ion binding
Down	Oleur061Scf8050g00012	CsGI	GIGANTEA	-2.60186	0.00697744			GO:0007623;GO:0009409;GO:0009637;GO:0010218;GO:0010378;GO:0042542;GO:0042752;GO:0048578;GO:0048586;GO:2000028	circadian rhythm;response to cold;response to blue light;response to far red light;temperature compensation of the circadian clock;response to hydrogen peroxide;regulation of circadian rhythm;positive regulation of long-day photoperiodism, flowering;regulation of long-day photoperiodism, flowering;regulation of photoperiodism, flowering			GO:0005634;GO:0005654	nucleus;nucleoplasm
Down	Oleur061Scf3204g02002	LOC107801139	Uncharacterized protein LOC107801139 isoform X1	-2.60543	0.0294371			GO:0005975	carbohydrate metabolic process	GO:0008233;GO:0004553	peptidase activity;hydrolase activity, hydrolyzing O-glycosyl compounds	GO:0016020	membrane
Down	Oleur061Scf4452g02003	11417766	Carbohydrate-binding X8 domain protein	-2.60588	0.0319071			GO:0071586;GO:0008152	CAAX-box protein processing;metabolic process	GO:0042973;GO:0009922;GO:0001872	glucan endo-1,3-beta-D-glucosidase activity;fatty acid elongase activity;(1->3)-beta-D-glucan binding	GO:0009506;GO:0098552	plasmodesma;side of membrane
Down	Oleur061Scf2016g01010	Hsp1	SHSP domain-containing protein	-2.60865	0.00275406			GO:0006950;GO:0042542;GO:0009408;GO:0009651;GO:0051259;GO:0006457	response to stress;response to hydrogen peroxide;response to heat;response to salt stress;protein complex oligomerization;protein folding	GO:0051082;GO:0043621	unfolded protein binding;protein self-association	GO:0005737	cytoplasm
Down	Oleur061Scf0363g00016	101253408	DUF4220 domain-containing protein	-2.60874	0.020084					GO:0004386;GO:0016872	helicase activity;intramolecular lyase activity	GO:0016020	membrane
Down	Oleur061Scf0155g04010	rh22	RNA helicase	-2.61762	3.87654e-06					GO:0004386;GO:0003723;GO:0003676;GO:0005524;GO:0016787;GO:0003724;GO:0015035;GO:0003729	helicase activity;RNA binding;nucleic acid binding;ATP binding;hydrolase activity;RNA helicase activity;protein-disulfide reductase activity;mRNA binding
Down	Oleur061Scf3094g00011	LOC107433795	UPF0481 protein At3g47200-like	-2.61933	0.0202145			GO:0006561	proline biosynthetic process	GO:0004735	pyrroline-5-carboxylate reductase activity	GO:0016020	membrane
Down	Oleur061Scf0399g04002	HSF30	Heat shock factor protein HSF30	-2.62043	7.47329e-09			GO:0071456;GO:0009058;GO:0010286;GO:0034605;GO:0045893;GO:0042542;GO:0006357;GO:0034620	cellular response to hypoxia;biosynthetic process;heat acclimation;cellular response to heat;positive regulation of DNA-templated transcription;response to hydrogen peroxide;regulation of transcription by RNA polymerase II;cellular response to unfolded protein	GO:0000978;GO:0003700;GO:0000976;GO:0008757;GO:0043565;GO:1990841	RNA polymerase II cis-regulatory region sequence-specific DNA binding;DNA-binding transcription factor activity;transcription cis-regulatory region binding;S-adenosylmethionine-dependent methyltransferase activity;sequence-specific DNA binding;promoter-specific chromatin binding	GO:0005634	nucleus
Down	Oleur061Scf0155g04012	At1g23750	F5O8.30 protein	-2.62611	0.000471348			GO:0006572;GO:0006352;GO:0045292;GO:0015976;GO:0097354;GO:0008360;GO:0046656;GO:0042183;GO:0006075;GO:0006396;GO:0030422;GO:0031047;GO:1901566;GO:0030488;GO:0070475	tyrosine catabolic process;DNA-templated transcription initiation;mRNA cis splicing, via spliceosome;carbon utilization;prenylation;regulation of cell shape;folic acid biosynthetic process;formate catabolic process;(1->3)-beta-D-glucan biosynthetic process;RNA processing;siRNA processing;regulatory ncRNA-mediated gene silencing;organonitrogen compound biosynthetic process;tRNA methylation;rRNA ba…	GO:0000339;GO:0035673;GO:0004089;GO:0004525;GO:0008168;GO:0051287;GO:0003843;GO:0003677;GO:0008483;GO:0004838;GO:0008863;GO:0016987;GO:0008696;GO:0016616;GO:0008270;GO:0004660;GO:0030170;GO:0008173;GO:0003729	RNA cap binding;oligopeptide transmembrane transporter activity;carbonate dehydratase activity;ribonuclease III activity;methyltransferase activity;NAD binding;1,3-beta-D-glucan synthase activity;DNA binding;transaminase activity;L-tyrosine;formate dehydrogenase (NAD+) activity;sigma factor activity;4-amino-4-deoxychorismate lyase activity;oxidoreductase activity, acting on the CH-OH group of don…	GO:0005739;GO:0000148;GO:0080008;GO:0005965;GO:0005634;GO:0005846;GO:0005789	mitochondrion;1,3-beta-D-glucan synthase complex;Cul4-RING E3 ubiquitin ligase complex;protein farnesyltransferase complex;nucleus;nuclear cap binding complex;endoplasmic reticulum membrane
Down	Oleur061Scf1563g00016	K125	Kinesin motor domain-containing protein	-2.62661	0.0109431			GO:0007051;GO:0090307;GO:0051231;GO:0007018	spindle organization;mitotic spindle assembly;spindle elongation;microtubule-based movement	GO:0005524;GO:0008017;GO:0008574;GO:0003777	ATP binding;microtubule binding;plus-end-directed microtubule motor activity;microtubule motor activity	GO:0005874;GO:0005819;GO:0005876;GO:0016020;GO:0072686	microtubule;spindle;spindle microtubule;membrane;mitotic spindle
Down	Oleur061Scf8612g01001	WOX4	Homeobox domain-containing protein	-2.62832	0.00049102			GO:0009888;GO:0010067;GO:0010087;GO:0051301	tissue development;procambium histogenesis;phloem or xylem histogenesis;cell division	GO:0003677;GO:0003700	DNA binding;DNA-binding transcription factor activity	GO:0005634	nucleus
Down	Oleur061Scf1378g03017	CDL12_05742	S-M checkpoint control protein CID1	-2.62928	0.00274061					GO:1990817;GO:0016779;GO:0016740;GO:0015267;GO:0050265	poly(A) RNA polymerase activity;nucleotidyltransferase activity;transferase activity;channel activity;RNA uridylyltransferase activity	GO:0005759	mitochondrial matrix
Down	Oleur061Scf0269g02010	cki	Cyclin-dependent kinase inhibitor	-2.62991	0.0123285			GO:0051726	regulation of cell cycle	GO:0016301;GO:0004861	kinase activity;cyclin-dependent protein serine/threonine kinase inhibitor activity	GO:0005654	nucleoplasm
Down	Oleur061Scf0441g01012	LOC104211532	Uncharacterized protein LOC104211532	-2.6307	0.00588494			GO:0030026	intracellular manganese ion homeostasis	GO:0008270;GO:0005384	zinc ion binding;manganese ion transmembrane transporter activity
Down	Oleur061Scf0289g04028	SUS2	MPN domain-containing protein	-2.63892	0.00230334			GO:0000244;GO:0000380;GO:0000398	spliceosomal tri-snRNP complex assembly;alternative mRNA splicing, via spliceosome;mRNA splicing, via spliceosome	GO:0008237;GO:0017070;GO:0030619;GO:0030620;GO:0030623;GO:0097157	metallopeptidase activity;U6 snRNA binding;U1 snRNA binding;U2 snRNA binding;U5 snRNA binding;pre-mRNA intronic binding	GO:0005681;GO:0005682;GO:0071013	spliceosomal complex;U5 snRNP;catalytic step 2 spliceosome
Down	Oleur061Scf1520g01005	ELF3	Protein EARLY FLOWERING 3	-2.64244	0.00418206			GO:2000028	regulation of photoperiodism, flowering	GO:0004527	exonuclease activity
Down	Oleur061Scf2433g00041	Mctp1	Multiple C2 and transmembrane domain-containing protein 1	-2.6436	0.033565			GO:0006869	lipid transport	GO:0008289;GO:0003984	lipid binding;acetolactate synthase activity	GO:0016020	membrane
Down	Oleur061Scf8381g02020	hsp17	SHSP domain-containing protein	-2.64712	4.85258e-05			GO:0005975;GO:0009408	carbohydrate metabolic process;response to heat	GO:0004553	hydrolase activity, hydrolyzing O-glycosyl compounds	GO:0005789;GO:0009570	endoplasmic reticulum membrane;chloroplast stroma
Down	Oleur061Scf5918g00003	LOC109002813	Translation initiation factor IF-2-like	-2.64796	0.00212531			GO:0006002;GO:0045892	fructose 6-phosphate metabolic process;negative regulation of DNA-templated transcription	GO:0004553;GO:0016301;GO:0046872;GO:0016887;GO:0003743;GO:0047334;GO:0005524;GO:0003872	hydrolase activity, hydrolyzing O-glycosyl compounds;kinase activity;metal ion binding;ATP hydrolysis activity;translation initiation factor activity;diphosphate-fructose-6-phosphate 1-phosphotransferase activity;ATP binding;6-phosphofructokinase activity	GO:0005737;GO:0000502	cytoplasm;proteasome complex
Down	Oleur061Scf1837g01003	nfyA	Nuclear transcription factor Y subunit	-2.65093	0.00871062			GO:0006357	regulation of transcription by RNA polymerase II	GO:0000981;GO:0003677;GO:0003700	DNA-binding transcription factor activity, RNA polymerase II-specific;DNA binding;DNA-binding transcription factor activity	GO:0016602;GO:0005634	CCAAT-binding factor complex;nucleus
Down	Oleur061Scf0606g01006	bglC	Beta-glucosidase-like	-2.654	0.0288202			GO:0005975;GO:0030245;GO:0051259	carbohydrate metabolic process;cellulose catabolic process;protein complex oligomerization	GO:0004553;GO:0008422;GO:0043621;GO:0050247;GO:0102483	hydrolase activity, hydrolyzing O-glycosyl compounds;beta-glucosidase activity;protein self-association;raucaffricine beta-glucosidase activity;scopolin beta-glucosidase activity
Down	Oleur061Scf1888g00002	KEA4	Cation/H+ exchanger domain-containing protein	-2.65667	0.00258126					GO:0004407;GO:0003887;GO:0015386	histone deacetylase activity;DNA-directed DNA polymerase activity;potassium	GO:0000138;GO:0016020;GO:0009941	Golgi trans cisterna;membrane;chloroplast envelope
Down	Oleur061Scf2320g01012	fuct	Fucosyltransferase	-2.66007	0.00370342			GO:0006486;GO:0042128	protein glycosylation;nitrate assimilation	GO:0018392;GO:0008417	glycoprotein 3-alpha-L-fucosyltransferase activity;fucosyltransferase activity	GO:0032580	Golgi cisterna membrane
Down	Oleur061Scf7549g01027	CTOMT1	Cathecol O-methyltransferase 1	-2.66061	0.0218215			GO:0071704;GO:0009809;GO:0009813;GO:0019438;GO:0032259	organic substance metabolic process;lignin biosynthetic process;flavonoid biosynthetic process;aromatic compound biosynthetic process;methylation	GO:0047763;GO:0008757;GO:0008171;GO:0102084;GO:0102938;GO:0016206;GO:0030755;GO:0046983;GO:0008172	caffeate O-methyltransferase activity;S-adenosylmethionine-dependent methyltransferase activity;O-methyltransferase activity;L-dopa O-methyltransferase activity;orcinol O-methyltransferase activity;catechol O-methyltransferase activity;quercetin 3-O-methyltransferase activity;protein dimerization activity;S-methyltransferase activity
Down	Oleur061Scf2698g04028			-2.66355	4.65004e-06
Down	Oleur061Scf7374g06010	cyc1	PPIase	-2.668	0.00530349			GO:0006457	protein folding	GO:0003755;GO:0016018	peptidyl-prolyl cis-trans isomerase activity;cyclosporin A binding	GO:0005737;GO:0043231	cytoplasm;intracellular membrane-bounded organelle
Down	Oleur061Scf2049g02027	25501688	Carboxy-terminal region remorin	-2.66916	0.021431			GO:1901700	response to oxygen-containing compound
Down	Oleur061Scf6916g00030	BRU6	Indole-3-acetic acid-amido synthetase GH3.6	-2.66944	0.00665953	1		GO:0009734;GO:1900424;GO:1901183;GO:0009851;GO:0009826;GO:0009733;GO:0140964;GO:0010120;GO:0009416;GO:0009555	auxin-activated signaling pathway;regulation of defense response to bacterium;positive regulation of camalexin biosynthetic process;auxin biosynthetic process;unidimensional cell growth;response to auxin;intracellular auxin homeostasis;camalexin biosynthetic process;response to light stimulus;pollen development	GO:0016881;GO:0016208;GO:0010279	acid-amino acid ligase activity;AMP binding;indole-3-acetic acid amido synthetase activity	GO:0005737	cytoplasm
Down	Oleur061Scf0056g03002			-2.67288	0.00712524
Down	Oleur061Scf0239g09004	LOC111288280	22.0 kDa class IV heat shock protein-like	-2.67319	0.0174444			GO:0009651;GO:0042542;GO:0009408;GO:0006950;GO:0006457;GO:0051259	response to salt stress;response to hydrogen peroxide;response to heat;response to stress;protein folding;protein complex oligomerization	GO:0030732;GO:0043621;GO:0051082;GO:0140575	methionine S-methyltransferase activity;protein self-association;unfolded protein binding;transmembrane monodehydroascorbate reductase activity	GO:0005737	cytoplasm
Down	Oleur061Scf0541g07002	sHsp4	SHSP domain-containing protein	-2.67489	0.00370342			GO:0009408;GO:0042542;GO:0009651;GO:0051259;GO:0006457	response to heat;response to hydrogen peroxide;response to salt stress;protein complex oligomerization;protein folding	GO:0070403;GO:0043621;GO:0051082	NAD+ binding;protein self-association;unfolded protein binding	GO:0005737	cytoplasm
Down	Oleur061Scf9000g03012	LOC105166851	Protein trigalactosyldiacylglycerol 3 chloroplastic	-2.6817	0.0111982					GO:0005524;GO:0016887	ATP binding;ATP hydrolysis activity
Down	Oleur061Scf8060g04010	Hsp1	SHSP domain-containing protein	-2.68416	0.00821189			GO:0006950;GO:0009651;GO:0042542;GO:0009408;GO:0006457;GO:0051259	response to stress;response to salt stress;response to hydrogen peroxide;response to heat;protein folding;protein complex oligomerization	GO:0051082;GO:0043621	unfolded protein binding;protein self-association	GO:0005737	cytoplasm
Down	Oleur061Scf6962g00002	11432831	Exocyst subunit Exo70 family protein	-2.68889	0.0183002			GO:0015031;GO:0006887	protein transport;exocytosis	GO:0005546	phosphatidylinositol-4,5-bisphosphate binding	GO:0005829;GO:0000145	cytosol;exocyst
Down	Oleur061Scf1344g06003	GA5	Ent-kaurene synthase, Gibberellin-44 dioxygenase	-2.68979	0.000831775		1	GO:0009826;GO:0009805;GO:0009686;GO:0002238;GO:0009908;GO:0009416	unidimensional cell growth;coumarin biosynthetic process;gibberellin biosynthetic process;response to molecule of fungal origin;flower development;response to light stimulus	GO:0045544;GO:0031418;GO:0009899;GO:0047927;GO:0016491;GO:0016707;GO:0046872;GO:0016705;GO:0016706;GO:0016829	gibberellin 20-oxidase activity;L-ascorbic acid binding;ent-kaurene synthase activity;gibberellin-44 dioxygenase activity;oxidoreductase activity;gibberellin 3-beta-dioxygenase activity;metal ion binding;oxidoreductase activity, acting on paired donors, with incorporation or reduction of molecular oxygen;2-oxoglutarate-dependent dioxygenase activity;lyase activity
Down	Oleur061Scf1575g01018	PAWH1	Altered inheritance of mitochondria protein 24, mitochondrial	-2.69232	0.000942767			GO:0006189;GO:0006730;GO:0030968;GO:1904292	'de novo' IMP biosynthetic process;one-carbon metabolic process;endoplasmic reticulum unfolded protein response;regulation of ERAD pathway	GO:0008864;GO:0016853	formyltetrahydrofolate deformylase activity;isomerase activity	GO:0000836;GO:0005783;GO:0016020	Hrd1p ubiquitin ligase complex;endoplasmic reticulum;membrane
Down	Oleur061Scf4277g00017	HB2	Non-symbiotic hemoglobin 2	-2.69644	0.0497435			GO:0006631;GO:0019432;GO:0010167	fatty acid metabolic process;triglyceride biosynthetic process;response to nitrate	GO:0046872;GO:0019825;GO:0020037;GO:0005344	metal ion binding;oxygen binding;heme binding;oxygen carrier activity
Down	Oleur061Scf5416g02009	faeA	C2 domain-containing protein	-2.69684	1.37082e-05			GO:0006629	lipid metabolic process	GO:0004806;GO:0030600	triglyceride lipase activity;feruloyl esterase activity
Down	Oleur061Scf8189g02016	murA	Enoylpyruvate transferase	-2.69716	0.032508			GO:0008360;GO:0051301;GO:0007049;GO:0071555;GO:0019277	regulation of cell shape;cell division;cell cycle;cell wall organization;UDP-N-acetylgalactosamine biosynthetic process	GO:0016765;GO:0008760;GO:0003879	transferase activity, transferring alkyl or aryl (other than methyl) groups;UDP-N-acetylglucosamine 1-carboxyvinyltransferase activity;ATP phosphoribosyltransferase activity	GO:0005737;GO:0043190	cytoplasm;ATP-binding cassette (ABC) transporter complex
Down	Oleur061Scf0027g06005			-2.70186	0.00626055
Down	Oleur061Scf4143g01045	CD4A	ATP-dependent Clp protease ATP-binding subunit ClpA homolog CD4A, chloroplastic	-2.7024	0.0228624			GO:0006508;GO:0034605	proteolysis;cellular response to heat	GO:0016887;GO:0005524;GO:0008233	ATP hydrolysis activity;ATP binding;peptidase activity	GO:0009536;GO:0009507;GO:0005737	plastid;chloroplast;cytoplasm
Down	Oleur061Scf7133g00004			-2.70289	0.0490697
Down	Oleur061Scf3142g00011	ACR10	ACT domain-containing protein ACR	-2.7063	1.94311e-06			GO:0008652	amino acid biosynthetic process	GO:0016597;GO:0008773;GO:0016779	amino acid binding;[protein-PII] uridylyltransferase activity;nucleotidyltransferase activity
Down	Oleur061Scf8840g00027	CYP707A2	Abscisic acid 8'-hydroxylase CYP707A2	-2.70933	0.00011276			GO:0009414;GO:0016114;GO:0046345;GO:0051762;GO:0009737;GO:0048838;GO:0009687;GO:1901576;GO:0009835;GO:0016125	response to water deprivation;terpenoid biosynthetic process;abscisic acid catabolic process;sesquiterpene biosynthetic process;response to abscisic acid;release of seed from dormancy;abscisic acid metabolic process;organic substance biosynthetic process;fruit ripening;sterol metabolic process	GO:0016705;GO:0020037;GO:0010295;GO:0016709;GO:0005506;GO:0016712;GO:0004497	oxidoreductase activity, acting on paired donors, with incorporation or reduction of molecular oxygen;heme binding;(+)-abscisic acid 8'-hydroxylase activity;oxidoreductase activity, acting on paired donors, with incorporation or reduction of molecular oxygen, NAD(P)H as one donor, and incorporation of one atom of oxygen;iron ion binding;oxidoreductase activity, acting on paired donors, with incor…	GO:0016020	membrane
Down	Oleur061Scf3552g04019	ndhL	NAD(P)H-quinone oxidoreductase subunit L, chloroplastic	-2.70956	0.00834386			GO:0010258	NADH dehydrogenase complex (plastoquinone) assembly	GO:0048038;GO:0016655	quinone binding;oxidoreductase activity, acting on NAD(P)H, quinone or similar compound as acceptor	GO:0016020;GO:0010598;GO:0009579	membrane;NAD(P)H dehydrogenase complex (plastoquinone);thylakoid
Down	Oleur061Scf2560g01005			-2.71016	0.0113191
Down	Oleur061Scf8051g00016	102597896	Precursor of CEP14	-2.71349	0.0332794			GO:0006970;GO:0006995;GO:0010037	response to osmotic stress;cellular response to nitrogen starvation;response to carbon dioxide
Down	Oleur061Scf2121g00004	YSL1	Metal-nicotianamine transporter YSL1	-2.71663	1.45933e-05			GO:0006826;GO:0010039;GO:0003006;GO:0048316	iron ion transport;response to iron ion;developmental process involved in reproduction;seed development	GO:0035673;GO:0051980;GO:0004751	oligopeptide transmembrane transporter activity;iron-nicotianamine transmembrane transporter activity;ribose-5-phosphate isomerase activity	GO:0016020;GO:0005886	membrane;plasma membrane
Down	Oleur061Scf2086g01008	VTI12	Vesicle transport v-SNARE N-terminal domain-containing protein	-2.71915	1.86505e-07			GO:0006886;GO:0016192;GO:0006906;GO:1990019;GO:0006623	intracellular protein transport;vesicle-mediated transport;vesicle fusion;protein storage vacuole organization;protein targeting to vacuole	GO:0000149;GO:0005484	SNARE binding;SNAP receptor activity	GO:0043231;GO:0005794;GO:0005737;GO:0012507;GO:0031201;GO:0016020;GO:0005789;GO:0031902	intracellular membrane-bounded organelle;Golgi apparatus;cytoplasm;ER to Golgi transport vesicle membrane;SNARE complex;membrane;endoplasmic reticulum membrane;late endosome membrane
Down	Oleur061Scf2523g00043	CAX3	Vacuolar cation/proton exchanger	-2.72035	3.52212e-05			GO:0070588;GO:0006874	calcium ion transmembrane transport;intracellular calcium ion homeostasis	GO:0015369	calcium	GO:0005774;GO:0009705	vacuolar membrane;plant-type vacuole membrane
Down	Oleur061Scf7978g05001	HOP3	Hsp70-Hsp90 organizing protein 3	-2.72253	0.00730788			GO:0006508;GO:0010286;GO:0051131	proteolysis;heat acclimation;chaperone-mediated protein complex assembly	GO:0004239;GO:0051879;GO:0070006;GO:0070678	initiator methionyl aminopeptidase activity;Hsp90 protein binding;metalloaminopeptidase activity;preprotein binding	GO:0005634;GO:0005829;GO:0005737	nucleus;cytosol;cytoplasm
Down	Oleur061Scf2142g05029	11436775	Fringe-related protein	-2.72592	0.00292609					GO:0016757;GO:0016740;GO:0008375	glycosyltransferase activity;transferase activity;acetylglucosaminyltransferase activity	GO:0016020	membrane
Down	Oleur061Scf0252g10030	FHY3	Protein FAR1-RELATED SEQUENCE	-2.72678	0.00104355			GO:0045893;GO:1900056;GO:0042753;GO:0006355;GO:0010018	positive regulation of DNA-templated transcription;negative regulation of leaf senescence;positive regulation of circadian rhythm;regulation of DNA-templated transcription;far-red light signaling pathway	GO:0008270	zinc ion binding	GO:0005634	nucleus
Down	Oleur061Scf3039g06048	ABCG32	ABC transporter G family member 32	-2.72889	0.00998472			GO:0080051	cutin transport	GO:0005524;GO:0140359;GO:0016887	ATP binding;ABC-type transporter activity;ATP hydrolysis activity	GO:0016020;GO:0005777;GO:0005886;GO:0009536	membrane;peroxisome;plasma membrane;plastid
Down	Oleur061Scf9139g17073	LOC107415913	UDP-glycosyltransferase 83A1-like	-2.7339	0.000181667					GO:0005509;GO:0016758;GO:0047213;GO:0080044;GO:0008194;GO:0047792;GO:0080043;GO:0035251;GO:0050403	calcium ion binding;hexosyltransferase activity;anthocyanidin 3-O-glucosyltransferase activity;quercetin 7-O-glucosyltransferase activity;UDP-glycosyltransferase activity;cyanohydrin beta-glucosyltransferase activity;quercetin 3-O-glucosyltransferase activity;UDP-glucosyltransferase activity;trans-zeatin O-beta-D-glucosyltransferase activity	GO:0005737	cytoplasm
Down	Oleur061Scf1206g00006	LOC105177916	Protein DETOXIFICATION	-2.73662	0.00959056			GO:1990961	xenobiotic detoxification by transmembrane export across the plasma membrane	GO:0015297;GO:0042910;GO:0022857	antiporter activity;xenobiotic transmembrane transporter activity;transmembrane transporter activity	GO:0016020	membrane
Down	Oleur061Scf5059g02070	sys1	Protein SYS1-like	-2.73778	0.0290462			GO:0043001;GO:0034067;GO:0006895;GO:0015031	Golgi to plasma membrane protein transport;protein localization to Golgi apparatus;Golgi to endosome transport;protein transport			GO:0030117;GO:0005829;GO:0031410;GO:0005802;GO:0000139	membrane coat;cytosol;cytoplasmic vesicle;trans-Golgi network;Golgi membrane
Down	Oleur061Scf5449g00015	TYRAAT2	Arogenate dehydrogenase 2, chloroplastic	-2.7416	0.00652367			GO:0006571;GO:0006720	tyrosine biosynthetic process;isoprenoid metabolic process	GO:0004665;GO:0070403;GO:0033730;GO:0008977	prephenate dehydrogenase (NADP+) activity;NAD+ binding;arogenate dehydrogenase (NADP+) activity;prephenate dehydrogenase (NAD+) activity	GO:0009507	chloroplast
Down	Oleur061Scf0004g05001	LOC113688366	non-specific serine/threonine protein kinase	-2.7455	0.00186629	1	1	GO:0099402;GO:0016310;GO:0098542;GO:0050832;GO:0006952;GO:0009755;GO:0051707	plant organ development;phosphorylation;defense response to other organism;defense response to fungus;defense response;hormone-mediated signaling pathway;response to other organism	GO:0033612;GO:0038023;GO:0004674;GO:0004672;GO:0032440;GO:0005524	receptor serine/threonine kinase binding;signaling receptor activity;protein serine/threonine kinase activity;protein kinase activity;2-alkenal reductase [NAD(P)+] activity;ATP binding	GO:0005886;GO:0016020	plasma membrane;membrane
Down	Oleur061Scf2732g01014	EMB2271	U3 snoRNP-associated protein-like EMB2271	-2.7461	0.00164714			GO:0006364	rRNA processing	GO:0034511;GO:0030515	U3 snoRNA binding;snoRNA binding	GO:0005730;GO:0032040;GO:1990904;GO:0080008	nucleolus;small-subunit processome;ribonucleoprotein complex;Cul4-RING E3 ubiquitin ligase complex
Down	Oleur061Scf0072g10020			-2.74645	0.00463779
Down	Oleur061Scf3341g01010	25491796	Protein NRT1/ PTR FAMILY 5.10-like	-2.74862	0.0408454			GO:0055085;GO:0006857	transmembrane transport;oligopeptide transport	GO:0071916;GO:0042937;GO:0022857	dipeptide transmembrane transporter activity;tripeptide transmembrane transporter activity;transmembrane transporter activity	GO:0016020	membrane
Down	Oleur061Scf1265g00027	100803866	Importin N-terminal domain-containing protein	-2.74868	0.00848324			GO:0006611;GO:0006886	protein export from nucleus;intracellular protein transport	GO:0005049;GO:0031267	nuclear export signal receptor activity;small GTPase binding	GO:0005634;GO:0005643;GO:0005737	nucleus;nuclear pore;cytoplasm
Down	Oleur061Scf0260g02019	DTX44	Multidrug and toxic compound extrusion protein	-2.7559	0.000714213					GO:0042910;GO:0015297	xenobiotic transmembrane transporter activity;antiporter activity	GO:0016020	membrane
Down	Oleur061Scf1779g04003	VND4	VND transcription factor	-2.75709	0.00865809			GO:0006355;GO:0031124	regulation of DNA-templated transcription;mRNA 3'-end processing	GO:0003677;GO:0000976	DNA binding;transcription cis-regulatory region binding
Down	Oleur061Scf6282g01015	PLCB1	1-phosphatidylinositol 4,5-bisphosphate phosphodiesterase beta-1	-2.75987	0.0103389					GO:0016853	isomerase activity	GO:0016020	membrane
Down	Oleur061Scf2429g06011	LOC113727813	Werner Syndrome-like exonuclease	-2.76952	0.000111337			GO:0006139	nucleobase-containing compound metabolic process	GO:0016740;GO:0003676;GO:0008408;GO:0004386	transferase activity;nucleic acid binding;3'-5' exonuclease activity;helicase activity	GO:0005634;GO:0005737	nucleus;cytoplasm
Down	Oleur061Scf8316g03010	11407034	Bromodomain associated domain-containing protein	-2.77594	0.0490697					GO:0003743;GO:0046982	translation initiation factor activity;protein heterodimerization activity
Down	Oleur061Scf7582g03002		Disease resistance At4g27190-like	-2.77849	0.00267538	1		GO:0098542	defense response to other organism	GO:0016887;GO:0043531	ATP hydrolysis activity;ADP binding
Down	Oleur061Scf3222g00020	ZFP1	RING-CH-type domain-containing protein	-2.78408	0.00146283			GO:0016567	protein ubiquitination	GO:0008270;GO:0004842	zinc ion binding;ubiquitin-protein transferase activity	GO:0016020	membrane
Down	Oleur061Scf0687g05013	HSF30	HSF-type DNA-binding domain-containing protein	-2.78975	0.000739939			GO:0071456;GO:0009058;GO:0010286;GO:0034605;GO:0045893;GO:0042542;GO:0006357;GO:0034620	cellular response to hypoxia;biosynthetic process;heat acclimation;cellular response to heat;positive regulation of DNA-templated transcription;response to hydrogen peroxide;regulation of transcription by RNA polymerase II;cellular response to unfolded protein	GO:0000978;GO:0003700;GO:0000976;GO:0008757;GO:0043565;GO:1990841	RNA polymerase II cis-regulatory region sequence-specific DNA binding;DNA-binding transcription factor activity;transcription cis-regulatory region binding;S-adenosylmethionine-dependent methyltransferase activity;sequence-specific DNA binding;promoter-specific chromatin binding	GO:0005634	nucleus
Down	Oleur061Scf3112g01022	OLEA9_A080470	Receptor 12	-2.79286	0.00127938	1		GO:0051707;GO:0006952	response to other organism;defense response			GO:0016020	membrane
Down	Oleur061Scf1831g11020	NIK3	non-specific serine/threonine protein kinase	-2.80085	0.0362919	1	1	GO:0050832;GO:0016310	defense response to fungus;phosphorylation	GO:0005524;GO:0016301;GO:0004674;GO:0004715;GO:0004675;GO:0004672	ATP binding;kinase activity;protein serine/threonine kinase activity;non-membrane spanning protein tyrosine kinase activity;transmembrane receptor protein serine/threonine kinase activity;protein kinase activity	GO:0016020	membrane
Down	Oleur061Scf0004g00006	ADCP1	Agenet domain-containing protein	-2.80115	0.0492986			GO:0006346;GO:0044030	DNA methylation-dependent heterochromatin formation;regulation of DNA methylation	GO:0004564;GO:0004601;GO:0033926;GO:0035064;GO:0042393;GO:0140566	beta-fructofuranosidase activity;peroxidase activity;glycopeptide alpha-N-acetylgalactosaminidase activity;methylated histone binding;histone binding;histone reader activity	GO:0000775;GO:0000792;GO:0005634	chromosome, centromeric region;heterochromatin;nucleus
Down	Oleur061Scf5416g02005	LOC105158627	Histone-lysine N-methyltransferase, H3 lysine-79 specific-like isoform X2	-2.80155	0.00421908
Down	Oleur061Scf0596g03037	103495337	SCP domain-containing protein	-2.80388	0.0356105	1		GO:0008652;GO:0009082;GO:0009607;GO:0045488	amino acid biosynthetic process;branched-chain amino acid biosynthetic process;response to biotic stimulus;pectin metabolic process	GO:0050048;GO:0052654;GO:0052655;GO:0052656	L-leucine;L-leucine transaminase activity;L-valine transaminase activity;L-isoleucine transaminase activity	GO:0005576;GO:0005615	extracellular region;extracellular space
Down	Oleur061Scf1688g05007	drg1	OBG-type G domain-containing protein	-2.80761	5.67595e-07			GO:0002181	cytoplasmic translation	GO:0005525;GO:0004829;GO:0003924;GO:0019003	GTP binding;threonine-tRNA ligase activity;GTPase activity;GDP binding	GO:0005737	cytoplasm
Down	Oleur061Scf8764g00007	PLAT1	PLAT domain-containing protein	-2.81037	0.0011826			GO:0009409;GO:0009651;GO:0039694;GO:0009414	response to cold;response to salt stress;viral RNA genome replication;response to water deprivation	GO:0003968	RNA-dependent RNA polymerase activity	GO:0016020;GO:0005737;GO:0009579;GO:0000325;GO:0099503;GO:0005783;GO:0010287	membrane;cytoplasm;thylakoid;plant-type vacuole;secretory vesicle;endoplasmic reticulum;plastoglobule
Down	Oleur061Scf0769g01017	LOC113692590	Protein At-4/1	-2.81174	0.00245469
Down	Oleur061Scf6376g00014	sod	Superoxide dismutase	-2.81217	0.0228178			GO:0010043;GO:0019430;GO:0009793	response to zinc ion;removal of superoxide radicals;embryo development ending in seed dormancy	GO:0004784;GO:0046872;GO:0030145	superoxide dismutase activity;metal ion binding;manganese ion binding	GO:0005739;GO:0005759	mitochondrion;mitochondrial matrix
Down	Oleur061Scf1636g02022	11428143	Transmembrane protein	-2.81572	0.00302997					GO:0016491;GO:0000293	oxidoreductase activity;ferric-chelate reductase activity	GO:0016020	membrane
Down	Oleur061Scf0829g01012	UGT86A1	UDP-glycosyltransferase 86A1	-2.82064	0.0238712			GO:0016114;GO:0009718	terpenoid biosynthetic process;anthocyanin-containing compound biosynthetic process	GO:0035251;GO:0008194;GO:0047213;GO:0016758;GO:0008483	UDP-glucosyltransferase activity;UDP-glycosyltransferase activity;anthocyanidin 3-O-glucosyltransferase activity;hexosyltransferase activity;transaminase activity
Down	Oleur061Scf0448g00010	11433868	Putative ubiquinol-cytochrome c chaperone/UPF0174	-2.8355	4.08897e-05			GO:0006364;GO:0034551;GO:0030833;GO:0034314	rRNA processing;mitochondrial respiratory chain complex III assembly;regulation of actin filament polymerization;Arp2/3 complex-mediated actin nucleation	GO:0003993	acid phosphatase activity	GO:0005885;GO:0005739;GO:1990904;GO:0005730	Arp2/3 protein complex;mitochondrion;ribonucleoprotein complex;nucleolus
Down	Oleur061Scf8404g00040	hsp26	Heat shock protein 21	-2.83737	0.0015587			GO:0009408	response to heat
Down	Oleur061Scf7761g00039	LOC105163463	PROCESSING PROTEIN PRP39 putative-RELATED	-2.84078	0.00449875			GO:0006890	retrograde vesicle-mediated transport, Golgi to endoplasmic reticulum	GO:0005484	SNAP receptor activity	GO:0005737;GO:0016020;GO:0043229	cytoplasm;membrane;intracellular organelle
Down	Oleur061Scf0969g00005	OLEA9_A095428		-2.84813	0.0158587							GO:0016020	membrane
Down	Oleur061Scf2272g04005	ATJ20	Chaperone protein dnaJ 20, chloroplastic	-2.84977	1.86505e-07			GO:0061077;GO:1902395;GO:0010322	chaperone-mediated protein folding;regulation of 1-deoxy-D-xylulose-5-phosphate synthase activity;regulation of isopentenyl diphosphate biosynthetic process, methylerythritol 4-phosphate pathway	GO:0016432;GO:0016538	tRNA-uridine aminocarboxypropyltransferase activity;cyclin-dependent protein serine/threonine kinase regulator activity	GO:0005634;GO:0005783;GO:0009941;GO:0009507	nucleus;endoplasmic reticulum;chloroplast envelope;chloroplast
Down	Oleur061Scf2146g02045	SWEET17	Bidirectional sugar transporter SWEET	-2.85852	0.00769712			GO:0008643;GO:0006631;GO:0006635	carbohydrate transport;fatty acid metabolic process;fatty acid beta-oxidation	GO:0003857;GO:0004300;GO:0070403;GO:0008692;GO:0051119;GO:0004165	3-hydroxyacyl-CoA dehydrogenase activity;enoyl-CoA hydratase activity;NAD+ binding;3-hydroxybutyryl-CoA epimerase activity;sugar transmembrane transporter activity;delta(3)-delta(2)-enoyl-CoA isomerase activity	GO:0016020;GO:0005777;GO:0005886	membrane;peroxisome;plasma membrane
Down	Oleur061Scf0257g01033	CTr2	Copper transport protein	-2.85865	0.0272303					GO:0005375	copper ion transmembrane transporter activity	GO:0005886;GO:0016020	plasma membrane;membrane
Down	Oleur061Scf0002g01016	OEP16	Outer envelope pore protein 16, chloroplastic	-2.86216	0.0135786			GO:0009749;GO:0009409;GO:0009744;GO:0009753;GO:0009611;GO:0006811;GO:0045037	response to glucose;response to cold;response to sucrose;response to jasmonic acid;response to wounding;monoatomic ion transport;protein import into chloroplast stroma	GO:0015288;GO:0022857;GO:0019904;GO:0042803;GO:0003729;GO:0015171	porin activity;transmembrane transporter activity;protein domain specific binding;protein homodimerization activity;mRNA binding;amino acid transmembrane transporter activity	GO:0016020;GO:0034426;GO:0009707;GO:0046930	membrane;etioplast membrane;chloroplast outer membrane;pore complex
Down	Oleur061Scf1232g00020	AFB6	F-box protein	-2.86453	0.00830663	1		GO:0006116;GO:0009734;GO:0070887;GO:0098542;GO:0031146;GO:0048856	NADH oxidation;auxin-activated signaling pathway;cellular response to chemical stimulus;defense response to other organism;SCF-dependent proteasomal ubiquitin-dependent protein catabolic process;anatomical structure development	GO:0000822;GO:0003954	inositol hexakisphosphate binding;NADH dehydrogenase activity	GO:0005777;GO:0019005	peroxisome;SCF ubiquitin ligase complex
Down	Oleur061Scf6386g04035	ZIP1	Zinc transporter 1	-2.86466	0.0444825			GO:0071577	zinc ion transmembrane transport	GO:0005385;GO:0004105;GO:0032440	zinc ion transmembrane transporter activity;choline-phosphate cytidylyltransferase activity;2-alkenal reductase [NAD(P)+] activity	GO:0005886;GO:0016020	plasma membrane;membrane
Down	Oleur061Scf0694g05033	11424927	65-kDa microtubule-associated protein 6	-2.86662	0.0449979			GO:0000226	microtubule cytoskeleton organization	GO:0008017	microtubule binding	GO:0005819;GO:0005737;GO:0005856	spindle;cytoplasm;cytoskeleton
Down	Oleur061Scf6266g06016	LOC105160279	Subtilisin-like protease SBT3.9	-2.86933	2.65003e-07	1	1	GO:0009610;GO:0006508;GO:0006393;GO:0009682	response to symbiotic fungus;proteolysis;termination of mitochondrial transcription;induced systemic resistance	GO:0003690;GO:0008240;GO:0004252	double-stranded DNA binding;tripeptidyl-peptidase activity;serine-type endopeptidase activity	GO:0005576;GO:0031012;GO:0016020;GO:0005615;GO:0009505	extracellular region;extracellular matrix;membrane;extracellular space;plant-type cell wall
Down	Oleur061Scf1428g05005			-2.87006	0.0147879
Down	Oleur061Scf4497g03002	F3Y22_tig00110013pilonHSYRG00427	Putative Glutamate receptor 2 plant	-2.87179	0.00922583			GO:0042752;GO:0051726;GO:0015074;GO:0009409	regulation of circadian rhythm;regulation of cell cycle;DNA integration;response to cold	GO:0003743;GO:0004861;GO:0005509	translation initiation factor activity;cyclin-dependent protein serine/threonine kinase inhibitor activity;calcium ion binding
Down	Oleur061Scf0456g05029	IQM5	Calmodulin-binding family protein	-2.87627	0.00386947					GO:0004672	protein kinase activity	GO:0005737;GO:0016020	cytoplasm;membrane
Down	Oleur061Scf0785g04003	25489869	Putative small auxin-up RNA	-2.88499	0.000375114			GO:0009734;GO:0009733	auxin-activated signaling pathway;response to auxin
Down	Oleur061Scf0691g00001	DR12	Lon protease homolog 2, peroxisomal	-2.89934	0.000212191			GO:0016560;GO:0006515;GO:0006625;GO:0016558;GO:0048527;GO:0016485	protein import into peroxisome matrix, docking;protein quality control for misfolded or incompletely synthesized proteins;protein targeting to peroxisome;protein import into peroxisome matrix;lateral root development;protein processing	GO:0005524;GO:0016887;GO:0004176;GO:0004252	ATP binding;ATP hydrolysis activity;ATP-dependent peptidase activity;serine-type endopeptidase activity	GO:0005782	peroxisomal matrix
Down	Oleur061Scf0895g01016	LOG5	Cytokinin riboside 5'-monophosphate phosphoribohydrolase LOG5	-2.89955	0.045598			GO:0009691	cytokinin biosynthetic process	GO:0016787;GO:0016799;GO:0016829;GO:0102682	hydrolase activity;hydrolase activity, hydrolyzing N-glycosyl compounds;lyase activity;N6-(Delta2-isopentenyl)-adenosine 5'-monophosphate phosphoribohydrolase activity	GO:0005634;GO:0005829	nucleus;cytosol
Down	Oleur061Scf0117g04011	CPK20	Calcium-dependent protein kinase 20	-2.89991	0.002092			GO:0035556;GO:0016310	intracellular signal transduction;phosphorylation	GO:0005516;GO:0004683;GO:0005509;GO:0005524;GO:0106310;GO:0009931;GO:0004674	calmodulin binding;calmodulin-dependent protein kinase activity;calcium ion binding;ATP binding;protein serine kinase activity;calcium-dependent protein serine/threonine kinase activity;protein serine/threonine kinase activity	GO:0016020;GO:0005737	membrane;cytoplasm
Down	Oleur061Scf1156g03022	hspB	Heat shock protein 70	-2.90067	9.06917e-05			GO:0009615;GO:0051085;GO:0042026;GO:0006950;GO:0009408	response to virus;chaperone cofactor-dependent protein refolding;protein refolding;response to stress;response to heat	GO:0005524;GO:0016887;GO:0044183;GO:0031072;GO:0140662;GO:0032440	ATP binding;ATP hydrolysis activity;protein folding chaperone;heat shock protein binding;ATP-dependent protein folding chaperone;2-alkenal reductase [NAD(P)+] activity	GO:0005783;GO:0005737	endoplasmic reticulum;cytoplasm
Down	Oleur061Scf1092g00005	HSP41	Putative 22.0 kDa class IV heat shock protein	-2.90282	0.00417153			GO:0051259;GO:0006457;GO:0042542;GO:0009408;GO:0009651;GO:0006950	protein complex oligomerization;protein folding;response to hydrogen peroxide;response to heat;response to salt stress;response to stress	GO:0043621;GO:0030732;GO:0140575;GO:0051082	protein self-association;methionine S-methyltransferase activity;transmembrane monodehydroascorbate reductase activity;unfolded protein binding	GO:0005737	cytoplasm
Down	Oleur061Scf3253g00037	LOC110792324	Peroxisome proliferator-activated receptor gamma coactivator-related protein 1-like	-2.91661	0.00116059			GO:0007017;GO:0006325;GO:0032259;GO:0016310;GO:0060255;GO:0051171	microtubule-based process;chromatin organization;methylation;phosphorylation;regulation of macromolecule metabolic process;regulation of nitrogen compound metabolic process	GO:0008168;GO:0016874;GO:0016853;GO:0016757;GO:0016301	methyltransferase activity;ligase activity;isomerase activity;glycosyltransferase activity;kinase activity	GO:0016020;GO:0005874	membrane;microtubule
Down	Oleur061Scf9140g03001			-2.91752	0.00111007
Down	Oleur061Scf0531g09039	SLU7	Pre-mRNA-splicing factor SLU7	-2.91817	0.00146283			GO:0000398;GO:0008380	mRNA splicing, via spliceosome;RNA splicing	GO:0030628	pre-mRNA 3'-splice site binding	GO:0005681	spliceosomal complex
Down	Oleur061Scf2707g00012	SN1	Snakin-1	-2.92675	0.00828198	1		GO:0006952;GO:0009740	defense response;gibberellic acid mediated signaling pathway			GO:0005576;GO:0009505	extracellular region;plant-type cell wall
Down	Oleur061Scf0602g05030	CRF6	Putative cytokinin response factor 6	-2.93061	0.0198166	1		GO:0009873;GO:0006952	ethylene-activated signaling pathway;defense response	GO:0003700;GO:0003677	DNA-binding transcription factor activity;DNA binding	GO:0005634	nucleus
Down	Oleur061Scf3222g00021	101251013	RING-CH-type domain-containing protein	-2.9307	0.0214644			GO:0016567	protein ubiquitination	GO:0004842;GO:0008270	ubiquitin-protein transferase activity;zinc ion binding	GO:0016020	membrane
Down	Oleur061Scf0811g01022	102580702	RNA-binding glycine-rich protein	-2.93303	0.000395131			GO:0080156;GO:0016554;GO:0009409	mitochondrial mRNA modification;cytidine to uridine editing;response to cold	GO:0003729;GO:0003723;GO:0003697	mRNA binding;RNA binding;single-stranded DNA binding	GO:0005739;GO:0005737;GO:0009507	mitochondrion;cytoplasm;chloroplast
Down	Oleur061Scf5782g00039	SYT3	Synaptotagmin-3	-2.93359	5.4607e-18			GO:0044804;GO:0006869;GO:0034497	nucleophagy;lipid transport;protein localization to phagophore assembly site	GO:0003984;GO:0008289	acetolactate synthase activity;lipid binding	GO:0005758;GO:0016020;GO:0005776;GO:0000407;GO:0034045	mitochondrial intermembrane space;membrane;autophagosome;phagophore assembly site;phagophore assembly site membrane
Down	Oleur061Scf2665g02006	11442973	Putative serine/threonine-protein kinase	-2.93488	0.0091882			GO:0009742;GO:0016310	brassinosteroid mediated signaling pathway;phosphorylation	GO:0016301	kinase activity	GO:0016020	membrane
Down	Oleur061Scf5735g00038	LOC113694229	UDP-N-acetylglucosamine transferase subunit ALG14-like isoform X2	-2.93517	0.00179567			GO:0006488;GO:0010027	dolichol-linked oligosaccharide biosynthetic process;thylakoid membrane organization	GO:0016740;GO:0004577	transferase activity;N-acetylglucosaminyldiphosphodolichol N-acetylglucosaminyltransferase activity	GO:0043541;GO:0031965	UDP-N-acetylglucosamine transferase complex;nuclear membrane
Down	Oleur061Scf0319g01014	AITR5	von willebrand factor A domain protein	-2.93563	0.0130042			GO:0006183;GO:0006228;GO:0006241;GO:0009698;GO:2000143	GTP biosynthetic process;UTP biosynthetic process;CTP biosynthetic process;phenylpropanoid metabolic process;negative regulation of DNA-templated transcription initiation	GO:0004180;GO:0004550;GO:0016207;GO:0016301	carboxypeptidase activity;nucleoside diphosphate kinase activity;4-coumarate-CoA ligase activity;kinase activity	GO:0005634	nucleus
Down	Oleur061Scf0905g03020	LOC105169180	Uncharacterized protein LOC105169180 isoform X1	-2.94084	0.0406566			GO:0016310	phosphorylation	GO:0003677;GO:0004672	DNA binding;protein kinase activity
Down	Oleur061Scf2291g00022	AVT1A	Amino acid transporter AVT1A	-2.94295	0.00178177			GO:0006865;GO:0009734;GO:0003333	amino acid transport;auxin-activated signaling pathway;amino acid transmembrane transport	GO:0015293;GO:0015171	symporter activity;amino acid transmembrane transporter activity	GO:0016020;GO:0000325;GO:0005886	membrane;plant-type vacuole;plasma membrane
Down	Oleur061Scf0124g00006	Lst1B	Protein transport protein Sec24-like At4g32640	-2.94313	0.0425615			GO:0006886;GO:0006888;GO:0090110	intracellular protein transport;endoplasmic reticulum to Golgi vesicle-mediated transport;COPII-coated vesicle cargo loading	GO:0000149;GO:0008270	SNARE binding;zinc ion binding	GO:0030127;GO:0070971	COPII vesicle coat;endoplasmic reticulum exit site
Down	Oleur061Scf7745g01002	FLZ2	FCS-Like Zinc finger 2	-2.95039	0.00127044			GO:0080188;GO:0042594;GO:0009749;GO:0009744;GO:0071456;GO:0006850;GO:1905582;GO:0006355	gene silencing by RNA-directed DNA methylation;response to starvation;response to glucose;response to sucrose;cellular response to hypoxia;mitochondrial pyruvate transmembrane transport;response to mannose;regulation of DNA-templated transcription	GO:0019900;GO:0016301;GO:0046872;GO:0008270;GO:0019902	kinase binding;kinase activity;metal ion binding;zinc ion binding;phosphatase binding	GO:0005829	cytosol
Down	Oleur061Scf9154g00007	2007-10-01	Major facilitator superfamily (MFS) profile domain-containing protein	-2.95785	0.000290916			GO:0006259;GO:0006817;GO:0008643	DNA metabolic process;phosphate ion transport;carbohydrate transport	GO:0015293;GO:0022857	symporter activity;transmembrane transporter activity	GO:0016020;GO:0098590	membrane;plasma membrane region
Down	Oleur061Scf5904g04024	MLP	Putative major latex-like protein	-2.95876	0.000834117			GO:0006952	defense response			GO:0005854;GO:0042788	nascent polypeptide-associated complex;polysomal ribosome
Down	Oleur061Scf5094g03019	NCED2	9-cis-epoxycarotenoid dioxygenase NCED2, chloroplastic	-2.96124	0.0021141			GO:0009688;GO:0016121;GO:0009737;GO:0009414	abscisic acid biosynthetic process;carotene catabolic process;response to abscisic acid;response to water deprivation	GO:0010436;GO:0045549;GO:0046872;GO:0016702	carotenoid dioxygenase activity;9-cis-epoxycarotenoid dioxygenase activity;metal ion binding;oxidoreductase activity, acting on single donors with incorporation of molecular oxygen, incorporation of two atoms of oxygen	GO:0009570	chloroplast stroma
Down	Oleur061Scf0685g00007	BHLH106	Transcription factor bHLH106	-2.96192	0.00981249			GO:0042538;GO:0006355	hyperosmotic salinity response;regulation of DNA-templated transcription	GO:0003700;GO:0046983;GO:0003677	DNA-binding transcription factor activity;protein dimerization activity;DNA binding	GO:0009941;GO:0005634	chloroplast envelope;nucleus
Down	Oleur061Scf0652g07015	C20	J domain-containing protein	-2.96914	0.0121695			GO:0010322;GO:0061077;GO:1902395;GO:1902600	regulation of isopentenyl diphosphate biosynthetic process, methylerythritol 4-phosphate pathway;chaperone-mediated protein folding;regulation of 1-deoxy-D-xylulose-5-phosphate synthase activity;proton transmembrane transport	GO:0016432;GO:0016538	tRNA-uridine aminocarboxypropyltransferase activity;cyclin-dependent protein serine/threonine kinase regulator activity	GO:0005783;GO:0009507;GO:0009941	endoplasmic reticulum;chloroplast;chloroplast envelope
Down	Oleur061Scf1323g01008			-2.97273	2.09692e-05
Down	Oleur061Scf2406g08001	sHsp	Putative small heat shock protein	-2.97802	6.50988e-09			GO:0006950;GO:0009408;GO:0006486	response to stress;response to heat;protein glycosylation	GO:0016413;GO:0016757	O-acetyltransferase activity;glycosyltransferase activity	GO:0005737;GO:0005794	cytoplasm;Golgi apparatus
Down	Oleur061Scf0378g00005	POT	Protein NRT1/ PTR FAMILY 2.11-like	-2.97803	0.00421908			GO:0055085	transmembrane transport	GO:0022857	transmembrane transporter activity	GO:0016020;GO:0005886	membrane;plasma membrane
Down	Oleur061Scf8446g05012	PRAF1	FYVE-type domain-containing protein	-2.98493	0.0187008					GO:0046872	metal ion binding
Down	Oleur061Scf2002g00004	NAT12	Nucleobase-ascorbate transporter 12	-2.98582	1.96284e-06			GO:0071702;GO:0080111	organic substance transport;DNA demethylation	GO:0000987;GO:0022857;GO:0035514;GO:0019104	cis-regulatory region sequence-specific DNA binding;transmembrane transporter activity;DNA demethylase activity;DNA N-glycosylase activity	GO:0005886;GO:0016020	plasma membrane;membrane
Down	Oleur061Scf0414g02009	25484908	Peptidyl-prolyl cis-trans isomerase	-2.98906	0.0294371					GO:0003755;GO:0003998	peptidyl-prolyl cis-trans isomerase activity;acylphosphatase activity	GO:0016020	membrane
Down	Oleur061Scf1138g02017	102599508	ARC6H	-2.99386	0.0122742			GO:0009658;GO:0009451;GO:0043572;GO:0010020	chloroplast organization;RNA modification;plastid fission;chloroplast fission	GO:0043621;GO:0004775;GO:0008270;GO:0003824	protein self-association;succinate-CoA ligase (ADP-forming) activity;zinc ion binding;catalytic activity	GO:0009507;GO:0016020;GO:0009528	chloroplast;membrane;plastid inner membrane
Down	Oleur061Scf6443g01053	11418006	Adenine nucleotide alpha hydrolase superfamily protein	-2.99647	0.00164326			GO:0034765	regulation of monoatomic ion transmembrane transport	GO:0016787;GO:0005249	hydrolase activity;voltage-gated potassium channel activity	GO:0005643;GO:0034702	nuclear pore;monoatomic ion channel complex
Down	Oleur061Scf8353g00019	ERF012	Ethylene-responsive transcription factor ERF012	-2.99675	0.00259479	1		GO:0006952;GO:0009861;GO:0071497;GO:0009863;GO:0009751;GO:0045893;GO:0034605;GO:0009873;GO:0045088;GO:0006520;GO:0009753;GO:1900030	defense response;jasmonic acid and ethylene-dependent systemic resistance;cellular response to freezing;salicylic acid mediated signaling pathway;response to salicylic acid;positive regulation of DNA-templated transcription;cellular response to heat;ethylene-activated signaling pathway;regulation of innate immune response;amino acid metabolic process;response to jasmonic acid;regulation of pectin…	GO:0003677;GO:0004046;GO:0000976;GO:0003700	DNA binding;aminoacylase activity;transcription cis-regulatory region binding;DNA-binding transcription factor activity	GO:0005634	nucleus
Down	Oleur061Scf0202g01009			-3.00567	0.047722
Down	Oleur061Scf0062g01023	hsp	Heat shock protein	-3.00644	0.00279077			GO:0009416;GO:0006355;GO:0009408;GO:0099402;GO:0009658	response to light stimulus;regulation of DNA-templated transcription;response to heat;plant organ development;chloroplast organization	GO:0043621	protein self-association	GO:0042644;GO:0101031;GO:0000427	chloroplast nucleoid;protein folding chaperone complex;plastid-encoded plastid RNA polymerase complex
Down	Oleur061Scf6913g03032	orca1	AP2-domain DNA-binding protein	-3.01729	2.48935e-05	1		GO:0045893;GO:0006952;GO:0009873	positive regulation of DNA-templated transcription;defense response;ethylene-activated signaling pathway	GO:0003677;GO:0003700;GO:1990538;GO:0000976	DNA binding;DNA-binding transcription factor activity;xylan O-acetyltransferase activity;transcription cis-regulatory region binding	GO:0005634	nucleus
Down	Oleur061Scf1806g03055	tel1	Elongation factor 1-alpha	-3.02321	0.000601748			GO:0006414;GO:0090377;GO:0090378;GO:0006412	translational elongation;seed trichome initiation;seed trichome elongation;translation	GO:0045145;GO:0003746;GO:0005525;GO:0016779;GO:0003924	single-stranded DNA 5'-3' DNA exonuclease activity;translation elongation factor activity;GTP binding;nucleotidyltransferase activity;GTPase activity	GO:0005737	cytoplasm
Down	Oleur061Scf0343g05046	25500750	rRNA processing/ribosome biogenesis protein	-3.03367	9.75273e-06			GO:0006364;GO:0006606	rRNA processing;protein import into nucleus	GO:0061608;GO:0008139	nuclear import signal receptor activity;nuclear localization sequence binding	GO:0005737;GO:0005634	cytoplasm;nucleus
Down	Oleur061Scf8879g04021	LOC105172718	Uncharacterized protein LOC105172718 isoform X3	-3.03376	0.00776308			GO:0009409;GO:0042752	response to cold;regulation of circadian rhythm
Down	Oleur061Scf6197g05027	PUB25	U-box domain-containing protein	-3.0385	0.000834117			GO:0016567	protein ubiquitination	GO:0061630;GO:0016874	ubiquitin protein ligase activity;ligase activity
Down	Oleur061Scf1114g00008	LOC104213087	Pentatricopeptide repeat-containing protein At4g21065-like	-3.03874	0.0210893			GO:0009451;GO:0031425	RNA modification;chloroplast RNA processing	GO:0008270;GO:0003723	zinc ion binding;RNA binding	GO:0009532	plastid stroma
Down	Oleur061Scf2193g01040	PUB27	U-box domain-containing protein 27	-3.04467	0.000265214			GO:0016567	protein ubiquitination	GO:0061630;GO:0016874	ubiquitin protein ligase activity;ligase activity
Down	Oleur061Scf3180g01036			-3.05023	0.0270739			GO:0009409;GO:0042752	response to cold;regulation of circadian rhythm
Down	Oleur061Scf2918g00016	fba	Fructose-bisphosphate aldolase	-3.0516	0.0132924			GO:0006096;GO:0030388	glycolytic process;fructose 1,6-bisphosphate metabolic process	GO:0004332	fructose-bisphosphate aldolase activity	GO:0005829	cytosol
Down	Oleur061Scf1878g08028	PanWAT39	WAT1-related protein	-3.05627	0.0119679					GO:0022857	transmembrane transporter activity	GO:0005886;GO:0016020	plasma membrane;membrane
Down	Oleur061Scf2996g01012	PGDH	D-3-phosphoglycerate dehydrogenase	-3.06115	0.0181777			GO:0006564;GO:0006720;GO:0016559	L-serine biosynthetic process;isoprenoid metabolic process;peroxisome fission	GO:0004617;GO:0016491;GO:0051287	phosphoglycerate dehydrogenase activity;oxidoreductase activity;NAD binding	GO:0009570	chloroplast stroma
Down	Oleur061Scf3221g00018	AAP2	Amino acid transporter transmembrane domain-containing protein	-3.06398	0.0224267			GO:0003333;GO:0006865;GO:0009734	amino acid transmembrane transport;amino acid transport;auxin-activated signaling pathway	GO:0015171;GO:0015179;GO:0015293	amino acid transmembrane transporter activity;L-amino acid transmembrane transporter activity;symporter activity	GO:0016020	membrane
Down	Oleur061Scf0225g03010	LOC104222680	Retrotransposon gag domain-containing protein	-3.06579	0.0481107							GO:0016020	membrane
Down	Oleur061Scf0477g03014	OLEA9_A036783	SENESCENCE-ASSOCIATED GENE 21, mitochondrial-like	-3.06951	0.00741206					GO:0003743	translation initiation factor activity
Down	Oleur061Scf6266g08021	met1	5-methyltetrahydropteroyltriglutamate--homocysteine S-methyltransferase	-3.07079	0.00624421			GO:0015031;GO:0009086;GO:0032259	protein transport;methionine biosynthetic process;methylation	GO:0003871;GO:0008705;GO:0008270	5-methyltetrahydropteroyltriglutamate-homocysteine S-methyltransferase activity;methionine synthase activity;zinc ion binding	GO:0005829;GO:0016020	cytosol;membrane
Down	Oleur061Scf2952g00016	sdh1	Succinate dehydrogenase [ubiquinone] flavoprotein subunit, mitochondrial	-3.07081	0.0102197			GO:0006099;GO:0006121;GO:0022900	tricarboxylic acid cycle;mitochondrial electron transport, succinate to ubiquinone;electron transport chain	GO:0008177;GO:0009055;GO:0016491;GO:0016627;GO:0050660;GO:0102040	succinate dehydrogenase (ubiquinone) activity;electron transfer activity;oxidoreductase activity;oxidoreductase activity, acting on the CH-CH group of donors;flavin adenine dinucleotide binding;fumarate reductase (menaquinone)	GO:0005743;GO:0005749;GO:0045273	mitochondrial inner membrane;mitochondrial respiratory chain complex II, succinate dehydrogenase complex (ubiquinone);respiratory chain complex II
Down	Oleur061Scf3075g00009	crr27	Chaperonin-60 beta4	-3.0782	0.00439443			GO:0006457;GO:0042026	protein folding;protein refolding	GO:0005524;GO:0140662	ATP binding;ATP-dependent protein folding chaperone
Down	Oleur061Scf7039g02031	F3Y22_tig00117034pilonHSYRG01081	Class III peroxidase	-3.08051	0.00774328			GO:0016310	phosphorylation	GO:0016301;GO:0016740;GO:0004601	kinase activity;transferase activity;peroxidase activity
Down	Oleur061Scf3725g06030	SDR4	(-)-isopiperitenol/(-)-carveol dehydrogenase, mitochondrial-like	-3.08518	0.0426458			GO:0006720;GO:0031525	isoprenoid metabolic process;menthol biosynthetic process	GO:0003824;GO:0004316;GO:0016491;GO:0016616;GO:0018458;GO:0018459;GO:0047044	catalytic activity;3-oxoacyl-[acyl-carrier-protein] reductase (NADPH) activity;oxidoreductase activity;oxidoreductase activity, acting on the CH-OH group of donors, NAD or NADP as acceptor;isopiperitenol dehydrogenase activity;carveol dehydrogenase activity;androstan-3-alpha,17-beta-diol dehydrogenase activity
Down	Oleur061Scf0566g02012	LOC105157597	Probable 2-oxoglutarate-dependent dioxygenase AOP1	-3.0856	0.0120466		1	GO:0002238;GO:0009805;GO:1901360;GO:0044550	response to molecule of fungal origin;coumarin biosynthetic process;organic cyclic compound metabolic process;secondary metabolite biosynthetic process	GO:0016705;GO:0016706;GO:0046872;GO:0051213;GO:0016491;GO:0016707;GO:0031418;GO:0047927	oxidoreductase activity, acting on paired donors, with incorporation or reduction of molecular oxygen;2-oxoglutarate-dependent dioxygenase activity;metal ion binding;dioxygenase activity;oxidoreductase activity;gibberellin 3-beta-dioxygenase activity;L-ascorbic acid binding;gibberellin-44 dioxygenase activity
Down	Oleur061Scf0920g00030	SAP3	Stress-associated protein 3	-3.09547	2.5863e-05					GO:0003677;GO:0008270	DNA binding;zinc ion binding
Down	Oleur061Scf0177g01003	CRK2	Cysteine-rich receptor-like protein kinase 2	-3.0955	2.28939e-05			GO:0052545;GO:0010193;GO:0072593;GO:0016310	callose localization;response to ozone;reactive oxygen species metabolic process;phosphorylation	GO:0004672;GO:0004674;GO:0005524	protein kinase activity;protein serine/threonine kinase activity;ATP binding	GO:0016020	membrane
Down	Oleur061Scf1965g02003	PT4	Phosphate transporter 4	-3.10208	0.0195108			GO:0008643;GO:0080187;GO:0009723;GO:0006817;GO:0050896	carbohydrate transport;floral organ senescence;response to ethylene;phosphate ion transport;response to stimulus	GO:0005315	inorganic phosphate transmembrane transporter activity	GO:0016020	membrane
Down	Oleur061Scf1303g03022	MYB12	MYB-related transcription factor	-3.10288	0.0163974			GO:0010597;GO:0006355	green leaf volatile biosynthetic process;regulation of DNA-templated transcription	GO:0003700;GO:0000976;GO:0043565	DNA-binding transcription factor activity;transcription cis-regulatory region binding;sequence-specific DNA binding	GO:0005634	nucleus
Down	Oleur061Scf2943g00020	plt1	Putative polyol transporter 1	-3.10792	0.000607118			GO:0008643;GO:0010311	carbohydrate transport;lateral root formation	GO:0022857;GO:0015293;GO:0015144;GO:0032440;GO:0005351	transmembrane transporter activity;symporter activity;carbohydrate transmembrane transporter activity;2-alkenal reductase [NAD(P)+] activity;carbohydrate	GO:0016020	membrane
Down	Oleur061Scf1733g05017	EF1B	Translation elongation factor EF1B beta/delta subunit guanine nucleotide exchange domain-containing protein	-3.10829	0.0410681			GO:0006414;GO:0009808;GO:2001006;GO:0071668	translational elongation;lignin metabolic process;regulation of cellulose biosynthetic process;plant-type cell wall assembly	GO:0003746;GO:0005085	translation elongation factor activity;guanyl-nucleotide exchange factor activity	GO:0005829;GO:0005840;GO:0005853	cytosol;ribosome;eukaryotic translation elongation factor 1 complex
Down	Oleur061Scf7401g00003	100807223	C2 NT-type domain-containing protein	-3.10924	0.00403536							GO:0016020	membrane
Down	Oleur061Scf4897g00011	TCM_019384	50S ribosomal protein-related, putative	-3.11023	0.0357244			GO:0016310;GO:0003006	phosphorylation;developmental process involved in reproduction	GO:0030247;GO:0005524;GO:0004672	polysaccharide binding;ATP binding;protein kinase activity	GO:0005840	ribosome
Down	Oleur061Scf2172g01012	Adh2	Secoisolariciresinol dehydrogenase-like	-3.12175	0.00302997					GO:0010301;GO:0016616;GO:0102960;GO:0047500;GO:0016491;GO:0004316	xanthoxin dehydrogenase activity;oxidoreductase activity, acting on the CH-OH group of donors, NAD or NADP as acceptor;momilactone-A synthase activity;(+)-borneol dehydrogenase activity;oxidoreductase activity;3-oxoacyl-[acyl-carrier-protein] reductase (NADPH) activity
Down	Oleur061Scf3663g04009	HSP7	SHSP domain-containing protein	-3.13492	0.000263824			GO:0006457;GO:0009408;GO:0009651;GO:0042542;GO:0051259	protein folding;response to heat;response to salt stress;response to hydrogen peroxide;protein complex oligomerization	GO:0043621;GO:0051082;GO:0070403	protein self-association;unfolded protein binding;NAD+ binding	GO:0005737	cytoplasm
Down	Oleur061Scf5595g03032	102594035	Late blight resistance homolog R1A-10	-3.13968	0.00588494	1		GO:0006457;GO:0006952;GO:0009626;GO:0051707;GO:0098542	protein folding;defense response;plant-type hypersensitive response;response to other organism;defense response to other organism	GO:0043014;GO:0043531	alpha-tubulin binding;ADP binding	GO:0005737	cytoplasm
Down	Oleur061Scf1307g01007	RXEGL2	LRR receptor-like kinase	-3.14328	0.0178195	1		GO:0006952;GO:0016310;GO:0051707;GO:0099402	defense response;phosphorylation;response to other organism;plant organ development	GO:0016301;GO:0032440	kinase activity;2-alkenal reductase [NAD(P)+] activity	GO:0016020	membrane
Down	Oleur061Scf5432g00006			-3.14444	0.0483727
Down	Oleur061Scf9055g01018	Hsp1	SHSP domain-containing protein	-3.14578	7.26311e-06			GO:0009651;GO:0042542;GO:0009408;GO:0006950;GO:0006457;GO:0051259	response to salt stress;response to hydrogen peroxide;response to heat;response to stress;protein folding;protein complex oligomerization	GO:0043621;GO:0051082	protein self-association;unfolded protein binding	GO:0005737	cytoplasm
Down	Oleur061Scf8346g00019	Din_005133	DUF4228 domain protein	-3.14581	0.00855037			GO:0016310;GO:0006629;GO:0006536;GO:0071456;GO:0006334;GO:0009620;GO:0009052	phosphorylation;lipid metabolic process;glutamate metabolic process;cellular response to hypoxia;nucleosome assembly;response to fungus;pentose-phosphate shunt, non-oxidative branch	GO:0030170;GO:0016298;GO:0004751;GO:0016301;GO:0043015;GO:0016747;GO:0042910;GO:0008233;GO:0004672;GO:0004351;GO:0008168;GO:0015297;GO:0016874	pyridoxal phosphate binding;lipase activity;ribose-5-phosphate isomerase activity;kinase activity;gamma-tubulin binding;acyltransferase activity, transferring groups other than amino-acyl groups;xenobiotic transmembrane transporter activity;peptidase activity;protein kinase activity;glutamate decarboxylase activity;methyltransferase activity;antiporter activity;ligase activity	GO:0000786;GO:0005874	nucleosome;microtubule
Down	Oleur061Scf0995g01026	Cs7S	Cupin type-1 domain-containing protein	-3.1532	0.00686715			GO:0010431;GO:0000272	seed maturation;polysaccharide catabolic process	GO:0045735;GO:0016161;GO:0102229	nutrient reservoir activity;beta-amylase activity;amylopectin maltohydrolase activity	GO:0005783;GO:0000326;GO:0016020	endoplasmic reticulum;protein storage vacuole;membrane
Down	Oleur061Scf3090g01031	MYB41	Transcription factor MYB59-like	-3.15801	0.04758			GO:0035865;GO:0010597;GO:0006355;GO:0043266	cellular response to potassium ion;green leaf volatile biosynthetic process;regulation of DNA-templated transcription;regulation of potassium ion transport	GO:0003700;GO:0000976;GO:0043565	DNA-binding transcription factor activity;transcription cis-regulatory region binding;sequence-specific DNA binding	GO:0005634	nucleus
Down	Oleur061Scf1175g03018	ENOXC	GroES-like superfamily, alcohol dehydrogenase, zinc-binding type 1	-3.16192	0.0491257			GO:0008152;GO:0009409;GO:0042558	metabolic process;response to cold;pteridine-containing compound metabolic process	GO:0102978;GO:0008270;GO:0035798;GO:0016628;GO:0035671;GO:0003960	furaneol oxidoreductase activity;zinc ion binding;2-alkenal reductase (NADP+) activity;oxidoreductase activity, acting on the CH-CH group of donors, NAD or NADP as acceptor;enone reductase activity;NADPH	GO:0010319	stromule
Down	Oleur061Scf0635g01009	eomt	Eugenol O-methyltransferase	-3.16525	0.00270484			GO:0009813;GO:0019438;GO:0032259	flavonoid biosynthetic process;aromatic compound biosynthetic process;methylation	GO:0008171;GO:0008757;GO:0016206;GO:0046983;GO:0050630;GO:0102084;GO:0102719;GO:0102938	O-methyltransferase activity;S-adenosylmethionine-dependent methyltransferase activity;catechol O-methyltransferase activity;protein dimerization activity;(iso)eugenol O-methyltransferase activity;L-dopa O-methyltransferase activity;S-adenosyl-L-methionine;orcinol O-methyltransferase activity
Down	Oleur061Scf5657g00010	102595782	Protein kinase domain-containing protein	-3.16909	0.00611841		1	GO:0006952;GO:0009755;GO:0016310;GO:0050832;GO:0051707;GO:0098542;GO:0099402	defense response;hormone-mediated signaling pathway;phosphorylation;defense response to fungus;response to other organism;defense response to other organism;plant organ development	GO:0004672;GO:0004674;GO:0004675;GO:0004713;GO:0005524;GO:0032440;GO:0038023	protein kinase activity;protein serine/threonine kinase activity;transmembrane receptor protein serine/threonine kinase activity;protein tyrosine kinase activity;ATP binding;2-alkenal reductase [NAD(P)+] activity;signaling receptor activity	GO:0005886;GO:0016020	plasma membrane;membrane
Down	Oleur061Scf0692g02016	HvANT4	Putative aromatic and neutral amino acid transporter	-3.16995	0.00215364			GO:0006865;GO:0009734;GO:0003333	amino acid transport;auxin-activated signaling pathway;amino acid transmembrane transport	GO:0015171;GO:0015293	amino acid transmembrane transporter activity;symporter activity	GO:0016020;GO:0005886	membrane;plasma membrane
Down	Oleur061Scf7295g02007	LOC107826182	Uncharacterized protein LOC107826182	-3.17567	0.00372316			GO:0048364;GO:0034765;GO:0048367	root development;regulation of monoatomic ion transmembrane transport;shoot system development	GO:0005249;GO:0008483	voltage-gated potassium channel activity;transaminase activity	GO:0034702;GO:0016020	monoatomic ion channel complex;membrane
Down	Oleur061Scf7978g10025	xth1	Xyloglucan endotransglucosylase/hydrolase	-3.18223	0.0101394			GO:0010411;GO:0042546;GO:0009835;GO:0044042;GO:0071555	xyloglucan metabolic process;cell wall biogenesis;fruit ripening;glucan metabolic process;cell wall organization	GO:0004553;GO:0016762;GO:0030246	hydrolase activity, hydrolyzing O-glycosyl compounds;xyloglucan;carbohydrate binding	GO:0048046	apoplast
Down	Oleur061Scf4402g01018	ACA9	Calcium-transporting ATPase	-3.18424	0.0278971					GO:0005388;GO:0005516;GO:0005524;GO:0016887	P-type calcium transporter activity;calmodulin binding;ATP binding;ATP hydrolysis activity	GO:0016020;GO:0043231	membrane;intracellular membrane-bounded organelle
Down	Oleur061Scf1954g01007			-3.18941	0.0261053
Down	Oleur061Scf8612g03008	LOC105172878	Organ-specific protein S2-like	-3.19066	0.00292034					GO:0008270;GO:0003676	zinc ion binding;nucleic acid binding
Down	Oleur061Scf7283g01016		Sugar transporter	-3.19356	0.0172236							GO:0016020	membrane
Down	Oleur061Scf5060g01032			-3.20519	0.000782359
Down	Oleur061Scf0140g01010	ROMT	Trans-resveratrol di-O-methyltransferase	-3.20543	0.0264974			GO:0019438;GO:0009813;GO:0032259	aromatic compound biosynthetic process;flavonoid biosynthetic process;methylation	GO:0102938;GO:0016206;GO:0046983;GO:0102303;GO:0102084;GO:0008757;GO:0008171	orcinol O-methyltransferase activity;catechol O-methyltransferase activity;protein dimerization activity;resveratrol 3,5-O-dimethyltransferase activity;L-dopa O-methyltransferase activity;S-adenosylmethionine-dependent methyltransferase activity;O-methyltransferase activity
Down	Oleur061Scf0793g09007	D14L	Probable esterase D14L	-3.2131	0.0317444			GO:1901601;GO:0045892;GO:0010223;GO:1902348;GO:0009640;GO:0080167;GO:0036377;GO:0009704	strigolactone biosynthetic process;negative regulation of DNA-templated transcription;secondary shoot formation;cellular response to strigolactone;photomorphogenesis;response to karrikin;arbuscular mycorrhizal association;de-etiolation	GO:0016787;GO:0106435;GO:0003860	hydrolase activity;carboxylesterase activity;3-hydroxyisobutyryl-CoA hydrolase activity	GO:0005634;GO:0005737	nucleus;cytoplasm
Down	Oleur061Scf6321g00008	SEC3A	Exocyst complex component Sec3 PIP2-binding N-terminal domain-containing protein	-3.21438	0.00672541			GO:0006887;GO:0006893;GO:0048868;GO:0060321	exocytosis;Golgi to plasma membrane transport;pollen tube development;acceptance of pollen	GO:0005546	phosphatidylinositol-4,5-bisphosphate binding	GO:0000145;GO:0005886;GO:0009524;GO:0070062;GO:0090404	exocyst;plasma membrane;phragmoplast;extracellular exosome;pollen tube tip
Down	Oleur061Scf1515g03018	LOC115757010	Uncharacterized protein LOC115757010	-3.21498	0.00780834			GO:0071596;GO:0010090;GO:0015074;GO:0016567	ubiquitin-dependent protein catabolic process via the N-end rule pathway;trichome morphogenesis;DNA integration;protein ubiquitination	GO:0071949;GO:0016874;GO:0005506;GO:0016491;GO:0004812;GO:0061630;GO:0051537	FAD binding;ligase activity;iron ion binding;oxidoreductase activity;aminoacyl-tRNA ligase activity;ubiquitin protein ligase activity;2 iron, 2 sulfur cluster binding
Down	Oleur061Scf9140g03022	sHsp4	SHSP domain-containing protein	-3.21764	2.96706e-05			GO:0006457;GO:0051259;GO:0009651;GO:0009408;GO:0042542	protein folding;protein complex oligomerization;response to salt stress;response to heat;response to hydrogen peroxide	GO:0051082;GO:0043621;GO:0070403	unfolded protein binding;protein self-association;NAD+ binding	GO:0005737	cytoplasm
Down	Oleur061Scf6266g07022	bHLH027	Transcription factor	-3.222	0.0136301			GO:0008652;GO:0006355;GO:0031326;GO:0080090	amino acid biosynthetic process;regulation of DNA-templated transcription;regulation of cellular biosynthetic process;regulation of primary metabolic process	GO:0043565;GO:0032440;GO:0003700;GO:0046983	sequence-specific DNA binding;2-alkenal reductase [NAD(P)+] activity;DNA-binding transcription factor activity;protein dimerization activity	GO:0005634	nucleus
Down	Oleur061Scf2874g11002	LRR1	Leucine-rich repeat protein 1	-3.22458	3.27426e-05	1	1	GO:0006952;GO:0009556;GO:0009742;GO:0010152;GO:0050832;GO:0051707;GO:0016310	defense response;microsporogenesis;brassinosteroid mediated signaling pathway;pollen maturation;defense response to fungus;response to other organism;phosphorylation	GO:0008168;GO:0032440;GO:0004714;GO:0033612;GO:0016301;GO:0004674	methyltransferase activity;2-alkenal reductase [NAD(P)+] activity;transmembrane receptor protein tyrosine kinase activity;receptor serine/threonine kinase binding;kinase activity;protein serine/threonine kinase activity	GO:0016020;GO:0005737	membrane;cytoplasm
Down	Oleur061Scf1236g01010	SOK2	Protein SOSEKI 2	-3.22896	0.00570002			GO:0006021;GO:1905392;GO:0051258;GO:0090708;GO:0051301;GO:0007049;GO:0051302;GO:2000067	inositol biosynthetic process;plant organ morphogenesis;protein polymerization;specification of plant organ axis polarity;cell division;cell cycle;regulation of cell division;regulation of root morphogenesis	GO:0004512;GO:0042803	inositol-3-phosphate synthase activity;protein homodimerization activity	GO:0009925;GO:0005886	basal plasma membrane;plasma membrane
Down	Oleur061Scf2427g05002	LOC107906979	Aurora kinase	-3.23046	0.000395131			GO:0032465;GO:0007052;GO:0016310	regulation of cytokinesis;mitotic spindle organization;phosphorylation	GO:0035175;GO:0005524;GO:0106310;GO:0004674	histone H3S10 kinase activity;ATP binding;protein serine kinase activity;protein serine/threonine kinase activity	GO:0009504;GO:0051233;GO:0009524;GO:0032133;GO:0005876	cell plate;spindle midzone;phragmoplast;chromosome passenger complex;spindle microtubule
Down	Oleur061Scf4999g00015	LOC111296810	WAT1-related protein	-3.23636	8.65848e-05					GO:0022857	transmembrane transporter activity	GO:0005886;GO:0016020	plasma membrane;membrane
Down	Oleur061Scf5120g00002	Din_031287	Leucine-rich repeat-containing N-terminal plant-type domain-containing protein	-3.23739	0.040956	1		GO:0016310;GO:0050832;GO:0051707;GO:0098542;GO:0099402;GO:0006952;GO:0009755	phosphorylation;defense response to fungus;response to other organism;defense response to other organism;plant organ development;defense response;hormone-mediated signaling pathway	GO:0000774;GO:0004107;GO:0004674;GO:0033612;GO:0005524;GO:0038023;GO:0004672	adenyl-nucleotide exchange factor activity;chorismate synthase activity;protein serine/threonine kinase activity;receptor serine/threonine kinase binding;ATP binding;signaling receptor activity;protein kinase activity	GO:0005886;GO:0016020	plasma membrane;membrane
Down	Oleur061Scf6197g01004	nac	Putative NAC domain protein	-3.23831	0.012016			GO:0006081;GO:0006355	cellular aldehyde metabolic process;regulation of DNA-templated transcription	GO:0003677;GO:0047372	DNA binding;acylglycerol lipase activity
Down	Oleur061Scf4716g00019	Hsp1	SHSP domain-containing protein	-3.2481	0.00680566			GO:0006457;GO:0006950;GO:0009408;GO:0009651;GO:0042542;GO:0051259	protein folding;response to stress;response to heat;response to salt stress;response to hydrogen peroxide;protein complex oligomerization	GO:0043621;GO:0051082	protein self-association;unfolded protein binding	GO:0005737	cytoplasm
Down	Oleur061Scf6376g00015	RTNLB16	Reticulon-like protein B16	-3.2481	0.000237264							GO:0005789	endoplasmic reticulum membrane
Down	Oleur061Scf2630g00046	PUB11	RING-type E3 ubiquitin transferase	-3.24815	0.00618941			GO:0007166;GO:0016567	cell surface receptor signaling pathway;protein ubiquitination	GO:0004842;GO:0016874	ubiquitin-protein transferase activity;ligase activity	GO:0005634;GO:0005737	nucleus;cytoplasm
Down	Oleur061Scf1195g00018	GIP1	Magnesium transporter CorA-like family protein	-3.25191	0.00167048			GO:0015693	magnesium ion transport	GO:0046873	metal ion transmembrane transporter activity	GO:0016020	membrane
Down	Oleur061Scf0296g01030	ATJ20	J domain-containing protein	-3.255	0.033865			GO:0010583;GO:0009718;GO:0006796	response to cyclopentenone;anthocyanin-containing compound biosynthetic process;phosphate-containing compound metabolic process	GO:0004427;GO:0005516;GO:0047213	inorganic diphosphate phosphatase activity;calmodulin binding;anthocyanidin 3-O-glucosyltransferase activity	GO:0005783;GO:0005737	endoplasmic reticulum;cytoplasm
Down	Oleur061Scf3261g00012	25500915	Remorin	-3.25652	0.0284714	1		GO:1901700;GO:0051607;GO:0009751;GO:0051665;GO:0007267	response to oxygen-containing compound;defense response to virus;response to salicylic acid;membrane raft localization;cell-cell signaling	GO:0048032	galacturonate binding	GO:0005886;GO:0009506	plasma membrane;plasmodesma
Down	Oleur061Scf6431g00028	PAH1	phosphatidate phosphatase	-3.25979	0.00538468			GO:0044255;GO:0007186;GO:0019375;GO:0008654;GO:0016036;GO:0006886	cellular lipid metabolic process;G protein-coupled receptor signaling pathway;galactolipid biosynthetic process;phospholipid biosynthetic process;cellular response to phosphate starvation;intracellular protein transport	GO:0016787;GO:0008195	hydrolase activity;phosphatidate phosphatase activity	GO:0000139;GO:0032586	Golgi membrane;protein storage vacuole membrane
Down	Oleur061Scf0995g00003	sts	Stachyose synthase	-3.265	0.0212624			GO:0009733;GO:0005975;GO:0009312;GO:0033532	response to auxin;carbohydrate metabolic process;oligosaccharide biosynthetic process;stachyose biosynthetic process	GO:0047274;GO:0016787;GO:0047268;GO:0016757	galactinol-sucrose galactosyltransferase activity;hydrolase activity;galactinol-raffinose galactosyltransferase activity;glycosyltransferase activity	GO:0000502	proteasome complex
Down	Oleur061Scf5040g00001	CXP	Carboxypeptidase	-3.28151	0.0357129			GO:0006508	proteolysis	GO:0004185	serine-type carboxypeptidase activity	GO:0005576	extracellular region
Down	Oleur061Scf3428g02001	7DLGT	7-deoxyloganetic acid glucosyl transferase	-3.28354	0.0481107			GO:1901576;GO:1900994;GO:0009813;GO:0009718;GO:0016114	organic substance biosynthetic process;(-)-secologanin biosynthetic process;flavonoid biosynthetic process;anthocyanin-containing compound biosynthetic process;terpenoid biosynthetic process	GO:0047213;GO:0016758;GO:0008194;GO:0080044;GO:0035251;GO:0102970;GO:0080043	anthocyanidin 3-O-glucosyltransferase activity;hexosyltransferase activity;UDP-glycosyltransferase activity;quercetin 7-O-glucosyltransferase activity;UDP-glucosyltransferase activity;7-deoxyloganetic acid glucosyltransferase activity;quercetin 3-O-glucosyltransferase activity	GO:0005829;GO:0005634	cytosol;nucleus
Down	Oleur061Scf3463g02010		Retrotransposon gag domain-containing protein	-3.29148	0.0109539							GO:0016020	membrane
Down	Oleur061Scf1170g03007	tr1	Tropinone reductase homolog	-3.30157	0.00952363			GO:0009710;GO:0006720	tropane alkaloid biosynthetic process;isoprenoid metabolic process	GO:0050358;GO:0050356;GO:0016491	tropinone reductase activity;tropine dehydrogenase activity;oxidoreductase activity	GO:0016020	membrane
Down	Oleur061Scf7199g00003	OLEA9_A074674	BAG family molecular chaperone regulator 6	-3.30388	0.000166491					GO:0051087	protein-folding chaperone binding
Down	Oleur061Scf5348g00032			-3.30826	0.00262823
Down	Oleur061Scf0785g04002	SAUR32	Auxin-responsive protein SAUR32	-3.31007	8.24271e-07			GO:0009734;GO:0009733	auxin-activated signaling pathway;response to auxin
Down	Oleur061Scf2349g00017	OLEA9_A077053	SENESCENCE-ASSOCIATED GENE 21, mitochondrial-like	-3.31232	0.0279647					GO:0003743	translation initiation factor activity
Down	Oleur061Scf0411g02007	LOC105173648	Pollen-specific leucine-rich repeat extensin-like protein 1	-3.31298	0.0355456							GO:0016020	membrane
Down	Oleur061Scf3725g04007	OLEA9_A000412	LEO1 homolog isoform X1	-3.31337	0.000219606			GO:0006368	transcription elongation by RNA polymerase II			GO:0016593	Cdc73/Paf1 complex
Down	Oleur061Scf2740g00011	PBP1	Parvalbumin, EF-hand domain pair	-3.32916	0.000225398					GO:0005509	calcium ion binding
Down	Oleur061Scf2609g09008	YSL7	Probable metal-nicotianamine transporter YSL7	-3.33074	0.00279329					GO:0035673;GO:0004751	oligopeptide transmembrane transporter activity;ribose-5-phosphate isomerase activity	GO:0016020	membrane
Down	Oleur061Scf2391g01018	dlcB	Dynein light chain	-3.33337	0.036593			GO:0007017	microtubule-based process	GO:0016853;GO:0045505	isomerase activity;dynein intermediate chain binding	GO:0030286;GO:0005737;GO:0005874;GO:0005868	dynein complex;cytoplasm;microtubule;cytoplasmic dynein complex
Down	Oleur061Scf3272g01006	BAGP1	BAG-associated GRAM protein 1	-3.33374	0.0121695	1	1	GO:0050832	defense response to fungus			GO:0016020	membrane
Down	Oleur061Scf9161g01010	LOC107764804	Phosphoinositide phosphatase SAC7-like	-3.33566	0.0354303			GO:0009651;GO:0046856;GO:0048768	response to salt stress;phosphatidylinositol dephosphorylation;root hair cell tip growth	GO:0016791;GO:0004096;GO:0016316;GO:0043812	phosphatase activity;catalase activity;phosphatidylinositol-3,4-bisphosphate 4-phosphatase activity;phosphatidylinositol-4-phosphate phosphatase activity	GO:0031520;GO:0035619;GO:0030659;GO:0016020;GO:0005783;GO:0090404	plasma membrane of cell tip;root hair tip;cytoplasmic vesicle membrane;membrane;endoplasmic reticulum;pollen tube tip
Down	Oleur061Scf1209g06030	C71A2	Cytochrome P450 71A2-like	-3.337	0.00333558			GO:0051762;GO:0016114;GO:1901576	sesquiterpene biosynthetic process;terpenoid biosynthetic process;organic substance biosynthetic process	GO:0016705;GO:0020037;GO:0004497;GO:0005506;GO:0016712	oxidoreductase activity, acting on paired donors, with incorporation or reduction of molecular oxygen;heme binding;monooxygenase activity;iron ion binding;oxidoreductase activity, acting on paired donors, with incorporation or reduction of molecular oxygen, reduced flavin or flavoprotein as one donor, and incorporation of one atom of oxygen	GO:0016020	membrane
Down	Oleur061Scf0333g05003	ACO5	1-aminocyclopropane-1-carboxylate oxidase 5	-3.33856	0.0372195		1	GO:0009805;GO:0002238;GO:0044550	coumarin biosynthetic process;response to molecule of fungal origin;secondary metabolite biosynthetic process	GO:0046872;GO:0009815;GO:0051536;GO:0051213;GO:0016705;GO:0016706;GO:0031418	metal ion binding;1-aminocyclopropane-1-carboxylate oxidase activity;iron-sulfur cluster binding;dioxygenase activity;oxidoreductase activity, acting on paired donors, with incorporation or reduction of molecular oxygen;2-oxoglutarate-dependent dioxygenase activity;L-ascorbic acid binding
Down	Oleur061Scf5528g00018	psi14B	Psi14B protein	-3.33954	0.0238712			GO:0006580;GO:0009229	ethanolamine metabolic process;thiamine diphosphate biosynthetic process	GO:0016791;GO:0052731;GO:0042131;GO:0052732;GO:0033883;GO:0004427;GO:0046872;GO:0016274	phosphatase activity;phosphocholine phosphatase activity;thiamine phosphate phosphatase activity;phosphoethanolamine phosphatase activity;pyridoxal phosphatase activity;inorganic diphosphate phosphatase activity;metal ion binding;protein-arginine N-methyltransferase activity
Down	Oleur061Scf0021g03036	PAHX	Phytanoyl-CoA dioxygenase	-3.34011	0.0180542			GO:0006004;GO:0006206;GO:0009166;GO:0008152;GO:0006213;GO:0009164;GO:0009264;GO:0019509;GO:0046386;GO:0006631;GO:0006012;GO:0019748	fucose metabolic process;pyrimidine nucleobase metabolic process;nucleotide catabolic process;metabolic process;pyrimidine nucleoside metabolic process;nucleoside catabolic process;deoxyribonucleotide catabolic process;L-methionine salvage from methylthioadenosine;deoxyribose phosphate catabolic process;fatty acid metabolic process;galactose metabolic process;secondary metabolic process	GO:0008930;GO:0008782;GO:0004645;GO:0004139;GO:0003978;GO:0031418;GO:0009032;GO:0016209;GO:0004565;GO:0016154;GO:0046872;GO:0044183;GO:0016740;GO:0048244;GO:0016846;GO:0051213;GO:0004126;GO:0004731;GO:0003724	methylthioadenosine nucleosidase activity;adenosylhomocysteine nucleosidase activity;1,4-alpha-oligoglucan phosphorylase activity;deoxyribose-phosphate aldolase activity;UDP-glucose 4-epimerase activity;L-ascorbic acid binding;thymidine phosphorylase activity;antioxidant activity;beta-galactosidase activity;pyrimidine-nucleoside phosphorylase activity;metal ion binding;protein folding chaperone;t…
Down	Oleur061Scf5790g00019	ATSDI1	Putative tetratricopeptide repeat (TPR)-like superfamily protein	-3.34315	0.0235686			GO:0010027;GO:0010438;GO:0010439;GO:0006792	thylakoid membrane organization;cellular response to sulfur starvation;regulation of glucosinolate biosynthetic process;regulation of sulfur utilization	GO:0016740	transferase activity	GO:0005634;GO:0017053	nucleus;transcription repressor complex
Down	Oleur061Scf0359g04019	25500954	AP2 domain class transcription factor	-3.34516	0.00593774	1		GO:0008380;GO:0009873;GO:0006397;GO:0006952	RNA splicing;ethylene-activated signaling pathway;mRNA processing;defense response	GO:0003700;GO:0140825;GO:0003677	DNA-binding transcription factor activity;lactoperoxidase activity;DNA binding	GO:0005634;GO:0005681	nucleus;spliceosomal complex
Down	Oleur061Scf8664g00020	25500490	Myb transcription factor	-3.36416	0.0491257			GO:0010597;GO:0006355;GO:0009834	green leaf volatile biosynthetic process;regulation of DNA-templated transcription;plant-type secondary cell wall biogenesis	GO:0000976;GO:0003677	transcription cis-regulatory region binding;DNA binding	GO:0005634	nucleus
Down	Oleur061Scf4190g00007	IRK	Probable LRR receptor-like serine/threonine-protein kinase IRK	-3.36832	4.78769e-05	1	1	GO:0048364;GO:0009755;GO:0006952;GO:0099402;GO:0051302;GO:0050832;GO:0051707;GO:0016310	root development;hormone-mediated signaling pathway;defense response;plant organ development;regulation of cell division;defense response to fungus;response to other organism;phosphorylation	GO:0004672;GO:0032440;GO:0005524;GO:0004703;GO:0106310;GO:0004674	protein kinase activity;2-alkenal reductase [NAD(P)+] activity;ATP binding;G protein-coupled receptor kinase activity;protein serine kinase activity;protein serine/threonine kinase activity	GO:0016020;GO:0005886	membrane;plasma membrane
Down	Oleur061Scf7602g00008	TLP1	Tubby-like F-box protein	-3.36885	0.033531		1	GO:0009620;GO:0042542;GO:0071470;GO:0009651;GO:0006355	response to fungus;response to hydrogen peroxide;cellular response to osmotic stress;response to salt stress;regulation of DNA-templated transcription
Down	Oleur061Scf0721g00027	GRF2	Growth-regulating factor	-3.3718	0.0011377			GO:0006355;GO:0099402;GO:0006351;GO:0032502	regulation of DNA-templated transcription;plant organ development;DNA-templated transcription;developmental process	GO:0005524	ATP binding	GO:0005634	nucleus
Down	Oleur061Scf6130g00022	HF101	Fe-S cluster assembly factor HCF101, chloroplastic	-3.3777	0.0111982			GO:0010048;GO:0016226;GO:0040029	vernalization response;iron-sulfur cluster assembly;epigenetic regulation of gene expression	GO:0005524;GO:0046872;GO:0051536;GO:0051539;GO:0140663	ATP binding;metal ion binding;iron-sulfur cluster binding;4 iron, 4 sulfur cluster binding;ATP-dependent FeS chaperone activity
Down	Oleur061Scf3277g00008	PanNPF30	Protein NRT1/ PTR FAMILY 5.10-like	-3.37968	0.0348212			GO:0055085;GO:0072657	transmembrane transport;protein localization to membrane	GO:0071916;GO:0042937;GO:0022857	dipeptide transmembrane transporter activity;tripeptide transmembrane transporter activity;transmembrane transporter activity	GO:0016020	membrane
Down	Oleur061Scf3287g04012			-3.37969	2.30319e-06
Down	Oleur061Scf1942g01020	pyrH	UMP kinase	-3.38905	0.0121107			GO:0031425;GO:0044210;GO:0016310;GO:0006221;GO:0006225;GO:0042548	chloroplast RNA processing;'de novo' CTP biosynthetic process;phosphorylation;pyrimidine nucleotide biosynthetic process;UDP biosynthetic process;regulation of photosynthesis, light reaction	GO:1990825;GO:0033862;GO:0005524	sequence-specific mRNA binding;UMP kinase activity;ATP binding	GO:0005737	cytoplasm
Down	Oleur061Scf1531g00008	JAR4	Jasmonoyl--L-amino acid synthetase JAR4	-3.39294	0.00081922	1		GO:0010206;GO:0010046;GO:0009416;GO:0009753;GO:0010207;GO:0009585;GO:2000030;GO:0009733;GO:0009864;GO:0006952;GO:0009640;GO:2000377;GO:0009611;GO:0031348;GO:0010224;GO:0009694;GO:0010119;GO:0018117;GO:0071365;GO:0010193;GO:0009627	photosystem II repair;response to mycotoxin;response to light stimulus;response to jasmonic acid;photosystem II assembly;red, far-red light phototransduction;regulation of response to red or far red light;response to auxin;induced systemic resistance, jasmonic acid mediated signaling pathway;defense response;photomorphogenesis;regulation of reactive oxygen species metabolic process;response to wo…	GO:0005524;GO:0019899;GO:0102057;GO:0080123;GO:0102053;GO:0070728;GO:0102058;GO:0070566;GO:0016881	ATP binding;enzyme binding;jasmonoyl-valine synthetase activity;jasmonate-amino synthetase activity;(-)-jasmonoyl-isoleucine synthetase activity;leucine binding;jasmonoyl-leucine synthetase activity;adenylyltransferase activity;acid-amino acid ligase activity	GO:0005737	cytoplasm
Down	Oleur061Scf5823g00006	FZY2	Flavin-containing monooxygenase	-3.39434	2.24301e-09			GO:0009851;GO:0009723;GO:0009819;GO:0006979	auxin biosynthetic process;response to ethylene;drought recovery;response to oxidative stress	GO:0050660;GO:0004497;GO:0103075;GO:0050661;GO:0004499;GO:0047134	flavin adenine dinucleotide binding;monooxygenase activity;indole-3-pyruvate monooxygenase activity;NADP binding;N,N-dimethylaniline monooxygenase activity;protein-disulfide reductase (NAD(P)) activity
Down	Oleur061Scf0811g01011	LOC111284203	glycerophosphodiester phosphodiesterase	-3.3974	0.00426243			GO:0006071;GO:0006629	glycerol metabolic process;lipid metabolic process	GO:0008081;GO:0008889	phosphoric diester hydrolase activity;glycerophosphodiester phosphodiesterase activity
Down	Oleur061Scf1597g01001	OLEA9_A047929	NIM1-INTERACTING 1-like	-3.40259	0.00363763	1		GO:0010112	regulation of systemic acquired resistance			GO:0005634	nucleus
Down	Oleur061Scf0501g00002	11407566	ATP-grasp domain-containing protein	-3.40928	0.00168576			GO:0071555;GO:0008360	cell wall organization;regulation of cell shape	GO:0005524;GO:0008716;GO:0046872	ATP binding;D-alanine-D-alanine ligase activity;metal ion binding
Down	Oleur061Scf1028g02001	AMT1	anthranilate synthase	-3.42809	0.0455222			GO:0010600;GO:0010311;GO:0000162;GO:0009058;GO:0009851;GO:0009611;GO:0009723	regulation of auxin biosynthetic process;lateral root formation;tryptophan biosynthetic process;biosynthetic process;auxin biosynthetic process;response to wounding;response to ethylene	GO:0004049	anthranilate synthase activity	GO:0005950	anthranilate synthase complex
Down	Oleur061Scf1209g06031	C71A2	Cytochrome P450 71A2-like	-3.43406	6.30451e-09			GO:1901576;GO:0016114;GO:0051762	organic substance biosynthetic process;terpenoid biosynthetic process;sesquiterpene biosynthetic process	GO:0016712;GO:0005506;GO:0004497;GO:0020037;GO:0016705	oxidoreductase activity, acting on paired donors, with incorporation or reduction of molecular oxygen, reduced flavin or flavoprotein as one donor, and incorporation of one atom of oxygen;iron ion binding;monooxygenase activity;heme binding;oxidoreductase activity, acting on paired donors, with incorporation or reduction of molecular oxygen	GO:0016020	membrane
Down	Oleur061Scf0729g00020	LOC107780739	Phytolongin Phyl2.2-like	-3.43989	0.0445098					GO:0005516	calmodulin binding	GO:0016020	membrane
Down	Oleur061Scf0401g01023	pod	Peroxidase	-3.44581	0.00414369			GO:0006979;GO:0042744	response to oxidative stress;hydrogen peroxide catabolic process	GO:0020037;GO:0046872;GO:0004601;GO:0140825	heme binding;metal ion binding;peroxidase activity;lactoperoxidase activity	GO:0005576	extracellular region
Down	Oleur061Scf0203g02012	pins	(-)-alpha-terpineol synthase	-3.44587	0.0425244			GO:0010597;GO:0016098;GO:0016099;GO:0016102;GO:0033014;GO:0045339;GO:0046211;GO:0046248;GO:0046250;GO:0120251;GO:1903448	green leaf volatile biosynthetic process;monoterpenoid metabolic process;monoterpenoid biosynthetic process;diterpenoid biosynthetic process;tetrapyrrole biosynthetic process;farnesyl diphosphate catabolic process;(+)-camphor biosynthetic process;alpha-pinene biosynthetic process;limonene biosynthetic process;hydrocarbon biosynthetic process;geraniol biosynthetic process	GO:0000287;GO:0008883;GO:0010333;GO:0010334;GO:0016829;GO:0034002;GO:0047461;GO:0047926;GO:0050437;GO:0050550;GO:0050551;GO:0080015;GO:0102313;GO:0102703	magnesium ion binding;glutamyl-tRNA reductase activity;terpene synthase activity;sesquiterpene synthase activity;lyase activity;(R)-limonene synthase activity;(+)-delta-cadinene synthase activity;geranyl-diphosphate cyclase activity;(-)-endo-fenchol synthase activity;pinene synthase activity;myrcene synthase activity;sabinene synthase activity;1,8-cineole synthase activity;camphene synthase activ…	GO:0009507	chloroplast
Down	Oleur061Scf2560g01004	OLEA9_A003300		-3.44702	0.00102921
Down	Oleur061Scf1404g03022	IF2A	Putative eukaryotic translation initiation factor 2 subunit alpha	-3.44996	0.0162782			GO:0006413	translational initiation	GO:0008199;GO:0043022;GO:0003743;GO:0003723	ferric iron binding;ribosome binding;translation initiation factor activity;RNA binding	GO:0005850;GO:0033290	eukaryotic translation initiation factor 2 complex;eukaryotic 48S preinitiation complex
Down	Oleur061Scf1351g00020	APY2	Apyrase 2	-3.45134	5.73694e-10			GO:0009134;GO:0009877;GO:0033353	nucleoside diphosphate catabolic process;nodulation;S-adenosylmethionine cycle	GO:0017110;GO:0004013;GO:0005524;GO:0016787;GO:0004050;GO:0043273;GO:0017111;GO:0015267	nucleoside diphosphate phosphatase activity;adenosylhomocysteinase activity;ATP binding;hydrolase activity;apyrase activity;CTPase activity;ribonucleoside triphosphate phosphatase activity;channel activity	GO:0016020	membrane
Down	Oleur061Scf8146g02016	CXP	Carboxypeptidase	-3.45903	0.0497092			GO:0006508	proteolysis	GO:0004185	serine-type carboxypeptidase activity	GO:0005576	extracellular region
Down	Oleur061Scf2244g00043	gtaL	GATA transcription factor	-3.46058	0.00154079			GO:0006355;GO:0030154;GO:0045893	regulation of DNA-templated transcription;cell differentiation;positive regulation of DNA-templated transcription	GO:0008270;GO:0043565	zinc ion binding;sequence-specific DNA binding	GO:0005634	nucleus
Down	Oleur061Scf0628g00002	tyrP	Tyrosine-specific transport protein	-3.46102	0.0126958			GO:0003333	amino acid transmembrane transport	GO:0042803	protein homodimerization activity	GO:0005886	plasma membrane
Down	Oleur061Scf7296g00002	11445647	Calcium-binding protein 39	-3.46116	0.039031			GO:0035556;GO:0042254	intracellular signal transduction;ribosome biogenesis	GO:0043539	protein serine/threonine kinase activator activity
Down	Oleur061Scf9160g19023			-3.4644	0.0414117
Down	Oleur061Scf8752g03006	hsp	SHSP domain-containing protein	-3.47314	3.82234e-05			GO:0009416;GO:0006355;GO:0099402;GO:0009658;GO:0009408	response to light stimulus;regulation of DNA-templated transcription;plant organ development;chloroplast organization;response to heat	GO:0043621	protein self-association	GO:0042644;GO:0000427;GO:0101031	chloroplast nucleoid;plastid-encoded plastid RNA polymerase complex;protein folding chaperone complex
Down	Oleur061Scf0721g00036		5-methyltetrahydropteroyltriglutamate--homocysteine S-methyltransferase	-3.47439	0.00775628			GO:0009086;GO:0032259	methionine biosynthetic process;methylation	GO:0003871;GO:0008270	5-methyltetrahydropteroyltriglutamate-homocysteine S-methyltransferase activity;zinc ion binding
Down	Oleur061Scf1057g03025	rps29A	40S ribosomal protein S29	-3.48004	0.00245902			GO:0006412	translation	GO:0008270;GO:0003723;GO:0003735	zinc ion binding;RNA binding;structural constituent of ribosome	GO:0005840;GO:1990904;GO:0015935;GO:0022627	ribosome;ribonucleoprotein complex;small ribosomal subunit;cytosolic small ribosomal subunit
Down	Oleur061Scf9055g01021	LOC105167111	17.3 kDa class I heat shock protein-like	-3.48033	0.000291781			GO:0006950;GO:0009651;GO:0042542;GO:0009408;GO:0006457;GO:0051259	response to stress;response to salt stress;response to hydrogen peroxide;response to heat;protein folding;protein complex oligomerization	GO:0003887;GO:0051082;GO:0043621	DNA-directed DNA polymerase activity;unfolded protein binding;protein self-association	GO:0005737	cytoplasm
Down	Oleur061Scf1114g01015	RPS3A	Small ribosomal subunit protein eS1	-3.48688	0.00855177			GO:0006412	translation	GO:0003735	structural constituent of ribosome	GO:0022627;GO:0072546;GO:0005829	cytosolic small ribosomal subunit;EMC complex;cytosol
Down	Oleur061Scf1954g01036	enrA1	Enoyl-ACP reductase	-3.49689	0.00224451			GO:0006508;GO:0006633;GO:0006720	proteolysis;fatty acid biosynthetic process;isoprenoid metabolic process	GO:0004318;GO:0008234;GO:0016631	enoyl-[acyl-carrier-protein] reductase (NADH) activity;cysteine-type peptidase activity;enoyl-[acyl-carrier-protein] reductase activity	GO:0005739;GO:0005835;GO:0009941	mitochondrion;fatty acid synthase complex;chloroplast envelope
Down	Oleur061Scf6388g00004	HSP62	Heat shock 70 kDa protein 8	-3.49724	5.40143e-08			GO:0051085;GO:0042026;GO:0006950;GO:0009408	chaperone cofactor-dependent protein refolding;protein refolding;response to stress;response to heat	GO:0005524;GO:0044183;GO:0016887;GO:0140662;GO:0031072;GO:0032440	ATP binding;protein folding chaperone;ATP hydrolysis activity;ATP-dependent protein folding chaperone;heat shock protein binding;2-alkenal reductase [NAD(P)+] activity	GO:0005737	cytoplasm
Down	Oleur061Scf0549g02001	1	Photosynthetic NDH subunit of lumenal location 3, chloroplastic	-3.50066	0.0147879			GO:0015979;GO:0009767	photosynthesis;photosynthetic electron transport chain	GO:0005509;GO:0045156	calcium ion binding;electron transporter, transferring electrons within the cyclic electron transport pathway of photosynthesis activity	GO:0019898;GO:0009535;GO:0009344;GO:0009654;GO:0009534	extrinsic component of membrane;chloroplast thylakoid membrane;nitrite reductase complex [NAD(P)H];photosystem II oxygen evolving complex;chloroplast thylakoid
Down	Oleur061Scf1915g00008	25494202	Ribosomal protein L18ae family protein	-3.50591	0.00487446							GO:0005840;GO:0016020	ribosome;membrane
Down	Oleur061Scf2993g00008	CEY00_Acc17940	Nuclear pore complex protein	-3.50796	0.0306775			GO:0032012;GO:0016567	regulation of ARF protein signal transduction;protein ubiquitination	GO:0046863;GO:0004842;GO:0005085;GO:0008270	ribulose-1,5-bisphosphate carboxylase/oxygenase activator activity;ubiquitin-protein transferase activity;guanyl-nucleotide exchange factor activity;zinc ion binding	GO:0000428;GO:0016020;GO:0009570;GO:0005829	DNA-directed RNA polymerase complex;membrane;chloroplast stroma;cytosol
Down	Oleur061Scf9061g00003	At4g32480	AT4g32480/F8B4_180	-3.50894	0.0323729			GO:0045489;GO:0071456;GO:0071555;GO:0016310	pectin biosynthetic process;cellular response to hypoxia;cell wall organization;phosphorylation	GO:0030246;GO:0003677;GO:0016301;GO:0047262	carbohydrate binding;DNA binding;kinase activity;polygalacturonate 4-alpha-galacturonosyltransferase activity	GO:0000139	Golgi membrane
Down	Oleur061Scf2198g00003	GT5	Glycosyltransferase	-3.5162	8.97942e-07			GO:0016114;GO:0009718;GO:0009813;GO:1901576;GO:1900994	terpenoid biosynthetic process;anthocyanin-containing compound biosynthetic process;flavonoid biosynthetic process;organic substance biosynthetic process;(-)-secologanin biosynthetic process	GO:0102970;GO:0080043;GO:0035251;GO:0008194;GO:0080044;GO:0016758;GO:0047213	7-deoxyloganetic acid glucosyltransferase activity;quercetin 3-O-glucosyltransferase activity;UDP-glucosyltransferase activity;UDP-glycosyltransferase activity;quercetin 7-O-glucosyltransferase activity;hexosyltransferase activity;anthocyanidin 3-O-glucosyltransferase activity	GO:0005737	cytoplasm
Down	Oleur061Scf7610g01003	LOC107801986	Uncharacterized protein LOC107801986	-3.51746	2.24301e-09			GO:0006412;GO:0009867;GO:0016311;GO:0006418;GO:0006950	translation;jasmonic acid mediated signaling pathway;dephosphorylation;tRNA aminoacylation for protein translation;response to stress	GO:0004812;GO:0003729;GO:0019843;GO:0003735;GO:0008138;GO:0031267;GO:0016798	aminoacyl-tRNA ligase activity;mRNA binding;rRNA binding;structural constituent of ribosome;protein tyrosine/serine/threonine phosphatase activity;small GTPase binding;hydrolase activity, acting on glycosyl bonds	GO:0005840;GO:1990904;GO:0016020	ribosome;ribonucleoprotein complex;membrane
Down	Oleur061Scf7788g00018	TYDC2	Tyrosine decarboxylase 2	-3.52434	0.000822225			GO:0009611;GO:0006587;GO:0006520;GO:0019752;GO:0006559;GO:1901566;GO:0009820	response to wounding;serotonin biosynthetic process from tryptophan;amino acid metabolic process;carboxylic acid metabolic process;L-phenylalanine catabolic process;organonitrogen compound biosynthetic process;alkaloid metabolic process	GO:0016831;GO:0036469;GO:0004837;GO:0102229;GO:1990055;GO:0004058;GO:0106425;GO:0016740;GO:0030170	carboxy-lyase activity;L-tryptophan decarboxylase activity;tyrosine decarboxylase activity;amylopectin maltohydrolase activity;phenylacetaldehyde synthase activity;aromatic-L-amino-acid decarboxylase activity;3,4-dihydroxyphenylacetaldehyde synthase activity;transferase activity;pyridoxal phosphate binding	GO:0005737	cytoplasm
Down	Oleur061Scf3825g01009			-3.52536	0.0378591
Down	Oleur061Scf8225g00018	RPL27B	Large ribosomal subunit protein eL27y	-3.52695	0.0394299			GO:0006412	translation	GO:0003729;GO:0003735	mRNA binding;structural constituent of ribosome	GO:0005840;GO:0042788;GO:0022625;GO:0005829;GO:1990904;GO:0022626	ribosome;polysomal ribosome;cytosolic large ribosomal subunit;cytosol;ribonucleoprotein complex;cytosolic ribosome
Down	Oleur061Scf4983g02007	FER	FERONIA receptor-like kinase	-3.5316	0.00257026	1	1	GO:0032922;GO:0030308;GO:0050832;GO:0010483;GO:0016310;GO:0009791;GO:0010118;GO:0009788;GO:0048364;GO:0009741;GO:0009723	circadian regulation of gene expression;negative regulation of cell growth;defense response to fungus;pollen tube reception;phosphorylation;post-embryonic development;stomatal movement;negative regulation of abscisic acid-activated signaling pathway;root development;response to brassinosteroid;response to ethylene	GO:0005524;GO:0004674;GO:0004715;GO:0004672;GO:0004714	ATP binding;protein serine/threonine kinase activity;non-membrane spanning protein tyrosine kinase activity;protein kinase activity;transmembrane receptor protein tyrosine kinase activity	GO:0043680;GO:0005886;GO:0016020	filiform apparatus;plasma membrane;membrane
Down	Oleur061Scf6194g01054	MGP	Zinc finger protein MAGPIE	-3.53627	0.032508			GO:0045893;GO:0048573;GO:0008356;GO:0009939;GO:0048364;GO:0010150;GO:0045927;GO:0008152;GO:0010075;GO:0034504;GO:0048510;GO:0006355	positive regulation of DNA-templated transcription;photoperiodism, flowering;asymmetric cell division;positive regulation of gibberellic acid mediated signaling pathway;root development;leaf senescence;positive regulation of growth;metabolic process;regulation of meristem growth;protein localization to nucleus;regulation of timing of transition from vegetative to reproductive phase;regulation of …	GO:0019900;GO:0004565;GO:0004526;GO:0003700;GO:0000976	kinase binding;beta-galactosidase activity;ribonuclease P activity;DNA-binding transcription factor activity;transcription cis-regulatory region binding	GO:0005634	nucleus
Down	Oleur061Scf3856g00011	11420022	Co-chaperone protein p23	-3.54066	0.0196173			GO:0051085;GO:0006457;GO:2000012;GO:0080037;GO:0010449;GO:0010628;GO:0009408;GO:0048250;GO:0051131;GO:0006950	chaperone cofactor-dependent protein refolding;protein folding;regulation of auxin polar transport;negative regulation of cytokinin-activated signaling pathway;root meristem growth;positive regulation of gene expression;response to heat;iron import into the mitochondrion;chaperone-mediated protein complex assembly;response to stress	GO:0051087;GO:0051879	protein-folding chaperone binding;Hsp90 protein binding	GO:0005634;GO:0005829;GO:0005737;GO:0101031	nucleus;cytosol;cytoplasm;protein folding chaperone complex
Down	Oleur061Scf1899g05031	STAS_25521	Iroquois-class homeodomain protein IRX-4	-3.54166	0.0366035			GO:0045892	negative regulation of DNA-templated transcription	GO:0004386;GO:0003677;GO:0140662;GO:0004857	helicase activity;DNA binding;ATP-dependent protein folding chaperone;enzyme inhibitor activity	GO:0016020	membrane
Down	Oleur061Scf2128g00016	CINS	(-)-alpha-terpineol synthase	-3.54325	0.0268675			GO:0006721;GO:0010597;GO:0016098;GO:0016099;GO:0016102;GO:0045339;GO:0046248;GO:0051762;GO:0120251;GO:0120252;GO:1901940	terpenoid metabolic process;green leaf volatile biosynthetic process;monoterpenoid metabolic process;monoterpenoid biosynthetic process;diterpenoid biosynthetic process;farnesyl diphosphate catabolic process;alpha-pinene biosynthetic process;sesquiterpene biosynthetic process;hydrocarbon biosynthetic process;hydrocarbon metabolic process;(-)-exo-alpha-bergamotene biosynthetic process	GO:0000287;GO:0010333;GO:0010334;GO:0034002;GO:0047461;GO:0050550;GO:0050551;GO:0102884	magnesium ion binding;terpene synthase activity;sesquiterpene synthase activity;(R)-limonene synthase activity;(+)-delta-cadinene synthase activity;pinene synthase activity;myrcene synthase activity;alpha-zingiberene synthase activity
Down	Oleur061Scf3259g04017	CEY00_Acc12646	AP2-associated protein kinase	-3.54706	3.30083e-07			GO:0007030;GO:0016310	Golgi organization;phosphorylation	GO:0016301	kinase activity	GO:0005794	Golgi apparatus
Down	Oleur061Scf9086g00006	ugt	Sterol 3-beta-glucosyltransferase UGT80B1	-3.55202	3.59189e-05			GO:0016125;GO:0009809;GO:0009845;GO:0009813;GO:0005975;GO:0030259;GO:0048316;GO:0010214	sterol metabolic process;lignin biosynthetic process;seed germination;flavonoid biosynthetic process;carbohydrate metabolic process;lipid glycosylation;seed development;seed coat development	GO:0051991;GO:0102202;GO:0102203;GO:0045551;GO:0102205;GO:0050511;GO:0016906;GO:0051507	UDP-N-acetyl-D-glucosamine;soladodine glucosyltransferase activity;brassicasterol glucosyltransferase activity;cinnamyl-alcohol dehydrogenase activity;cholesterol alpha-glucosyltransferase activity;undecaprenyldiphospho-muramoylpentapeptide beta-N-acetylglucosaminyltransferase activity;sterol 3-beta-glucosyltransferase activity;beta-sitosterol UDP-glucosyltransferase activity	GO:0000325	plant-type vacuole
Down	Oleur061Scf6482g00024	VDE1	VDE1	-3.56068	0.0272648			GO:0010028;GO:0009555	xanthophyll cycle;pollen development	GO:0004046;GO:0016491;GO:0046422;GO:0016851	aminoacylase activity;oxidoreductase activity;violaxanthin de-epoxidase activity;magnesium chelatase activity	GO:0005886	plasma membrane
Down	Oleur061Scf0031g07025	RTNLB2	Reticulon-like protein	-3.56608	0.00170311							GO:0005789	endoplasmic reticulum membrane
Down	Oleur061Scf5124g00009	11410311	CENP-V/GFA domain-containing protein	-3.56816	1.34815e-07					GO:0016846;GO:0051907	carbon-sulfur lyase activity;S-(hydroxymethyl)glutathione synthase activity
Down	Oleur061Scf8629g01036	25489547	LRR receptor-like kinase	-3.57082	0.0390783	1	1	GO:0050832;GO:0016310	defense response to fungus;phosphorylation	GO:0005524;GO:0004672	ATP binding;protein kinase activity	GO:0016020	membrane
Down	Oleur061Scf1870g00025	25490793	Protein NRT1/ PTR FAMILY 8.1-like	-3.57786	0.000288195			GO:0006857;GO:0055085	oligopeptide transport;transmembrane transport	GO:0022857	transmembrane transporter activity	GO:0016020	membrane
Down	Oleur061Scf0173g01017	LOC105160499	Uncharacterized protein LOC105160499	-3.58776	0.000481985			GO:0042752;GO:0009409	regulation of circadian rhythm;response to cold
Down	Oleur061Scf0687g04008	cipk04	non-specific serine/threonine protein kinase	-3.59286	0.00553107			GO:0007165;GO:0007584;GO:0009414;GO:0010118;GO:0010119;GO:0016310;GO:0035556;GO:1990573	signal transduction;response to nutrient;response to water deprivation;stomatal movement;regulation of stomatal movement;phosphorylation;intracellular signal transduction;potassium ion import across plasma membrane	GO:0004674;GO:0005524;GO:0106310	protein serine/threonine kinase activity;ATP binding;protein serine kinase activity	GO:0005829	cytosol
Down	Oleur061Scf3059g00019	At5g34940	Heparanase-like protein 3	-3.59335	0.00496629			GO:0008152	metabolic process	GO:0004566;GO:0016798	beta-glucuronidase activity;hydrolase activity, acting on glycosyl bonds	GO:0005576;GO:0005765;GO:0016020	extracellular region;lysosomal membrane;membrane
Down	Oleur061Scf8146g02013	CEY00_Acc07374	Membrane-associated kinase regulator 4	-3.59345	0.022682			GO:0016310;GO:0000398;GO:0010038;GO:0022904	phosphorylation;mRNA splicing, via spliceosome;response to metal ion;respiratory electron transport chain	GO:0003676;GO:0008270;GO:0016301;GO:0004185;GO:0004180	nucleic acid binding;zinc ion binding;kinase activity;serine-type carboxypeptidase activity;carboxypeptidase activity	GO:0005681;GO:0046540	spliceosomal complex;U4/U6 x U5 tri-snRNP complex
Down	Oleur061Scf6542g00006	SAUR72	Auxin-responsive protein SAUR72	-3.59614	0.00598524			GO:0009734;GO:0009733	auxin-activated signaling pathway;response to auxin			GO:0005737	cytoplasm
Down	Oleur061Scf0745g04015	LOC104248719	Pentacotripeptide-repeat region of PRORP domain-containing protein	-3.6014	0.0185314	1		GO:0006952	defense response			GO:0005739;GO:0015934	mitochondrion;large ribosomal subunit
Down	Oleur061Scf9023g01009	AVT1A	Amino acid transporter transmembrane domain-containing protein	-3.60479	3.98783e-06			GO:0003333;GO:0006865;GO:0009734	amino acid transmembrane transport;amino acid transport;auxin-activated signaling pathway	GO:0015293;GO:0015171	symporter activity;amino acid transmembrane transporter activity	GO:0005886;GO:0016020;GO:0000325	plasma membrane;membrane;plant-type vacuole
Down	Oleur061Scf0071g05003		Amino acid permease 3-like	-3.61024	1.06707e-09			GO:0003333;GO:0006865;GO:0009734	amino acid transmembrane transport;amino acid transport;auxin-activated signaling pathway	GO:0015171;GO:0015293	amino acid transmembrane transporter activity;symporter activity	GO:0016020	membrane
Down	Oleur061Scf0102g08001			-3.61149	0.0350486
Down	Oleur061Scf2630g00045	PUB10	RING-type E3 ubiquitin transferase	-3.6157	0.00168962			GO:0007166;GO:2000022;GO:0016567;GO:0031648;GO:0051865	cell surface receptor signaling pathway;regulation of jasmonic acid mediated signaling pathway;protein ubiquitination;protein destabilization;protein autoubiquitination	GO:0016874;GO:0004842;GO:0043621	ligase activity;ubiquitin-protein transferase activity;protein self-association	GO:0005634;GO:0005737	nucleus;cytoplasm
Down	Oleur061Scf3195g01012	Hgsnat	Heparan-alpha-glucosaminide N-acetyltransferase	-3.62189	0.0177948					GO:0016740;GO:0015019	transferase activity;heparan-alpha-glucosaminide N-acetyltransferase activity	GO:0016020	membrane
Down	Oleur061Scf5109g01027			-3.62556	0.0424449
Down	Oleur061Scf3725g13004	WDL4	Protein WVD2-like 4	-3.62705	0.0117858			GO:0000226	microtubule cytoskeleton organization	GO:0008017	microtubule binding	GO:0005737;GO:0005856	cytoplasm;cytoskeleton
Down	Oleur061Scf1236g01016	HIPP23	Heavy metal-associated isoprenylated plant protein 23	-3.62925	0.00492959			GO:0050896	response to stimulus	GO:0046872	metal ion binding
Down	Oleur061Scf0905g03016		Cytochrome b-c1 complex subunit 6	-3.64052	1.70962e-06			GO:0006122	mitochondrial electron transport, ubiquinol to cytochrome c			GO:0005743;GO:0005750;GO:0070469	mitochondrial inner membrane;mitochondrial respiratory chain complex III;respirasome
Down	Oleur061Scf0953g05006	HSP	SHSP domain-containing protein	-3.64334	4.55463e-05			GO:0009651;GO:0009408;GO:0042542;GO:0006950;GO:0006457;GO:0051259	response to salt stress;response to heat;response to hydrogen peroxide;response to stress;protein folding;protein complex oligomerization	GO:0043621;GO:0051082	protein self-association;unfolded protein binding	GO:0005737	cytoplasm
Down	Oleur061Scf8958g00009	25501744	Cytochrome P450 family 78 protein	-3.64594	1.34243e-05			GO:0016114;GO:0051762;GO:1901576;GO:0044550;GO:0033075	terpenoid biosynthetic process;sesquiterpene biosynthetic process;organic substance biosynthetic process;secondary metabolite biosynthetic process;isoquinoline alkaloid biosynthetic process	GO:0020037;GO:0016705;GO:0102811;GO:0016712;GO:0005506;GO:0004497;GO:0016711	heme binding;oxidoreductase activity, acting on paired donors, with incorporation or reduction of molecular oxygen;geraniol 10-hydroxylase activity;oxidoreductase activity, acting on paired donors, with incorporation or reduction of molecular oxygen, reduced flavin or flavoprotein as one donor, and incorporation of one atom of oxygen;iron ion binding;monooxygenase activity;flavonoid 3'-monooxygen…	GO:0016020	membrane
Down	Oleur061Scf1160g01019	AGO4	Argonaute 4	-3.64688	0.0142861	1		GO:0031047;GO:0035194;GO:0051607	regulatory ncRNA-mediated gene silencing;regulatory ncRNA-mediated post-transcriptional gene silencing;defense response to virus	GO:0003723;GO:0003743;GO:0004521;GO:0004527	RNA binding;translation initiation factor activity;RNA endonuclease activity;exonuclease activity	GO:0005737;GO:1990904	cytoplasm;ribonucleoprotein complex
Down	Oleur061Scf0176g06013	LOC109000761	Zinc finger protein CONSTANS-LIKE 9-like	-3.64777	5.60958e-05			GO:0006355	regulation of DNA-templated transcription	GO:0008270	zinc ion binding	GO:0005634	nucleus
Down	Oleur061Scf5763g00007	LOC116210138	Transcription factor LUX-like	-3.65301	0.0262125			GO:0010597	green leaf volatile biosynthetic process	GO:0003677;GO:0003700;GO:0000976	DNA binding;DNA-binding transcription factor activity;transcription cis-regulatory region binding	GO:0005634	nucleus
Down	Oleur061Scf0303g02043	C04C1	Abieta-7,13-dien-18-ol hydroxylase	-3.65691	0.000548528			GO:0033075;GO:1901576	isoquinoline alkaloid biosynthetic process;organic substance biosynthetic process	GO:0036204;GO:0004497;GO:0005506;GO:0070330;GO:0016705;GO:0020037	abieta-7,13-dien-18-ol hydroxylase activity;monooxygenase activity;iron ion binding;aromatase activity;oxidoreductase activity, acting on paired donors, with incorporation or reduction of molecular oxygen;heme binding	GO:0016020	membrane
Down	Oleur061Scf1101g01013	Hsp1	SHSP domain-containing protein	-3.66425	0.00859441			GO:0006950;GO:0042542;GO:0009408;GO:0009651;GO:0051259;GO:0006457	response to stress;response to hydrogen peroxide;response to heat;response to salt stress;protein complex oligomerization;protein folding	GO:0051082;GO:0043621	unfolded protein binding;protein self-association	GO:0005737	cytoplasm
Down	Oleur061Scf1658g03005	LOC107781183	non-specific serine/threonine protein kinase	-3.66971	0.0183649	1	1	GO:0006952;GO:0016310;GO:0050832;GO:0051707;GO:0098542;GO:0099402	defense response;phosphorylation;defense response to fungus;response to other organism;defense response to other organism;plant organ development	GO:0004672;GO:0004674;GO:0005524;GO:0033612	protein kinase activity;protein serine/threonine kinase activity;ATP binding;receptor serine/threonine kinase binding	GO:0016020	membrane
Down	Oleur061Scf3359g00032	LOC110414077	RING-type E3 ubiquitin transferase	-3.67038	1.2933e-06			GO:0007049;GO:0016567;GO:0006556;GO:0051726;GO:0006357;GO:0072344	cell cycle;protein ubiquitination;S-adenosylmethionine biosynthetic process;regulation of cell cycle;regulation of transcription by RNA polymerase II;rescue of stalled ribosome	GO:0043022;GO:0004478;GO:0046872;GO:0000976;GO:0061630;GO:0003729	ribosome binding;methionine adenosyltransferase activity;metal ion binding;transcription cis-regulatory region binding;ubiquitin protein ligase activity;mRNA binding	GO:0005737	cytoplasm
Down	Oleur061Scf1162g00011	dea1	Arachidonic acid-induced DEA1	-3.67366	0.00361703					GO:0008289	lipid binding
Down	Oleur061Scf2965g00011	dl4120w	Outer envelope pore protein 16-2, chloroplastic	-3.68397	0.00236485			GO:0006811	monoatomic ion transport	GO:0022857;GO:0015171;GO:0015288	transmembrane transporter activity;amino acid transmembrane transporter activity;porin activity	GO:0009707;GO:0009527;GO:0046930;GO:0016020	chloroplast outer membrane;plastid outer membrane;pore complex;membrane
Down	Oleur061Scf2342g01025	GSTa	Glutathione S-transferase	-3.68927	0.00118143			GO:0009407;GO:0006749;GO:0042221	toxin catabolic process;glutathione metabolic process;response to chemical	GO:0004462;GO:0004364	lactoylglutathione lyase activity;glutathione transferase activity	GO:0005829;GO:0005737	cytosol;cytoplasm
Down	Oleur061Scf0711g01001			-3.70748	6.61382e-05
Down	Oleur061Scf6875g00007		Late blight resistance homolog R1A-10	-3.70837	0.00467243	1	1	GO:0006457;GO:0006952;GO:0050832;GO:0051707	protein folding;defense response;defense response to fungus;response to other organism	GO:0043014;GO:0043531	alpha-tubulin binding;ADP binding
Down	Oleur061Scf7450g00003	BEN1	Protein BRI1-5 ENHANCED 1	-3.71075	0.0059795			GO:0006694;GO:0016131;GO:0009646;GO:0010422;GO:0016132;GO:0009718;GO:0009813	steroid biosynthetic process;brassinosteroid metabolic process;response to absence of light;regulation of brassinosteroid biosynthetic process;brassinosteroid biosynthetic process;anthocyanin-containing compound biosynthetic process;flavonoid biosynthetic process	GO:0016491;GO:0003854;GO:0045552;GO:0033729;GO:0016616;GO:0047890	oxidoreductase activity;3-beta-hydroxy-delta5-steroid dehydrogenase activity;dihydrokaempferol 4-reductase activity;anthocyanidin reductase activity;oxidoreductase activity, acting on the CH-OH group of donors, NAD or NADP as acceptor;flavanone 4-reductase activity	GO:0005737;GO:0042406	cytoplasm;extrinsic component of endoplasmic reticulum membrane
Down	Oleur061Scf2328g01004	I3842_01G288300	Phorbol-ester/DAG-type domain-containing protein	-3.71548	0.0237656	1		GO:0006952;GO:0051707;GO:0009626;GO:0006457	defense response;response to other organism;plant-type hypersensitive response;protein folding	GO:0043531;GO:0043014;GO:0008270;GO:0046872	ADP binding;alpha-tubulin binding;zinc ion binding;metal ion binding	GO:0016020	membrane
Down	Oleur061Scf1074g09001	CESA3	Probable cellulose synthase A catalytic subunit 3 [UDP-forming]	-3.72583	0.0184584			GO:0071669;GO:0030244;GO:0009833;GO:0071555	plant-type cell wall organization or biogenesis;cellulose biosynthetic process;plant-type primary cell wall biogenesis;cell wall organization	GO:0016760;GO:0016759;GO:0046872	cellulose synthase (UDP-forming) activity;cellulose synthase activity;metal ion binding	GO:0005886	plasma membrane
Down	Oleur061Scf3677g00022	NHL13	NDR1/HIN1-like protein 13	-3.73768	0.0195011	1		GO:0042742	defense response to bacterium			GO:0009506;GO:0016020;GO:0005886	plasmodesma;membrane;plasma membrane
Down	Oleur061Scf0156g06023	102587080	MYB-like DNA-binding domain protein	-3.7434	0.0102409			GO:0010597;GO:0006355	green leaf volatile biosynthetic process;regulation of DNA-templated transcription	GO:0003700;GO:0000976;GO:0043565	DNA-binding transcription factor activity;transcription cis-regulatory region binding;sequence-specific DNA binding	GO:0005634	nucleus
Down	Oleur061Scf3090g12023			-3.74391	0.00463498
Down	Oleur061Scf3434g02003	11414098	Cysteine-rich receptor-like protein kinase 10	-3.74757	0.0179494	1		GO:0042742;GO:0016310	defense response to bacterium;phosphorylation	GO:0004713;GO:0004672;GO:0005524;GO:0004709;GO:0004715;GO:0004674;GO:0016301	protein tyrosine kinase activity;protein kinase activity;ATP binding;MAP kinase kinase kinase activity;non-membrane spanning protein tyrosine kinase activity;protein serine/threonine kinase activity;kinase activity	GO:0016020;GO:0005886	membrane;plasma membrane
Down	Oleur061Scf1305g01031	NDB1	NADH:ubiquinone reductase (non-electrogenic)	-3.7556	0.0376264			GO:0006116;GO:0019646;GO:0070995	NADH oxidation;aerobic electron transport chain;NADPH oxidation	GO:0003954;GO:0003955;GO:0003959;GO:0005509;GO:0050136	NADH dehydrogenase activity;NAD(P)H dehydrogenase (quinone) activity;NADPH dehydrogenase activity;calcium ion binding;NADH dehydrogenase (quinone) activity	GO:0005743;GO:0005758;GO:0005777;GO:0031314	mitochondrial inner membrane;mitochondrial intermembrane space;peroxisome;extrinsic component of mitochondrial inner membrane
Down	Oleur061Scf0183g01003	At1g07170	PHD finger-like domain-containing protein 5B	-3.76032	5.31088e-07			GO:0000398;GO:0009052	mRNA splicing, via spliceosome;pentose-phosphate shunt, non-oxidative branch	GO:0004751;GO:0016853	ribose-5-phosphate isomerase activity;isomerase activity	GO:0005689;GO:0005686;GO:0071011	U12-type spliceosomal complex;U2 snRNP;precatalytic spliceosome
Down	Oleur061Scf2594g03021	LOC105159168	Uncharacterized protein LOC105159168 isoform X1	-3.76644	8.14653e-08			GO:0009409;GO:0035556;GO:0042752	response to cold;intracellular signal transduction;regulation of circadian rhythm	GO:0004674	protein serine/threonine kinase activity
Down	Oleur061Scf2833g00009	MEX1	Maltose excess protein 1, chloroplastic	-3.77001	0.0266221			GO:0000023;GO:0009624;GO:0005983;GO:0005975	maltose metabolic process;response to nematode;starch catabolic process;carbohydrate metabolic process	GO:0008097;GO:0005363	5S rRNA binding;maltose transmembrane transporter activity	GO:0016020;GO:0009941;GO:0009706;GO:0009536	membrane;chloroplast envelope;chloroplast inner membrane;plastid
Down	Oleur061Scf2704g02002	102586259	White-brown-complex ABC transporter family	-3.77771	0.00706702			GO:0055085	transmembrane transport	GO:0005524;GO:0016887;GO:0140359;GO:0042626	ATP binding;ATP hydrolysis activity;ABC-type transporter activity;ATPase-coupled transmembrane transporter activity	GO:0016020;GO:0005886	membrane;plasma membrane
Down	Oleur061Scf2710g03015	NSP2	Nodulation-signaling pathway 2 protein-like	-3.79959	0.00313724		1	GO:0006355;GO:0009610	regulation of DNA-templated transcription;response to symbiotic fungus	GO:0003700;GO:0030246;GO:0043565	DNA-binding transcription factor activity;carbohydrate binding;sequence-specific DNA binding	GO:0005634	nucleus
Down	Oleur061Scf1374g02040	COL9	Zinc finger protein constans-like 9	-3.8095	6.47251e-06			GO:0006355	regulation of DNA-templated transcription	GO:0008270	zinc ion binding	GO:0005634	nucleus
Down	Oleur061Scf3151g00010	RAD	Transcription factor RADIALIS	-3.81808	0.0186241			GO:0009630;GO:0048262;GO:0010114;GO:0009908;GO:0009793;GO:0010597	gravitropism;determination of dorsal/ventral asymmetry;response to red light;flower development;embryo development ending in seed dormancy;green leaf volatile biosynthetic process	GO:0003700;GO:0009922;GO:0000976	DNA-binding transcription factor activity;fatty acid elongase activity;transcription cis-regulatory region binding	GO:0005634	nucleus
Down	Oleur061Scf3493g02046	At3g02690	WAT1-related protein At3g02690, chloroplastic	-3.82439	0.000166491			GO:0000272	polysaccharide catabolic process	GO:0004557	alpha-galactosidase activity	GO:0016020;GO:0009507;GO:0031969	membrane;chloroplast;chloroplast membrane
Down	Oleur061Scf2925g01028	Solyc08g016270	Cuscuta receptor 1	-3.8271	0.000577453	1		GO:0140426;GO:0002752;GO:0006952;GO:0002242;GO:0002768;GO:0002218;GO:0016310;GO:0009626;GO:0098542;GO:0051707	pathogen-associated molecular pattern receptor signaling pathway;cell surface pattern recognition receptor signaling pathway;defense response;defense response to parasitic plant;immune response-regulating cell surface receptor signaling pathway;activation of innate immune response;phosphorylation;plant-type hypersensitive response;defense response to other organism;response to other organism	GO:0038187;GO:0016301	pattern recognition receptor activity;kinase activity	GO:0009986;GO:0016020;GO:0005886	cell surface;membrane;plasma membrane
Down	Oleur061Scf7582g06004	LOC110759891	2-alkenal reductase (NADP(+)-dependent)-like	-3.83489	0.0256669			GO:0008152	metabolic process	GO:0032440;GO:0046872;GO:0016628;GO:0015020	2-alkenal reductase [NAD(P)+] activity;metal ion binding;oxidoreductase activity, acting on the CH-CH group of donors, NAD or NADP as acceptor;glucuronosyltransferase activity
Down	Oleur061Scf2198g01033	Hsp1	SHSP domain-containing protein	-3.8424	2.24301e-09			GO:0006950;GO:0042542;GO:0009408;GO:0009651;GO:0051259;GO:0006457	response to stress;response to hydrogen peroxide;response to heat;response to salt stress;protein complex oligomerization;protein folding	GO:0051082;GO:0043621	unfolded protein binding;protein self-association	GO:0005737	cytoplasm
Down	Oleur061Scf3926g00013	LOC107419472	Rust resistance kinase Lr10-like	-3.84356	0.00219274			GO:0016310	phosphorylation	GO:0004714;GO:0004672;GO:0008889;GO:0004687;GO:0004674;GO:0030247;GO:0005524	transmembrane receptor protein tyrosine kinase activity;protein kinase activity;glycerophosphodiester phosphodiesterase activity;myosin light chain kinase activity;protein serine/threonine kinase activity;polysaccharide binding;ATP binding	GO:0016020	membrane
Down	Oleur061Scf0203g04015	LOC107941029	Zinc finger protein CONSTANS-LIKE 9-like	-3.84419	0.00185236			GO:0006355	regulation of DNA-templated transcription	GO:0008270	zinc ion binding	GO:0005634	nucleus
Down	Oleur061Scf1176g00005	CCD8B	Carotenoid cleavage dioxygenase 8 homolog B, chloroplastic	-3.85621	0.0479718			GO:0016121;GO:1901601;GO:0010223;GO:0006353	carotene catabolic process;strigolactone biosynthetic process;secondary shoot formation;DNA-templated transcription termination	GO:0010436;GO:0102396;GO:0102251;GO:0046872;GO:0016702	carotenoid dioxygenase activity;9-cis-10'-apo-beta-carotenal cleavage oxygenase activity;all-trans-beta-apo-10'-carotenal cleavage oxygenase activity;metal ion binding;oxidoreductase activity, acting on single donors with incorporation of molecular oxygen, incorporation of two atoms of oxygen	GO:0009507	chloroplast
Down	Oleur061Scf0767g02033	AAO	L-ascorbate oxidase	-3.8636	0.000475033			GO:0048731;GO:0022414	system development;reproductive process	GO:0008447;GO:0140993;GO:0005507;GO:0016624;GO:0016491	L-ascorbate oxidase activity;histone modifying activity;copper ion binding;oxidoreductase activity, acting on the aldehyde or oxo group of donors, disulfide as acceptor;oxidoreductase activity	GO:0005576	extracellular region
Down	Oleur061Scf1831g17017	ABCB25	ABC transporter B family member 25, mitochondrial	-3.86796	5.31088e-07			GO:0010288;GO:0050790;GO:0046686;GO:0009555;GO:0010380;GO:0006879;GO:0009658;GO:0006826;GO:0051276;GO:0055085;GO:0048364;GO:0006777	response to lead ion;regulation of catalytic activity;response to cadmium ion;pollen development;regulation of chlorophyll biosynthetic process;intracellular iron ion homeostasis;chloroplast organization;iron ion transport;chromosome organization;transmembrane transport;root development;Mo-molybdopterin cofactor biosynthetic process	GO:0042626;GO:0140359;GO:0016887;GO:0005524	ATPase-coupled transmembrane transporter activity;ABC-type transporter activity;ATP hydrolysis activity;ATP binding	GO:0009536;GO:0009941;GO:0005743;GO:0009507;GO:0005739;GO:0016020	plastid;chloroplast envelope;mitochondrial inner membrane;chloroplast;mitochondrion;membrane
Down	Oleur061Scf8524g01004	HSP	SHSP domain-containing protein	-3.87164	1.14528e-06			GO:0006950;GO:0009408;GO:0042542;GO:0009651;GO:0051259;GO:0006457	response to stress;response to heat;response to hydrogen peroxide;response to salt stress;protein complex oligomerization;protein folding	GO:0051082;GO:0043621	unfolded protein binding;protein self-association	GO:0005737	cytoplasm
Down	Oleur061Scf8001g00011	CAB13	Chlorophyll a-b binding protein 13, chloroplastic	-3.8766	0.0254968			GO:0009769;GO:0009416;GO:0009768;GO:0009644;GO:0010119;GO:0009765;GO:0009635;GO:0009737	photosynthesis, light harvesting in photosystem II;response to light stimulus;photosynthesis, light harvesting in photosystem I;response to high light intensity;regulation of stomatal movement;photosynthesis, light harvesting;response to herbicide;response to abscisic acid	GO:0019904;GO:0046872;GO:0016168	protein domain specific binding;metal ion binding;chlorophyll binding	GO:0009535;GO:0009523;GO:0009534;GO:0009522;GO:0009517	chloroplast thylakoid membrane;photosystem II;chloroplast thylakoid;photosystem I;PSII associated light-harvesting complex II
Down	Oleur061Scf2019g01001			-3.89106	0.0120311
Down	Oleur061Scf4327g00002	NITR	Protein NRT1/ PTR FAMILY 3.1	-3.89608	0.00105699			GO:0010336;GO:0006857;GO:0055085;GO:0042128	gibberellic acid homeostasis;oligopeptide transport;transmembrane transport;nitrate assimilation	GO:0022857;GO:0120013	transmembrane transporter activity;lipid transfer activity	GO:0005886;GO:0097708;GO:0016020	plasma membrane;intracellular vesicle;membrane
Down	Oleur061Scf9036g01047	LOC105173325	Ethylene-responsive transcription factor ERF039	-3.90906	0.00262823	1		GO:0009873;GO:0006952	ethylene-activated signaling pathway;defense response	GO:0000976;GO:0003700;GO:0030544;GO:0003677	transcription cis-regulatory region binding;DNA-binding transcription factor activity;Hsp70 protein binding;DNA binding	GO:0005634	nucleus
Down	Oleur061Scf6904g00008	ABCB15	ABC transporter B family member 15-like	-3.91499	0.0346294			GO:0055085;GO:0090374	transmembrane transport;oligopeptide export from mitochondrion	GO:0042626;GO:0140359;GO:0016887;GO:0015421;GO:0005524	ATPase-coupled transmembrane transporter activity;ABC-type transporter activity;ATP hydrolysis activity;ABC-type oligopeptide transporter activity;ATP binding	GO:0016020	membrane
Down	Oleur061Scf2787g03001	UGT83A1	Glycosyltransferase	-3.91962	0.00800783					GO:0005509;GO:0047213;GO:0016758;GO:0080044;GO:0047792;GO:0008194;GO:0035251;GO:0050403;GO:0080043	calcium ion binding;anthocyanidin 3-O-glucosyltransferase activity;hexosyltransferase activity;quercetin 7-O-glucosyltransferase activity;cyanohydrin beta-glucosyltransferase activity;UDP-glycosyltransferase activity;UDP-glucosyltransferase activity;trans-zeatin O-beta-D-glucosyltransferase activity;quercetin 3-O-glucosyltransferase activity	GO:0005737	cytoplasm
Down	Oleur061Scf3048g05001	TUBB4	Tubulin beta-4 chain	-3.92125	0.00216524			GO:0043461;GO:0009409;GO:0000226;GO:0007017;GO:0000278	proton-transporting ATP synthase complex assembly;response to cold;microtubule cytoskeleton organization;microtubule-based process;mitotic cell cycle	GO:0005525;GO:0005200;GO:0003924;GO:0046872;GO:0003729	GTP binding;structural constituent of cytoskeleton;GTPase activity;metal ion binding;mRNA binding	GO:0042765;GO:0005737;GO:0005874;GO:0015630	GPI-anchor transamidase complex;cytoplasm;microtubule;microtubule cytoskeleton
Down	Oleur061Scf8376g04003	psaH	Photosystem I reaction center subunit VI	-3.92824	0.0257699			GO:0015979	photosynthesis	GO:0060090	molecular adaptor activity	GO:0009534;GO:0009538;GO:0009535	chloroplast thylakoid;photosystem I reaction center;chloroplast thylakoid membrane
Down	Oleur061Scf8822g00002	HSP	SHSP domain-containing protein	-3.93024	7.93195e-08			GO:0006457;GO:0006950;GO:0009408;GO:0009651;GO:0042542;GO:0051259	protein folding;response to stress;response to heat;response to salt stress;response to hydrogen peroxide;protein complex oligomerization	GO:0043621;GO:0051082	protein self-association;unfolded protein binding	GO:0005737	cytoplasm
Down	Oleur061Scf2423g01027	Hsp1	SHSP domain-containing protein	-3.94252	0.00368012			GO:0006457;GO:0006950;GO:0009408;GO:0009651;GO:0042542;GO:0051259	protein folding;response to stress;response to heat;response to salt stress;response to hydrogen peroxide;protein complex oligomerization	GO:0043621;GO:0051082	protein self-association;unfolded protein binding	GO:0005737	cytoplasm
Down	Oleur061Scf2751g00002	FH11	Formin-like protein 11	-3.94615	0.00631975			GO:0045010	actin nucleation	GO:0140662;GO:0051015;GO:0003779	ATP-dependent protein folding chaperone;actin filament binding;actin binding	GO:0016020;GO:0005783	membrane;endoplasmic reticulum
Down	Oleur061Scf9163g05022	PXG	Peroxygenase	-3.94786	0.0415403	1	1	GO:0009751;GO:1902609;GO:0009651;GO:0031407;GO:0010888;GO:0010118;GO:2000377;GO:0009409;GO:0009737;GO:0034389;GO:0031408;GO:0009269;GO:0009793;GO:0010431;GO:0050832	response to salicylic acid;(R)-2-hydroxy-alpha-linolenic acid biosynthetic process;response to salt stress;oxylipin metabolic process;negative regulation of lipid storage;stomatal movement;regulation of reactive oxygen species metabolic process;response to cold;response to abscisic acid;lipid droplet organization;oxylipin biosynthetic process;response to desiccation;embryo development ending in s…	GO:0005509;GO:0004497;GO:0004601;GO:0004392;GO:0042803;GO:1990137;GO:0102070;GO:0071614	calcium ion binding;monooxygenase activity;peroxidase activity;heme oxygenase (decyclizing) activity;protein homodimerization activity;plant seed peroxidase activity;18-hydroxyoleate peroxygenase activity;linoleic acid epoxygenase activity	GO:0031969;GO:0016020;GO:0005783;GO:0012511;GO:0005811	chloroplast membrane;membrane;endoplasmic reticulum;monolayer-surrounded lipid storage body;lipid droplet
Down	Oleur061Scf0111g00008	RHA4A	Probable E3 ubiquitin-protein ligase RHA4A	-3.95781	7.93195e-08			GO:0006511;GO:0016567	ubiquitin-dependent protein catabolic process;protein ubiquitination	GO:0016874;GO:0016740;GO:0046872;GO:0016746;GO:0061630	ligase activity;transferase activity;metal ion binding;acyltransferase activity;ubiquitin protein ligase activity	GO:0016020	membrane
Down	Oleur061Scf0057g09024	nat9	N-acetyltransferase 9-like protein	-3.96256	0.000831775					GO:0008080;GO:0004060	N-acetyltransferase activity;arylamine N-acetyltransferase activity	GO:0005829	cytosol
Down	Oleur061Scf1015g00038	LOC113741156	Rust resistance kinase Lr10-like isoform X2	-3.96462	0.000220982			GO:0016310	phosphorylation	GO:0004715;GO:0005524;GO:0030247;GO:0008889;GO:0004672	non-membrane spanning protein tyrosine kinase activity;ATP binding;polysaccharide binding;glycerophosphodiester phosphodiesterase activity;protein kinase activity	GO:0016020	membrane
Down	Oleur061Scf8775g00006	ATHX	Thioredoxin X, chloroplastic	-3.96775	0.0287279			GO:0045454;GO:0043085	cell redox homeostasis;positive regulation of catalytic activity	GO:0046910;GO:0015035;GO:0015145;GO:0008047;GO:0061711	pectinesterase inhibitor activity;protein-disulfide reductase activity;monosaccharide transmembrane transporter activity;enzyme activator activity;N(6)-L-threonylcarbamoyladenine synthase activity	GO:0009507;GO:0005737;GO:0009570	chloroplast;cytoplasm;chloroplast stroma
Down	Oleur061Scf7210g01051	LECRK82	L-type lectin-domain containing receptor kinase VIII.2	-3.96879	0.0290066		1	GO:0050896;GO:0016310;GO:0009610	response to stimulus;phosphorylation;response to symbiotic fungus	GO:0030246;GO:0016301;GO:0004674	carbohydrate binding;kinase activity;protein serine/threonine kinase activity	GO:0016020	membrane
Down	Oleur061Scf0353g00003			-3.9756	0.044858
Down	Oleur061Scf0400g00005	COP8	COP9 signalosome complex subunit 4	-3.97695	6.87845e-06			GO:0010971;GO:0006226;GO:0009585;GO:0046081;GO:0009058;GO:0006099;GO:0008643;GO:0000338;GO:0010100	positive regulation of G2/M transition of mitotic cell cycle;dUMP biosynthetic process;red, far-red light phototransduction;dUTP catabolic process;biosynthetic process;tricarboxylic acid cycle;carbohydrate transport;protein deneddylation;negative regulation of photomorphogenesis	GO:0004170;GO:0008757;GO:0016740;GO:0046912	dUTP diphosphatase activity;S-adenosylmethionine-dependent methyltransferase activity;transferase activity;acyltransferase activity, acyl groups converted into alkyl on transfer	GO:0022625;GO:0008180;GO:0000502;GO:0032991	cytosolic large ribosomal subunit;COP9 signalosome;proteasome complex;protein-containing complex
Down	Oleur061Scf5878g05012	CRK25	Cysteine-rich receptor-like protein kinase 29	-3.98464	0.0120747			GO:0016310	phosphorylation	GO:0004674;GO:0004709;GO:0005524;GO:0050254	protein serine/threonine kinase activity;MAP kinase kinase kinase activity;ATP binding;rhodopsin kinase activity	GO:0005886;GO:0016020	plasma membrane;membrane
Down	Oleur061Scf1698g01002		Copper-transporting ATPase RAN1-like	-3.98542	0.0188383					GO:0046872	metal ion binding
Down	Oleur061Scf6904g00009	ABCB15	ABC transporter B family member 15-like	-3.99454	0.000134453			GO:0055085;GO:0090374	transmembrane transport;oligopeptide export from mitochondrion	GO:0005524;GO:0015421;GO:0016887;GO:0042626;GO:0140359	ATP binding;ABC-type oligopeptide transporter activity;ATP hydrolysis activity;ATPase-coupled transmembrane transporter activity;ABC-type transporter activity	GO:0016020	membrane
Down	Oleur061Scf8039g00008	LOC103490125	Uncharacterized protein LOC103490125	-3.99788	0.000139055			GO:0016197;GO:0006897	endosomal transport;endocytosis	GO:0005509;GO:0005525;GO:0042803;GO:0051087;GO:0000774	calcium ion binding;GTP binding;protein homodimerization activity;protein-folding chaperone binding;adenyl-nucleotide exchange factor activity	GO:0005768;GO:0016020;GO:0005886	endosome;membrane;plasma membrane
Down	Oleur061Scf0953g05012	HSP	SHSP domain-containing protein	-4.00874	3.91742e-05			GO:0006457;GO:0006950;GO:0009408;GO:0009651;GO:0042542;GO:0051259	protein folding;response to stress;response to heat;response to salt stress;response to hydrogen peroxide;protein complex oligomerization	GO:0003887;GO:0043621;GO:0051082	DNA-directed DNA polymerase activity;protein self-association;unfolded protein binding	GO:0005737	cytoplasm
[truncated: 220 more rows]

## Sheet: Supplement ASV-DEG interaction
ASV	Genus	Gene ID (Olive reference genome)	Gene name	Gene Description	Interaction	Gene Expression	Defense response	GO ID(Biological process)	GO NAME (Biological process)
bASV00005 (pp)	Actinophytocola	Oleur061Scf0050g03011	BHLH111	Transcription factor bHLH111	1	Up		GO:0006357	regulation of transcription by RNA polymerase II
bASV00005 (np)	Actinophytocola	Oleur061Scf0051g03025			-1	Down
[truncated: 441 more rows]

## Sheet: Endo_T_nodes
Name	node.degree	node.betw	node.stress	node.evcent	Clustering.Coefficient	No. module	Zi	Pi	Network hubs	Module hubs	Connectors	Phylum	Class	Order	Family	Genus	Bolded and underlined rows highlight ASV keytones shared between tolerant and susceptible olive networks.
[truncated: 68 more rows]

[truncated: 3 more sheets: Endo_S_nodes, Rhizo_T_nodes, Rhizo_S_nodes]
